# Supplementary material for: CREB-Regulated Transcriptional Coactivator 2 Proteome Landscape is Modulated by SREBF1
Source: Mol Cell Proteomics. 2023 Aug 28;22(10):100637. doi: 10.1016/j.mcpro.2023.100637 (PMC10522995; doi:10.1016/j.mcpro.2023.100637)
Supplement: Supplemental Table S1 [file mmc2.xlsx]

## Sheet: Sheet1
	Table of contents
1	Global proteome data: Protein identification, accession, coverage and quantification related data

## Sheet: Global Proteome data
Accession	Protein Name	GENE	Coverage (%)	# of Peptides	# of PSMs	# of Unique Peptides	Abundance of Protein
							CRTC_FF_1	CRTC_FF_2	CRTC_FF_3	CRTC_LKO_1	CRTC_LKO_2	CRTC_LKO_3
Q9QXS1	Plectin	Plec	22.0209	102	376	100	1.59635e+06	1.48683e+06	1.47662e+06	1.56075e+06	1.47874e+06	1.46927e+06
Q8VDD5	Myosin-9	Myh9	26.0204	53	497	45	2.27361e+06	2.41984e+06	1.5537e+06	2.30319e+06	2.45997e+06	1.53172e+06
P16546	Spectrin alpha chain, non-erythrocytic 1	Sptan1	22.411	49	228	49	1.00947e+06	809503	936610	1.04176e+06	834878	982484
Q91ZX7	Prolow-density lipoprotein receptor-related protein 1	Lrp1	15.7756	53	201	53	679845	738030	516766	736795	844014	588837
Q99PL5	Ribosome-binding protein 1	Rrbp1	39.7508	37	301	37	1.7031e+06	1.5344e+06	1.57021e+06	1.80334e+06	1.63429e+06	1.61889e+06
Q62261	Spectrin beta chain, non-erythrocytic 1	Sptbn1	19.1705	39	163	38	610293	607256	819134	618221	626437	730416
Q9JHU4	Cytoplasmic dynein 1 heavy chain 1	Dync1h1	10.4866	48	216	48	926044	698431	783029	917514	691201	780217
Q8BI84	Transport and Golgi organization protein 1 homolog	Mia3	18.9119	32	135	32	423013	358994	366833	427566	369934	369573
Q9QXZ0	Microtubule-actin cross-linking factor 1	Macf1	8.05004	51	95	47	345237	319901	333572	347824	329096	352222
Q61316	Heat shock 70 kDa protein 4	Hspa4	25.5648	17	246	17	613565	593816	552687	604395	586689	535240
P48678	Prelamin-A/C	Lmna	46.1654	25	189	24	828955	907915	630459	855301	1.00286e+06	646185
P57780	Alpha-actinin-4	Actn4	25.2193	22	286	18	1.04264e+06	896328	685820	1.12003e+06	958548	711264
P07724	Serum albumin	Alb	30.0987	14	585	14	1.14602e+07	1.33258e+07	1.96406e+07	1.09666e+07	1.22828e+07	1.8344e+07
Q05793	Basement membrane-specific heparan sulfate proteoglycan core protein	Hspg2	13.9196	39	150	39	563307	535090	501972	551964	550987	501132
O08638	Myosin-11	Myh11	15.6187	29	121	23	341985	304058	324464	365303	319524	353785
Q8BTM8	Filamin-A	Flna	16.9248	34	104	29	468872	388588	440449	479047	392434	444495
Q5SW19	Clustered mitochondria protein homolog	Cluh	22.2053	22	152	22	512001	509176	453626	472529	544846	455878
E9Q557	Desmoplakin	Dsp	13.701	42	110	42	529751	414989	439597	480464	378129	402812
Q61879	Myosin-10	Myh10	18.6235	36	110	29	234157	227428	234636	242074	245049	248078
P38647	Stress-70 protein, mitochondrial	Hspa9	26.6568	21	265	21	1.40065e+06	1.77085e+06	1.66233e+06	1.34477e+06	1.77364e+06	1.62048e+06
P59242	Cingulin	Cgn	26.7842	32	110	31	566073	607028	605178	539953	583042	590231
P19096	Fatty acid synthase	Fasn	8.66613	18	268	18	1.98464e+06	961096	1.00942e+06	1.1759e+06	704786	710572
Q05920	Pyruvate carboxylase, mitochondrial	Pc	19.3548	21	334	21	2.73578e+06	3.95962e+06	794073	2.30954e+06	3.49275e+06	715805
P11499	Heat shock protein HSP 90-beta	Hsp90ab1	24.0331	17	238	10	1.17102e+06	1.5506e+06	1.20162e+06	1.19235e+06	1.48913e+06	1.19093e+06
Q8CAQ8-2	Isoform 2 of MICOS complex subunit Mic60	Immt	28.8204	19	150	19	1.26583e+06	869696	758692	1.20034e+06	848120	805566
Q91ZV0	Melanoma inhibitory activity protein 2	Mia2	22.7794	26	106	26	285325	297494	287489	278047	291668	283524
P26039	Talin-1	Tln1	11.7277	27	154	22	561263	1.40899e+06	510091	586430	1.63722e+06	541322
E9Q7G0	Nuclear mitotic apparatus protein 1	Numa1	19.532	35	89	35	320545	342029	258066	315923	344360	267726
F6ZDS4	Nucleoprotein TPR	Tpr	14.9733	32	73	31	355845	312899	328046	378537	340397	352260
Q01853	Transitional endoplasmic reticulum ATPase	Vcp	29.5285	20	177	20	2.65488e+06	1.60154e+06	912866	2.43701e+06	1.47756e+06	781884
Q80X90	Filamin-B	Flnb	10.3766	25	106	22	720356	372916	307241	663935	348270	287784
A2AN08-5	Isoform 5 of E3 ubiquitin-protein ligase UBR4	Ubr4	6.10599	27	79	27	254261	194050	243726	236502	191954	242470
Q8C196	Carbamoyl-phosphate synthase [ammonia], mitochondrial	Cps1	10.2667	15	777	14	3.94715e+06	1.83102e+07	1.01288e+07	5.29957e+06	2.48854e+07	1.39911e+07
Q8CC88	von Willebrand factor A domain-containing protein 8	Vwa8	11.916	20	129	20	704311	474292	610114	631218	450298	582995
Q71LX4	Talin-2	Tln2	12.2947	25	85	20	201094	189338	211211	202408	182986	200995
P08032	Spectrin alpha chain, erythrocytic 1	Spta1	14.7826	30	74	30	398811	305855	240342	367349	297278	224729
Q8CGC7	Bifunctional glutamate/proline--tRNA ligase	Eprs	14.8148	17	115	16	1.24776e+06	997674	1.15337e+06	1.23553e+06	1.04425e+06	1.13206e+06
P23116	Eukaryotic translation initiation factor 3 subunit A	Eif3a	20.8333	33	115	33	567521	567139	569783	572484	583066	584186
Q3UMF0-2	Isoform 2 of Cordon-bleu protein-like 1	Cobll1	25.3828	23	85	23	273121	243400	254375	287762	260959	267181
G3X982	Aldehyde oxidase 3	Aox3	9.66292	13	159	13	1.16157e+06	814612	372726	1.18854e+06	830885	368571
P15508	Spectrin beta chain, erythrocytic	Sptb	12.688	25	63	24	192601	174869	187688	173287	159106	178621
Q7TMY8	E3 ubiquitin-protein ligase HUWE1	Huwe1	7.83642	25	65	25	174502	138279	217538	170089	134856	211714
E9Q414	Apolipoprotein B-100	Apob	5.86016	23	93	23	446220	446219	375538	433073	435264	361113
P01027	Complement C3	C3	12.0265	18	120	18	301277	287985	280086	342989	337064	324032
Q78PY7	Staphylococcal nuclease domain-containing protein 1	Snd1	20.2198	18	178	18	1.38372e+06	1.6282e+06	871726	1.44163e+06	1.75985e+06	1.00526e+06
Q02819	Nucleobindin-1	Nucb1	35.7298	16	92	16	395622	365269	445077	401877	369159	442666
P39447	Tight junction protein ZO-1	Tjp1	11.5186	19	80	18	217043	205663	273717	223394	216966	289496
P14733	Lamin-B1	Lmnb1	32.1429	17	78	16	387940	389104	338429	400726	409386	351419
Q7TPR4	Alpha-actinin-1	Actn1	18.4978	15	192	11	190250	218153	220347	201867	219229	235048
P26443	Glutamate dehydrogenase 1, mitochondrial	Glud1	23.8351	13	285	13	522890	353049	873362	532347	385700	897934
Q68FD5	Clathrin heavy chain 1	Cltc	9.31343	15	141	15	667891	1.31138e+06	391422	667033	1.36317e+06	395576
E9Q555	E3 ubiquitin-protein ligase RNF213	Rnf213	6.4441	29	53	29	263572	241021	176820	253964	245848	174361
Q3UQ44	Ras GTPase-activating-like protein IQGAP2	Iqgap2	11.5556	15	99	15	440150	522923	377633	435588	525892	380490
P26645	Myristoylated alanine-rich C-kinase substrate	Marcks	67.3139	11	68	11	97703.9	92441.8	79290.4	84948	93513	75066.6
Q8R0W0	Epiplakin	Eppk1	14.5235	26	64	26	189601	240031	177288	208617	267077	188844
Q9JL35	High mobility group nucleosome-binding domain-containing protein 5	Hmgn5	56.6502	21	109	21	675408	665552	344529	737689	730344	340918
Q63836	Selenium-binding protein 2	Selenbp2	25.4237	8	158	8	968110	1.17164e+06	552267	1.34977e+06	1.8622e+06	803533
P14211	Calreticulin	Calr	41.8269	12	303	12	481186	600075	1.04787e+06	529962	653045	1.21555e+06
Q8R0Y6	Cytosolic 10-formyltetrahydrofolate dehydrogenase	Aldh1l1	14.8559	11	236	10	1.43356e+06	805917	1.96732e+06	1.54861e+06	868286	2.17974e+06
Q8VDN2	Sodium/potassium-transporting ATPase subunit alpha-1	Atp1a1	14.956	13	119	9	487278	524847	318380	504656	545887	326608
P58252	Elongation factor 2	Eef2	15.5012	12	175	11	1.95783e+06	2.04212e+06	2.43864e+06	2.11741e+06	2.17419e+06	2.54827e+06
Q8BL66	Early endosome antigen 1	Eea1	18.0014	24	69	24	347728	280246	327916	365131	301394	354478
Q9JKR6	Hypoxia up-regulated protein 1	Hyou1	16.4164	14	109	14	359008	319872	266784	403456	367081	311166
P58871	182 kDa tankyrase-1-binding protein	Tnks1bp1	17.3256	21	57	21	145327	109925	143956	141491	117675	145035
P35564	Calnexin	Canx	22.1658	16	183	16	764463	792174	804562	807012	840109	845936
Q91V92	ATP-citrate synthase	Acly	15.0321	15	117	15	626101	766690	600415	404613	472301	385602
P11276	Fibronectin	Fn1	10.214	18	104	18	260384	242683	528608	251459	255210	592870
Q91VW5	Golgin subfamily A member 4	Golga4	12.109	26	44	26	208097	230168	242683	189358	217628	237459
P21619	Lamin-B2	Lmnb2	33.7248	21	84	20	429699	341261	315761	474393	375092	343924
P08226	Apolipoprotein E	Apoe	32.4759	12	170	12	666568	1.10308e+06	2.57337e+06	582928	971221	2.24209e+06
Q6NZJ6	Eukaryotic translation initiation factor 4 gamma 1	Eif4g1	12.5	19	102	18	473580	421974	694200	490614	441657	691935
Q3TXS7	26S proteasome non-ATPase regulatory subunit 1	Psmd1	16.2644	12	96	12	436634	276694	188396	420359	263247	183402
Q64727	Vinculin	Vcl	18.1051	21	97	21	1.13422e+06	773870	874200	1.12027e+06	773251	858956
Q64374	Regucalcin	Rgn	18.7291	5	482	5	4.36009e+06	4.4024e+06	1.21926e+06	4.39764e+06	4.52834e+06	1.2723e+06
P70398	Probable ubiquitin carboxyl-terminal hydrolase FAF-X	Usp9x	8.36264	17	57	17	166836	192745	205483	160279	195131	200643
Q62417	Sorbin and SH3 domain-containing protein 1	Sorbs1	11.7829	14	66	13	147648	139717	146116	137395	139563	140785
P14824	Annexin A6	Anxa6	18.7221	12	118	11	844175	1.49497e+06	1.17354e+06	793116	1.42733e+06	1.14694e+06
P20152	Vimentin	Vim	30.2575	16	121	12	1.25237e+06	950922	566411	1.17522e+06	957006	515657
Q8BWT1	3-ketoacyl-CoA thiolase, mitochondrial	Acaa2	25.1889	5	184	5	153757	205710	232230	165362	219043	240655
Q9QY30	Bile salt export pump	Abcb11	12.4148	14	63	14	247078	228708	154304	270458	264366	166720
Q61233	Plastin-2	Lcp1	18.3413	9	99	8	245974	227833	242714	242460	223530	234059
Q61699	Heat shock protein 105 kDa	Hsph1	22.6107	13	57	13	180913	162899	204069	186972	181352	206691
Q99LB7	Sarcosine dehydrogenase, mitochondrial	Sardh	19.4777	15	197	15	571901	878424	762716	639153	1.01063e+06	867953
P27773	Protein disulfide-isomerase A3	Pdia3	19.604	10	198	10	627085	751416	543221	655611	823304	600315
P27546	Microtubule-associated protein 4	Map4	17.1556	14	70	1	8511.96	15994.3	36833.4	9216.85	15195.3	38340.9
O88569	Heterogeneous nuclear ribonucleoproteins A2/B1	Hnrnpa2b1	40.7932	11	134	10	1.08842e+06	1.47491e+06	918746	1.12369e+06	1.45602e+06	992653
E9PVA8	eIF-2-alpha kinase activator GCN1	Gcn1	8.34893	20	59	20	255811	191724	192236	275601	208264	210082
Q8K010	5-oxoprolinase	Oplah	13.1988	12	63	12	385522	495628	215397	363576	486295	214091
Q3UZ39	Leucine-rich repeat flightless-interacting protein 1	Lrrfip1	33.882	19	59	18	165748	149736	189335	163932	143583	177289
Q99J08	SEC14-like protein 2	Sec14l2	25.062	7	163	7	688084	367707	471608	665974	359962	460294
P26041	Moesin	Msn	22.8769	13	124	12	237925	190782	225406	237496	195653	231895
Q9Z1Q9	Valine--tRNA ligase	Vars	11.3222	12	97	12	473370	507494	318036	447594	494742	309252
Q8BGQ7	Alanine--tRNA ligase, cytoplasmic	Aars	11.4669	12	101	12	797209	625612	530865	804597	647871	535400
P30999	Catenin delta-1	Ctnnd1	18.7633	16	75	2	565227	350888	600862	613001	372394	665451
Q9ESE1	Lipopolysaccharide-responsive and beige-like anchor protein	Lrba	8.36835	21	44	21	151914	192635	173454	151226	196027	168850
Q9ERG0	LIM domain and actin-binding protein 1	Lima1	24.7012	19	97	18	430647	483857	449610	437656	494747	439888
Q9ERU9	E3 SUMO-protein ligase RanBP2	Ranbp2	9.8264	22	44	22	127088	152318	124841	139627	167812	129123
P30416	Peptidyl-prolyl cis-trans isomerase FKBP4	Fkbp4	27.9476	13	101	13	1.00219e+06	608675	634956	1.05802e+06	616418	644697
Q6PB66	Leucine-rich PPR motif-containing protein, mitochondrial	Lrpprc	9.33908	13	103	13	740484	653412	613573	728305	649068	618278
Q02053	Ubiquitin-like modifier-activating enzyme 1	Uba1	15.3119	14	89	14	959954	1.10121e+06	1.02622e+06	960658	1.10438e+06	1.05263e+06
Q9EQ20	Methylmalonate-semialdehyde dehydrogenase [acylating], mitochondrial	Aldh6a1	13.0841	7	274	7	715753	522003	1.53953e+06	730440	539901	1.64819e+06
P21981	Protein-glutamine gamma-glutamyltransferase 2	Tgm2	23.4694	14	122	14	742419	581439	758620	748368	565908	770229
Q569Z6	Thyroid hormone receptor-associated protein 3	Thrap3	18.2965	18	54	17	290734	273660	235985	303309	282433	247918
P27546-2	Isoform 2 of Microtubule-associated protein 4	Map4	17.0819	14	67	1	248717	181311	169706	244023	180399	163306
Q61768	Kinesin-1 heavy chain	Kif5b	22.0145	19	58	19	156671	103617	115890	150378	99300.9	117757
P07901	Heat shock protein HSP 90-alpha	Hsp90aa1	15.2797	11	187	4	87825.8	121637	96758.4	93050.2	119967	99652.7
Q80WJ7	Protein LYRIC	Mtdh	27.2884	13	80	13	427528	310113	458994	422120	321635	436711
Q05D44	Eukaryotic translation initiation factor 5B	Eif5b	13.2401	14	68	14	205277	205386	175643	198364	209451	172371
Q8VDJ3	Vigilin	Hdlbp	12.1451	15	85	15	525232	472061	820300	561264	454177	907172
Q921I1	Serotransferrin	Tf	14.6341	9	155	9	280033	200973	350520	265659	194384	334336
Q64521	Glycerol-3-phosphate dehydrogenase, mitochondrial	Gpd2	16.3686	12	78	12	400816	410432	302298	293204	309186	221870
Q60597-3	Isoform 3 of 2-oxoglutarate dehydrogenase, mitochondrial	Ogdh	12.8131	11	78	11	1.94943e+06	1.23825e+06	866108	2.00667e+06	1.27806e+06	891086
Q9EP71	Ankycorbin	Rai14	15.4239	15	47	15	251733	217581	263846	249379	225136	270810
Q58A65-2	Isoform 2 of C-Jun-amino-terminal kinase-interacting protein 4	Spag9	17.8271	21	64	21	309575	312043	307121	300068	306799	331589
Q9CY58	Plasminogen activator inhibitor 1 RNA-binding protein	Serbp1	33.9066	12	88	1	333959	317845	323973	318575	308910	320129
P56399	Ubiquitin carboxyl-terminal hydrolase 5	Usp5	16.6667	13	70	13	139858	181850	212619	137588	179202	204560
Q9CXN7	Phenazine biosynthesis-like domain-containing protein 2	Pbld2	32.6389	9	79	6	1.16636e+06	932668	656083	1.15426e+06	907865	649187
O70570	Polymeric immunoglobulin receptor	Pigr	18.8067	12	61	12	286027	242366	352476	322067	270643	416371
Q8CHG3	GRIP and coiled-coil domain-containing protein 2	Gcc2	16.1406	24	45	24	119920	131080	106190	120212	119823	103267
Q8CGK3	Lon protease homolog, mitochondrial	Lonp1	13.0664	9	91	9	277202	214663	223922	295408	219639	237791
P08113	Endoplasmin	Hsp90b1	15.586	12	151	12	707895	842458	425529	829486	1.00337e+06	455756
Q01279	Epidermal growth factor receptor	Egfr	14.9587	13	67	13	215286	154876	202999	283773	195119	273484
Q9R269	Periplakin	Ppl	15.8974	30	50	30	168636	148865	115710	148234	135576	104857
Q9CY58-2	Isoform 2 of Plasminogen activator inhibitor 1 RNA-binding protein	Serbp1	40.5612	12	80	1	2340.54	1894.08	#VALUE!	#VALUE!	1697.74	2086.61
O35490	Betaine--homocysteine S-methyltransferase 1	Bhmt	28.0098	8	349	7	1.29237e+07	2.20051e+07	2.87267e+07	1.30796e+07	2.21427e+07	2.84206e+07
P08003	Protein disulfide-isomerase A4	Pdia4	15.5172	9	118	9	748376	634131	426506	885133	723801	466364
P10518	Delta-aminolevulinic acid dehydratase	Alad	17.5758	5	233	5	658633	320508	301655	631047	300619	276436
Q8K2B3	Succinate dehydrogenase [ubiquinone] flavoprotein subunit, mitochondrial	Sdha	19.1265	9	127	9	570811	327645	538024	445094	355702	435038
Q3ULD5	Methylcrotonoyl-CoA carboxylase beta chain, mitochondrial	Mccc2	18.4725	9	83	9	195821	209360	261320	198189	214007	279425
P97429	Annexin A4	Anxa4	26.9592	7	69	7	408215	297024	197764	365936	283587	188942
P62259	14-3-3 protein epsilon	Ywhae	36.4706	8	187	7	303447	240779	222658	307339	245986	228123
Q9CW03	Structural maintenance of chromosomes protein 3	Smc3	15.6943	20	42	20	261020	225151	138563	282832	238086	149903
P61979-2	Isoform 2 of Heterogeneous nuclear ribonucleoprotein K	Hnrnpk	20.2586	11	108	11	694725	626157	639778	736377	655712	661491
Q8K310	Matrin-3	Matr3	19.6217	17	49	17	333682	239769	295090	344165	256579	305473
O54988	STE20-like serine/threonine-protein kinase	Slk	17.5182	18	51	18	113228	100479	104396	118188	103122	107979
Q91ZA3	Propionyl-CoA carboxylase alpha chain, mitochondrial	Pcca	16.7127	12	67	12	1.13088e+06	1.00458e+06	806212	1.14426e+06	1.05438e+06	825555
Q9D0F3	Protein ERGIC-53	Lman1	28.0464	13	93	13	1.05753e+06	1.14646e+06	287840	1.45306e+06	1.39181e+06	338497
Q8BGD9	Eukaryotic translation initiation factor 4B	Eif4b	22.4223	14	96	14	652661	710461	385042	580583	726838	374090
Q6AW69	Cingulin-like protein 1	Cgnl1	18.7982	22	47	21	173790	149127	134344	158956	137258	118106
Q03265	ATP synthase subunit alpha, mitochondrial	Atp5f1a	20.434	12	152	12	712547	811745	630768	715414	808106	650112
Q8BFR5	Elongation factor Tu, mitochondrial	Tufm	21.0177	9	63	9	1.18638e+06	818282	919659	1.28674e+06	854668	949013
P51660	Peroxisomal multifunctional enzyme type 2	Hsd17b4	12.2449	8	160	8	1.11428e+06	1.24774e+06	1.02787e+06	902489	1.02159e+06	817045
B5X0G2	Major urinary protein 17	Mup17	35	8	278	3	1.89203e+06	661543	443499	4.80534e+06	1.7127e+06	1.09538e+06
Q9Z0U1	Tight junction protein ZO-2	Tjp2	15.3385	16	37	15	162720	169946	217080	157550	166464	225608
Q61292	Laminin subunit beta-2	Lamb2	16.1201	23	35	23	157434	102314	125487	161026	108748	131031
Q9CPY7	Cytosol aminopeptidase	Lap3	16.5703	8	147	8	404306	392095	538436	382049	369843	498408
Q91W50	Cold shock domain-containing protein E1	Csde1	20.6767	15	59	15	197656	176100	265876	198743	171401	259979
O55143	Sarcoplasmic/endoplasmic reticulum calcium ATPase 2	Atp2a2	10.3448	12	98	7	578453	541211	398975	608514	562322	408179
Q99MR8	Methylcrotonoyl-CoA carboxylase subunit alpha, mitochondrial	Mccc1	14.2259	9	81	9	216572	200592	259709	229699	215770	280635
Q9Z329	Inositol 1,4,5-trisphosphate receptor type 2	Itpr2	9.21881	20	44	19	190777	239002	218631	191895	240481	216824
P63017	Heat shock cognate 71 kDa protein	Hspa8	22.6006	11	156	7	3.03543e+06	4.99972e+06	4.82624e+06	2.94039e+06	5.1171e+06	4.91988e+06
P48722	Heat shock 70 kDa protein 4L	Hspa4l	16.7064	12	41	12	159449	150016	164219	149560	150198	165705
P09103	Protein disulfide-isomerase	P4hb	16.5029	9	267	9	3.53804e+06	1.9279e+06	3.88459e+06	3.64728e+06	1.92159e+06	3.68459e+06
P70335	Rho-associated protein kinase 1	Rock1	13.1462	18	37	17	240316	249064	306480	240329	263865	324603
P20918	Plasminogen	Plg	17.8571	12	85	12	199269	199894	164915	223936	225529	184407
Q9Z1Z0	General vesicular transport factor p115	Uso1	14.9114	14	51	14	344334	358984	233165	372138	353805	277822
P24270	Catalase	Cat	16.888	8	249	8	2.33031e+06	5.39273e+06	695310	2.44092e+06	5.92323e+06	684947
P19221	Prothrombin	F2	17.7994	11	67	11	378733	290130	251528	351012	274943	248957
Q80SU7	Interferon-induced very large GTPase 1	Gvin1	9.60033	22	47	22	204249	119220	145919	208024	123429	148261
P58281-2	Isoform 2 of Dynamin-like 120 kDa protein, mitochondrial	Opa1	11.9358	11	68	11	205859	296301	241869	181530	291162	237811
Q9JIL4	Na(+)/H(+) exchange regulatory cofactor NHE-RF3	Pdzk1	26.975	11	82	11	213084	231899	321536	218599	224498	384396
Q9DBT9	Dimethylglycine dehydrogenase, mitochondrial	Dmgdh	8.17031	7	105	7	631221	874938	543687	727480	1.02613e+06	605514
Q8VDM4	26S proteasome non-ATPase regulatory subunit 2	Psmd2	10.2423	10	75	10	260027	227913	265141	240722	213444	253285
Q9QXD1	Peroxisomal acyl-coenzyme A oxidase 2	Acox2	12.6285	8	101	8	392856	213919	256805	380366	214028	254820
Q9JLV1	BAG family molecular chaperone regulator 3	Bag3	31.7158	14	63	14	317992	350035	304515	311738	273930	286760
Q8CHR6	Dihydropyrimidine dehydrogenase [NADP(+)]	Dpyd	9.85366	7	52	7	444400	416255	450139	419031	415148	460077
O70318	Band 4.1-like protein 2	Epb41l2	18.9271	16	45	15	265251	167954	231891	268746	161399	244532
P11087	Collagen alpha-1(I) chain	Col1a1	11.2182	12	106	12	138791	84803.6	127507	228267	132398	181881
Q9QZQ1	Afadin	Afdn	10.1099	15	46	15	84889.3	64782.8	80303	91514.1	67298.7	89780.7
Q8K2Q9	Shootin-1	Shtn1	24.4057	14	49	14	221297	212749	217018	219013	207182	209679
Q61792	LIM and SH3 domain protein 1	Lasp1	30.038	8	60	8	148131	130270	517334	155197	143978	615665
E9Q4Z2	Acetyl-CoA carboxylase 2	Acacb	6.98529	15	45	13	262629	272157	294854	212630	235098	245670
Q9CU62	Structural maintenance of chromosomes protein 1A	Smc1a	13.4631	17	36	17	284766	225136	233721	300782	223625	221441
Q80XI3-4	Isoform 4 of Eukaryotic translation initiation factor 4 gamma 3	Eif4g3	15.0824	21	46	20	135201	100271	94032.6	123115	96541.6	88102.8
Q9JIX8-4	Isoform 4 of Apoptotic chromatin condensation inducer in the nucleus	Acin1	12.4807	13	46	13	295371	209866	221737	270782	219217	227226
Q9QXE0	2-hydroxyacyl-CoA lyase 1	Hacl1	13.7694	6	134	6	214862	181212	528004	198836	193718	568819
Q9CZ44-3	Isoform 3 of NSFL1 cofactor p47	Nsfl1c	31.4516	10	89	10	172468	170450	177575	162066	156712	171679
P14685	26S proteasome non-ATPase regulatory subunit 3	Psmd3	16.6038	9	71	9	178443	135057	225591	171459	146927	215332
P02468	Laminin subunit gamma-1	Lamc1	11.5121	16	35	16	107205	106766	140003	107309	107121	146345
Q8C2Q3	RNA-binding protein 14	Rbm14	16.5919	10	27	10	265249	223693	231139	264216	231259	236515
P62960	Nuclease-sensitive element-binding protein 1	Ybx1	42.8571	8	64	7	85858.9	100581	58038.2	86679.6	103449	62706.3
Q3UEG6	Alanine--glyoxylate aminotransferase 2, mitochondrial	Agxt2	21.0526	10	125	10	604923	412660	321236	699800	489065	346914
Q99JB2	Stomatin-like protein 2, mitochondrial	Stoml2	22.6629	7	46	7	252437	248952	281216	257637	254528	282450
P09405	Nucleolin	Ncl	11.7397	9	89	9	455234	618348	400342	458103	636156	406650
E9Q3L2	Phosphatidylinositol 4-kinase alpha	Pi4ka	7.45843	15	31	15	166373	162647	173125	137194	135618	158281
P11589	Major urinary protein 2	Mup2	37.2222	8	278	2	801118	834468	1.37589e+06	1.69961e+06	1.83173e+06	2.99188e+06
Q9JIK5	Nucleolar RNA helicase 2	Ddx21	18.0964	15	41	15	147731	119986	178332	151251	125217	184650
Q9DCG6	Phenazine biosynthesis-like domain-containing protein 1	Pbld1	28.4722	8	92	5	267797	397672	147482	265521	412754	147306
Q922D8	C-1-tetrahydrofolate synthase, cytoplasmic	Mthfd1	10.6952	10	87	9	665864	1.11518e+06	514207	631830	1.07974e+06	498285
O88844	Isocitrate dehydrogenase [NADP] cytoplasmic	Idh1	14.9758	6	195	6	3.80681e+06	579695	564008	3.85809e+06	552965	525386
Q61335	B-cell receptor-associated protein 31	Bcap31	24.4898	7	113	7	1.39048e+06	2.08753e+06	1.52891e+06	1.44137e+06	2.23486e+06	1.59976e+06
P31001	Desmin	Des	28.5714	14	67	10	525544	310486	242432	469869	288909	220448
Q8R1B4	Eukaryotic translation initiation factor 3 subunit C	Eif3c	10.4281	9	56	9	161503	189324	302284	161162	196097	307683
P50580	Proliferation-associated protein 2G4	Pa2g4	17.0051	6	93	6	226181	336607	343391	227924	349521	348021
P11881	Inositol 1,4,5-trisphosphate receptor type 1	Itpr1	6.2932	17	33	16	171034	213326	190484	153970	192620	171252
O35857	Mitochondrial import inner membrane translocase subunit TIM44	Timm44	24.115	11	69	11	419090	333041	500179	421003	322607	519751
Q5BL07	Peroxisome biogenesis factor 1	Pex1	10.7477	12	38	12	178377	194665	151672	156780	171048	137188
Q61595	Kinectin	Ktn1	14.7702	17	34	16	211854	181730	269343	208491	180094	262293
O88428	Bifunctional 3'-phosphoadenosine 5'-phosphosulfate synthase 2	Papss2	14.8148	9	76	8	520740	489835	489637	554152	536618	510677
Q8CIE6	Coatomer subunit alpha	Copa	8.98693	12	54	12	308582	785897	472925	301594	843154	480992
Q8BJ64	Choline dehydrogenase, mitochondrial	Chdh	18.7919	12	68	12	743942	723640	791125	769477	768405	822864
Q5SWU9-2	Isoform 2 of Acetyl-CoA carboxylase 1	Acaca	6.16869	13	52	11	274967	193636	227540	203805	166447	175152
Q8C5H8-3	Isoform 3 of NAD kinase 2, mitochondrial	Nadk2	24.8837	10	59	10	519456	416140	481513	606613	478318	560170
Q8R081	Heterogeneous nuclear ribonucleoprotein L	Hnrnpl	18.43	7	67	7	81994	89025	116023	86032	90567.2	129540
P61982	14-3-3 protein gamma	Ywhag	39.6761	10	100	7	403747	303075	1.26803e+06	365760	269837	1.08855e+06
P26043	Radixin	Rdx	15.2659	11	143	8	1.43209e+06	1.14247e+06	654526	1.42452e+06	1.16338e+06	696673
Q6PDN3	Myosin light chain kinase, smooth muscle	Mylk	9.37661	15	46	15	156001	161924	132376	139838	159955	118514
Q3TLH4	Protein PRRC2C	Prrc2c	8.57344	18	37	18	93126.8	101383	123787	92820.1	107128	138198
Q3UTJ2-5	Isoform 5 of Sorbin and SH3 domain-containing protein 2	Sorbs2	18.6704	11	42	1	52890.1	75015.6	77016.5	46128.9	71049.5	76565.9
P58774	Tropomyosin beta chain	Tpm2	34.507	14	90	2	186535	178935	233873	120491	95740.3	182651
Q9D0F9	Phosphoglucomutase-1	Pgm1	14.7687	7	120	7	250067	331225	417652	233370	312515	397662
Q9R1P4	Proteasome subunit alpha type-1	Psma1	24.3346	7	79	7	278082	409243	283868	266934	408403	249030
Q9JIF7	Coatomer subunit beta	Copb1	10.3882	10	81	10	845645	728240	373589	841008	722640	368188
Q99LX0	Protein/nucleic acid deglycase DJ-1	Park7	22.7513	4	166	4	132979	126752	110211	125907	115053	107455
O08677	Kininogen-1	Kng1	13.4644	7	54	2	138052	121119	156878	145991	126345	158563
Q99NB9	Splicing factor 3B subunit 1	Sf3b1	11.4264	13	52	13	207739	158345	174821	216606	167190	179821
O08795-2	Isoform 2 of Glucosidase 2 subunit beta	Prkcsh	24.8106	9	141	9	231987	372874	169143	269878	448200	195322
Q61990	Poly(rC)-binding protein 2	Pcbp2	20.9945	5	56	3	364211	443880	215583	336311	437248	217460
O55029	Coatomer subunit beta'	Copb2	10.8287	8	52	8	119628	102990	132987	118525	99385.5	120801
Q921H8	3-ketoacyl-CoA thiolase A, peroxisomal	Acaa1a	12.0283	3	162	2	507323	841339	724510	455509	768799	673232
Q7TT50	Serine/threonine-protein kinase MRCK beta	Cdc42bpb	11.15	18	51	16	284760	235488	244446	299117	243781	260540
P42932	T-complex protein 1 subunit theta	Cct8	13.3212	7	84	7	382850	404239	477072	355248	381207	449024
Q9CWJ9	Bifunctional purine biosynthesis protein PURH	Atic	16.723	7	50	7	102026	135329	113323	95071.8	110505	113441
Q64458	Cytochrome P450 2C29	Cyp2c29	11.8367	7	96	4	555743	408367	707828	603341	428912	752805
Q8K0E8	Fibrinogen beta chain	Fgb	20.3742	8	96	8	144076	128640	384318	156167	139847	434449
Q3UTJ2-2	Isoform 2 of Sorbin and SH3 domain-containing protein 2	Sorbs2	18.6704	11	42	1	143433	119244	124924	149458	123462	127466
Q6PDQ2	Chromodomain-helicase-DNA-binding protein 4	Chd4	9.92167	16	35	16	148714	97311.3	103940	148588	103353	111694
Q8BX70	Vacuolar protein sorting-associated protein 13C	Vps13c	3.89541	13	32	13	244263	254239	266519	264014	262974	297861
Q8BG05	Heterogeneous nuclear ribonucleoprotein A3	Hnrnpa3	30.343	9	98	9	431879	303143	313916	444983	335658	341928
P47962	60S ribosomal protein L5	Rpl5	17.1717	5	159	5	1.62343e+06	2.35481e+06	2.14415e+06	1.7371e+06	2.57993e+06	2.28313e+06
P60335	Poly(rC)-binding protein 1	Pcbp1	20.7865	5	59	3	141300	170513	137855	145592	158864	137754
G5E829	Plasma membrane calcium-transporting ATPase 1	Atp2b1	9.67213	9	24	6	109476	110839	131008	108914	117798	132453
Q9WU79	Proline dehydrogenase 1, mitochondrial	Prodh	14.1903	8	57	8	314854	380409	331800	318328	391946	333831
Q922B2	Aspartate--tRNA ligase, cytoplasmic	Dars	15.1697	7	69	7	224232	188789	258406	223399	187834	256869
Q6P542	ATP-binding cassette sub-family F member 1	Abcf1	16.2485	11	42	11	165749	194328	255075	153811	169606	236936
P70336-2	Isoform 2 of Rho-associated protein kinase 2	Rock2	9.41828	14	31	13	195965	177841	185443	195072	173391	195748
Q61033	Lamina-associated polypeptide 2, isoforms alpha/zeta	Tmpo	22.5108	12	26	8	92183.7	129384	156933	86619.5	130913	166161
Q9JII6	Alcohol dehydrogenase [NADP(+)]	Akr1a1	25.5385	7	68	7	1.0245e+06	445721	524540	866680	394576	469186
Q8R4U0	Stabilin-2	Stab2	6.87769	13	37	13	198833	211526	147819	164452	169696	129449
Q8VIJ6	Splicing factor, proline- and glutamine-rich	Sfpq	14.02	12	55	11	501675	423235	500085	496030	451689	506228
Q8VD04	GRIP1-associated protein 1	Gripap1	19.3548	13	30	13	96255.3	66763.9	94404.4	102406	69537.6	96162.3
O08808	Protein diaphanous homolog 1	Diaph1	10.757	14	38	14	280730	224558	271478	288566	230242	273773
Q9JLJ2	4-trimethylaminobutyraldehyde dehydrogenase	Aldh9a1	16.3968	7	86	7	1.07026e+06	827395	1.02329e+06	1.09579e+06	763936	1.08211e+06
P58771-2	Isoform 2 of Tropomyosin alpha-1 chain	Tpm1	38.3803	15	89	4	357398	343380	153678	314022	284655	160736
Q99L45	Eukaryotic translation initiation factor 2 subunit 2	Eif2s2	29.003	10	48	10	115586	151216	193554	101601	138573	185279
P26231	Catenin alpha-1	Ctnna1	9.05077	7	53	7	276577	185580	782026	288734	196645	816012
P51859	Hepatoma-derived growth factor	Hdgf	37.1308	8	83	8	576470	530518	330012	597411	547024	334603
Q9DBF1	Alpha-aminoadipic semialdehyde dehydrogenase	Aldh7a1	14.4712	7	96	7	2.00659e+06	1.74064e+06	1.42486e+06	2.19902e+06	1.92466e+06	1.55979e+06
E9PV24	Fibrinogen alpha chain	Fga	17.4905	11	71	11	317707	295684	231270	345590	258787	231549
Q70FJ1	A-kinase anchor protein 9	Akap9	6.79484	23	31	23	207654	108379	110706	212161	112136	113804
Q9DBC0	Selenoprotein O	Selenoo	15.7421	8	51	8	141709	125444	187459	145538	132316	207536
Q99MI1	ELKS/Rab6-interacting/CAST family member 1	Erc1	16.1607	19	43	19	269762	252018	132416	280931	261752	145739
P01901	H-2 class I histocompatibility antigen, K-B alpha chain	H2-K1	22.7642	6	60	3	270062	307770	240411	279200	323346	261221
Q9JHS4	ATP-dependent Clp protease ATP-binding subunit clpX-like, mitochondrial	Clpx	13.4069	9	48	9	122449	99077.2	118573	125435	99836.6	125497
Q8C7E7	Starch-binding domain-containing protein 1	Stbd1	32.8402	9	70	9	389244	205067	358084	384855	198786	351155
Q99K28-2	Isoform 2 of ADP-ribosylation factor GTPase-activating protein 2	Arfgap2	16.2921	9	58	9	230606	196270	158956	227760	199973	173560
P62264	40S ribosomal protein S14	Rps14	29.8013	4	94	4	144011	148130	576272	141635	167891	631739
Q5XG73	Acyl-CoA-binding domain-containing protein 5	Acbd5	18.8976	7	59	7	257099	283125	272881	257906	284156	274445
Q91YW3	DnaJ homolog subfamily C member 3	Dnajc3	17.4603	9	60	9	256111	290972	276566	300170	357381	331065
Q00519	Xanthine dehydrogenase/oxidase	Xdh	8.76404	10	60	10	171429	108414	188326	176183	113059	210832
Q80XL6	Acyl-CoA dehydrogenase family member 11	Acad11	16.4313	11	58	11	1.39134e+06	943828	475768	1.24208e+06	885509	451450
Q8VDC1	FYVE and coiled-coil domain-containing protein 1	Fyco1	11.9694	14	18	14	136847	81281.9	180321	146965	92330.8	191301
Q9EQH3	Vacuolar protein sorting-associated protein 35	Vps35	12.0603	10	47	10	187119	126957	172113	207360	156116	199435
P24456	Cytochrome P450 2D10	Cyp2d10	15.4762	8	105	3	548248	544715	1.28459e+06	633689	558540	1.57782e+06
P16015	Carbonic anhydrase 3	Ca3	12.6923	3	324	3	7.67057e+06	2.07787e+07	5.26311e+06	6.96684e+06	1.79299e+07	4.67919e+06
Q91Y97	Fructose-bisphosphate aldolase B	Aldob	29.6703	8	256	8	1.40272e+06	2.09585e+06	3.32406e+06	1.02593e+06	1.37649e+06	2.13391e+06
Q3UJU9	Regulator of microtubule dynamics protein 3	Rmdn3	18.0851	9	44	9	784873	276703	256317	683419	246672	226079
Q7TPV4	Myb-binding protein 1A	Mybbp1a	8.85417	10	31	10	266702	193646	217556	275856	206620	232518
P70266	6-phosphofructo-2-kinase/fructose-2,6-bisphosphatase 1	Pfkfb1	21.8684	9	41	9	346725	400020	424890	265791	309338	356571
Q8BY87-2	Isoform 2 of Ubiquitin carboxyl-terminal hydrolase 47	Usp47	11.9469	15	34	15	176490	151160	227217	172404	149094	213924
Q9EQH2	Endoplasmic reticulum aminopeptidase 1	Erap1	8.8172	9	44	9	405780	208953	291493	449223	234533	317668
Q99KI0	Aconitate hydratase, mitochondrial	Aco2	12.1795	9	127	9	1.91126e+06	2.56103e+06	2.83389e+06	1.85276e+06	2.58215e+06	3.07531e+06
Q8K1M6-3	Isoform 3 of Dynamin-1-like protein	Dnm1l	17.8827	11	45	2	221451	183533	212801	228988	181902	209667
Q99JY9	Actin-related protein 3	Actr3	20.5742	8	102	8	406014	423615	107077	434297	446996	115484
P24527	Leukotriene A-4 hydrolase	Lta4h	12.6023	7	67	7	159033	160009	178390	157736	165475	177083
Q8CDG3	Deubiquitinating protein VCIP135	Vcpip1	13.2787	13	31	13	68183.8	72097.1	68919.8	66030.7	74038.4	67530.1
Q8R4H2	Rho guanine nucleotide exchange factor 12	Arhgef12	11.0823	13	30	13	72570.8	97525.4	74017.6	71609.3	99082.1	76333.7
Q02248	Catenin beta-1	Ctnnb1	9.85915	6	43	6	91718.7	73818.3	81964.6	93388.4	77992.9	80474.9
B2RXS4	Plexin-B2	Plxnb2	7.81759	12	33	12	101265	95162	87932.9	106283	104131	98256.3
Q5SX40	Myosin-1	Myh1	10.2987	19	31	6	362855	316418	355264	79300.6	71120.8	86261.2
Q6ZWX6	Eukaryotic translation initiation factor 2 subunit 1	Eif2s1	26.3492	6	49	6	157313	71362.4	127491	158069	72116.8	124609
P63038	60 kDa heat shock protein, mitochondrial	Hspd1	18.1501	9	110	9	900170	1.14704e+06	5.80045e+06	1.05216e+06	1.36335e+06	8.15474e+06
Q9QXT0	Protein canopy homolog 2	Cnpy2	43.956	8	49	8	99856.5	74300.8	99412.2	107491	85246	110140
O08677-2	Isoform LMW of Kininogen-1	Kng1	17.5926	7	55	2	189558	164473	191844	194724	176911	206813
Q8K4L3	Supervillin	Svil	10.2765	18	36	18	102645	139237	106753	103389	150821	107641
Q6PDG5	SWI/SNF complex subunit SMARCC2	Smarcc2	15.8285	18	39	16	227606	83833.2	91068.7	223125	87834.6	93601.6
P23953	Carboxylesterase 1C	Ces1c	12.4549	6	69	5	131608	164467	233736	128424	167314	239333
O55022	Membrane-associated progesterone receptor component 1	Pgrmc1	31.2821	7	132	7	1.72689e+06	3.29168e+06	2.31207e+06	1.83014e+06	3.13619e+06	2.43804e+06
Q61147	Ceruloplasmin	Cp	13.5721	13	54	13	286077	308327	310975	328211	326412	309325
Q148V8	Protein FAM83H	Fam83h	13.9785	14	24	14	63925.5	66680.7	76800	65472.5	66073.3	74989.8
Q925I1	ATPase family AAA domain-containing protein 3	Atad3	15.0592	9	49	9	474105	378544	366606	461141	384911	374837
Q01405	Protein transport protein Sec23A	Sec23a	9.41176	6	67	6	287170	516465	213364	286273	549011	214185
P40124	Adenylyl cyclase-associated protein 1	Cap1	17.7215	5	44	5	311634	550934	217431	289745	536886	215894
Q8VBZ3	Cleft lip and palate transmembrane protein 1 homolog	Clptm1	16.2651	8	37	8	130281	337047	83326.6	140620	368045	90599.2
G3X9K3	Brefeldin A-inhibited guanine nucleotide-exchange protein 1	Arfgef1	5.95883	11	30	11	172363	158246	128355	158063	145674	122372
P10605	Cathepsin B	Ctsb	23.3038	5	100	5	233426	224000	164206	203635	226125	168268
Q99L04	Dehydrogenase/reductase SDR family member 1	Dhrs1	18.5304	5	93	5	1.28398e+06	434815	331709	1.19648e+06	405199	293319
Q04857	Collagen alpha-1(VI) chain	Col6a1	12.5854	10	38	10	102939	112295	92038.6	101557	119218	88997.4
O08788	Dynactin subunit 1	Dctn1	13.3489	16	38	16	134910	69771.9	107676	129467	65831.9	103045
P11714	Cytochrome P450 2D9	Cyp2d9	10.3175	3	48	3	62599.4	64172.4	76695.4	75078.5	72445.1	89541.6
Q60864	Stress-induced-phosphoprotein 1	Stip1	19.7053	11	78	11	246884	230922	485458	237760	228830	480263
P11983	T-complex protein 1 subunit alpha	Tcp1	10.0719	5	43	5	296175	284794	365919	277156	264105	410832
Q9EQK5	Major vault protein	Mvp	8.36237	7	47	7	117927	140531	176908	108255	126547	161066
Q61508	Extracellular matrix protein 1	Ecm1	24.8658	10	31	10	97788.8	91761.2	114229	95755.5	81924.6	112990
P21107-2	Isoform 2 of Tropomyosin alpha-3 chain	Tpm3	38.7097	14	103	6	270959	147920	174496	282069	146249	160511
Q64331	Unconventional myosin-VI	Myo6	10.2767	15	38	15	339704	226670	251530	315519	207562	231493
Q99PG2	Opioid growth factor receptor	Ogfr	34.1232	10	54	10	273574	206638	270151	277287	213715	267803
Q9DC50	Peroxisomal carnitine O-octanoyltransferase	Crot	16.5033	9	62	9	500208	500072	1.29329e+06	545354	585461	1.48294e+06
Q5SX39	Myosin-4	Myh4	9.33471	16	29	4	59479.3	84875.9	85907.5	19189.7	25292.5	32063.4
O08709	Peroxiredoxin-6	Prdx6	21.4286	4	76	4	544081	541981	463576	497587	501986	429539
Q8C0D5	Elongation factor-like GTPase 1	Efl1	11.1801	8	27	8	89793.8	81027.8	109875	85048.3	84123.2	111278
Q99K67	Alpha-aminoadipic semialdehyde synthase, mitochondrial	Aass	10.2592	8	51	8	446522	190111	284186	494934	203419	300275
Q00PI9	Heterogeneous nuclear ribonucleoprotein U-like protein 2	Hnrnpul2	11.2752	8	39	8	394548	327263	325716	401690	333930	335741
P50285	Dimethylaniline monooxygenase [N-oxide-forming] 1	Fmo1	12.0301	6	104	6	160244	170084	222474	158166	175660	225680
Q3U0V1	Far upstream element-binding protein 2	Khsrp	15.3743	11	143	9	179747	221795	173272	187599	244635	183458
Q9JHR7	Insulin-degrading enzyme	Ide	8.34151	8	45	8	154641	236113	170296	133377	204883	148231
Q9JMA1	Ubiquitin carboxyl-terminal hydrolase 14	Usp14	16.2272	8	37	8	238028	172041	226151	217461	164988	200483
Q9EQF5	Dihydropyrimidinase	Dpys	14.0655	6	53	6	198695	282902	199022	189840	305842	191607
Q9QZE5	Coatomer subunit gamma-1	Copg1	13.5011	11	42	10	1.22592e+06	807608	919071	1.27041e+06	835531	962137
Q9ER72	Cysteine--tRNA ligase, cytoplasmic	Cars	10.5897	7	27	7	121543	142060	161594	128302	146704	160374
P52825	Carnitine O-palmitoyltransferase 2, mitochondrial	Cpt2	14.8936	8	64	8	425023	395019	1.78743e+06	375695	393553	1.88276e+06
Q8VCA8	Secernin-2	Scrn2	20.4706	7	42	7	119456	76106.8	87777.1	119829	81219.6	80564.3
Q8BP47	Asparagine--tRNA ligase, cytoplasmic	Nars	13.4168	7	49	7	107403	75612.2	84466.9	104987	72391.9	75595.9
Q8BXA1	Golgi integral membrane protein 4	Golim4	21.6794	10	35	10	53241.4	70435.9	54527.3	53207.7	72717	62706.2
O35382	Exocyst complex component 4	Exoc4	10.7692	10	29	10	100302	81937.1	82589.8	99112.9	77914.1	80327.5
Q9QX47	Protein SON	Son	6.09656	11	39	10	178694	142552	85373.6	168387	144940	96854.8
O88487	Cytoplasmic dynein 1 intermediate chain 2	Dync1i2	18.1373	9	49	9	196447	147126	287422	179798	170887	302324
Q69ZR2	E3 ubiquitin-protein ligase HECTD1	Hectd1	6.64629	16	33	16	289192	164841	224669	301238	175624	233723
O70133-2	Isoform 2 of ATP-dependent RNA helicase A	Dhx9	9.6307	10	34	1	16721.6	14084.5	143056	17775.7	16966.5	164366
Q4VAA2	Protein CDV3	Cdv3	31.6726	8	50	8	174833	308981	251825	177857	283614	224491
Q9JLN9	Serine/threonine-protein kinase mTOR	Mtor	6.04158	15	31	15	266052	301981	250482	239293	267820	246431
Q8VC30	Triokinase/FMN cyclase	Tkfc	14.3599	6	169	6	363684	374698	302892	211461	194337	158223
Q8JZQ9	Eukaryotic translation initiation factor 3 subunit B	Eif3b	15.9402	7	55	7	487164	510378	419883	323804	522654	328637
Q80U63	Mitofusin-2	Mfn2	14.1347	8	33	8	159378	125762	199340	155436	124260	200419
P56593	Cytochrome P450 2A12	Cyp2a12	15.4472	7	100	6	337022	245115	556373	361839	265949	647099
D3YXK2	Scaffold attachment factor B1	Safb	15.9018	12	42	11	109746	77855	80137.8	117096	78164.4	74983.2
Q9DBG7	Signal recognition particle receptor subunit alpha	Srpra	13.9937	9	32	9	395588	370411	309611	415007	404525	329244
P61922	4-aminobutyrate aminotransferase, mitochondrial	Abat	13.6	7	87	7	377124	326775	289832	411273	349132	309876
P68510	14-3-3 protein eta	Ywhah	36.1789	8	72	6	256850	375604	208225	227585	282189	197800
Q3URD3	Sarcolemmal membrane-associated protein	Slmap	16.8047	13	31	13	196654	170295	243604	202195	171005	245298
P68372	Tubulin beta-4B chain	Tubb4b	12.5843	5	242	1	404017	471488	394138	371931	448757	375926
Q6A0A9	Constitutive coactivator of PPAR-gamma-like protein 1	FAM120A	12.7698	10	36	10	402793	235365	240329	404837	231486	246096
Q9D4H8	Cullin-2	Cul2	11.6779	9	38	9	263219	200891	247110	260941	191905	235596
Q8BK64	Activator of 90 kDa heat shock protein ATPase homolog 1	Ahsa1	21.0059	8	38	8	356316	348797	364167	345288	343007	350843
Q8VCC2	Liver carboxylesterase 1	Ces1	14.1593	6	106	4	111839	95565.6	72337.4	129223	108924	77755.4
Q8BMA6	Signal recognition particle subunit SRP68	Srp68	17.44	10	47	10	181838	199765	210505	165027	195338	208969
Q8CDN6	Thioredoxin-like protein 1	Txnl1	28.7197	6	70	6	98108.5	80690.5	95397.1	87980.9	73544.1	84578.7
P56213	FAD-linked sulfhydryl oxidase ALR	Gfer	29.2929	7	51	7	173634	163623	168693	164171	159358	160064
Q8BGA8	Acyl-coenzyme A synthetase ACSM5, mitochondrial	Acsm5	14.7059	7	44	6	751157	227933	540159	847537	264229	612926
Q8CJF7	Protein ELYS	Ahctf1	9.18413	14	22	14	58063.4	45662	49039.5	57625	46609	49981.6
Q8K1M6	Dynamin-1-like protein	Dnm1l	14.9596	10	41	1	10605.4	8167.49	2685.48	10744.2	7909.47	9522.32
Q04750	DNA topoisomerase 1	Top1	9.25684	9	28	8	153258	157065	185890	157097	153365	190597
Q5XJY5	Coatomer subunit delta	Arcn1	15.8513	8	56	8	653463	611282	471922	652649	618215	463086
Q99K41	EMILIN-1	Emilin1	12.4877	10	26	10	214228	146366	143185	217945	152246	155427
Q80X19	Collagen alpha-1(XIV) chain	Col14a1	5.56483	11	46	11	187080	160977	115627	172124	145684	108784
Q9R1S7	Multidrug resistance-associated protein 6	Abcc6	4.80641	6	35	6	52869.7	91551.5	53373.7	56613	112480	59918.9
Q9EPU0	Regulator of nonsense transcripts 1	Upf1	12.8114	13	31	13	260732	280882	317412	235874	264300	321399
Q6A026	Sister chromatid cohesion protein PDS5 homolog A	Pds5a	11.5616	11	22	10	83908.8	69227	74633	87130.7	72841.4	76862.3
Q9QYE6	Golgin subfamily A member 5	Golga5	18.3813	11	22	11	108818	76314.9	75113.2	101369	71085.9	74170.7
Q99KC8	von Willebrand factor A domain-containing protein 5A	Vwa5a	9.07945	6	47	6	197046	134151	145508	203171	136951	150833
O70305	Ataxin-2	Atxn2	10.0389	11	26	11	360820	188900	311329	356358	188083	307798
Q6P5E4	UDP-glucose:glycoprotein glucosyltransferase 1	Uggt1	5.80271	8	44	8	288673	180507	150194	306452	197667	163621
Q8BH86	D-glutamate cyclase, mitochondrial	Dglucy	9.88655	5	43	5	168264	145578	222186	160765	142534	212204
E9QAM5	Helicase with zinc finger domain 2	Helz2	5.76858	14	25	14	88484.9	97859.7	65495.4	95524.6	106539	69459.7
Q8VCT4	Carboxylesterase 1D	Ces1d	12.7434	6	129	5	1.12355e+06	1.19117e+06	2.13612e+06	1.07915e+06	1.2219e+06	1.99705e+06
Q8BUV3	Gephyrin	Gphn	9.36281	8	42	8	129921	143916	149255	139022	158168	162904
P60710	Actin, cytoplasmic 1	Actb	16.2667	6	195	2	2.65157e+06	5.6027e+06	2.21892e+06	2.86843e+06	5.87942e+06	2.17522e+06
Q9WTP6	Adenylate kinase 2, mitochondrial	Ak2	17.5732	6	119	6	330584	491692	358326	354249	554537	382882
Q9Z2W0	Aspartyl aminopeptidase	Dnpep	13.1078	5	60	5	148813	122251	194041	151485	125922	206310
P10649	Glutathione S-transferase Mu 1	Gstm1	16.055	4	463	4	278701	208361	785340	276999	194786	788594
P97872	Dimethylaniline monooxygenase [N-oxide-forming] 5	Fmo5	13.1332	6	60	6	3.30484e+06	2.54197e+06	1.1898e+06	3.39749e+06	2.51795e+06	1.15043e+06
Q8VCH0	3-ketoacyl-CoA thiolase B, peroxisomal	Acaa1b	14.1509	3	115	2	63517.2	70230.1	66240.6	66302.9	76474.6	69185.6
Q01149	Collagen alpha-2(I) chain	Col1a2	9.11079	10	79	10	284031	156673	213935	456221	250216	319277
Q8QZT1	Acetyl-CoA acetyltransferase, mitochondrial	Acat1	8.96226	3	141	3	1.12389e+06	1.83777e+06	198497	1.11607e+06	1.90803e+06	198975
P51125-3	Isoform 3 of Calpastatin	Cast	14.1892	9	39	9	110620	107693	171522	115827	102308	170938
Q8VEK3	Heterogeneous nuclear ribonucleoprotein U	Hnrnpu	11.625	7	53	7	141779	108329	166431	137725	109049	169461
Q8VCW8	Acyl-CoA synthetase family member 2, mitochondrial	Acsf2	10.8943	6	102	6	322772	329820	409349	306988	312651	391824
P68254	14-3-3 protein theta	Ywhaq	40.4082	9	128	7	358105	650903	294154	384647	581588	284581
Q99MR6	Serrate RNA effector molecule homolog	Srrt	13.3714	12	37	12	208796	206021	239937	208966	215242	244115
O35459	Delta(3,5)-Delta(2,4)-dienoyl-CoA isomerase, mitochondrial	Ech1	15.2905	3	95	3	99655.2	117671	103976	93608.2	122789	108490
Q922B9	Sperm-specific antigen 2 homolog	Ssfa2	11.1022	12	29	12	68267.2	60973	140275	59955.6	54990.2	128617
Q9D0E1	Heterogeneous nuclear ribonucleoprotein M	Hnrnpm	19.2044	13	55	13	719265	415601	630986	734352	438156	667874
P62196	26S proteasome regulatory subunit 8	Psmc5	21.1823	6	30	6	80181.8	88296.3	95762.4	75882	82697.6	81674.5
Q8BGC0	HIV Tat-specific factor 1 homolog	Htatsf1	18.362	13	33	13	259061	196590	200663	257598	194368	204502
P21614	Vitamin D-binding protein	Gc	16.5966	4	84	4	75092.3	52612.5	66619.8	59441.6	46657.5	60854
Q61035	Histidine--tRNA ligase, cytoplasmic	Hars	13.9489	9	30	7	268750	531317	201551	270338	529401	187825
Q6P9Q6-2	Isoform B of FK506-binding protein 15	Fkbp15	10.996	12	31	12	93915.4	99436.2	69455.5	94046.8	101610	70809.8
Q99PV0	Pre-mRNA-processing-splicing factor 8	Prpf8	6.16702	12	43	12	363058	389238	174547	375525	404274	184617
P15116	Cadherin-2	Cdh2	10.596	7	34	7	154128	224190	88930	155499	231879	83969.9
Q9CQN1	Heat shock protein 75 kDa, mitochondrial	Trap1	17.1388	11	67	10	586412	731440	963741	614008	798298	1.07666e+06
Q8BK48	Pyrethroid hydrolase Ces2e	Ces2e	7.8712	3	85	3	110552	81624	135145	111448	83273.7	121972
Q6NZC7	SEC23-interacting protein	Sec23ip	9.01804	9	34	9	143338	104168	102091	143969	109461	102295
Q8BIJ6	Isoleucine--tRNA ligase, mitochondrial	Iars2	10.4743	9	41	9	345592	281875	200623	349473	285730	198663
P16332	Methylmalonyl-CoA mutase, mitochondrial	Mut	13.2353	7	42	7	267463	232305	318409	268674	226923	319536
O54749	Cytochrome P450 2J5	Cyp2j5	14.9701	7	61	5	829514	548082	405738	970780	622239	424517
Q6PB44	Tyrosine-protein phosphatase non-receptor type 23	Ptpn23	7.0331	10	24	10	68714.1	74857.2	75668.4	66587.1	68855.4	70396.6
Q02357-6	Isoform 6 of Ankyrin-1	Ank1	8.07551	13	21	13	168617	126638	116872	157950	124182	109783
Q9D0I9	Arginine--tRNA ligase, cytoplasmic	Rars	12.4242	9	40	9	207333	218597	227229	193011	210715	213333
P39061	Collagen alpha-1(XVIII) chain	Col18a1	6.59526	8	31	8	281989	255632	294802	278739	272378	304299
Q9JKF1	Ras GTPase-activating-like protein IQGAP1	Iqgap1	8.0869	9	31	9	69318.6	72638.7	54620.1	67580.9	62054.6	55302.4
P21440	Phosphatidylcholine translocator ABCB4	Abcb4	7.91536	10	44	10	292256	300846	213710	279266	292199	220325
E9Q394	A-kinase anchor protein 13	Akap13	9.32997	19	44	19	168894	111373	174250	174590	112516	173725
Q80YR5	Scaffold attachment factor B2	Safb2	12.3108	10	25	9	78686.3	62316.4	84818.7	80969.5	65247	83177.8
Q99LM2	CDK5 regulatory subunit-associated protein 3	Cdk5rap3	15.3082	7	37	7	102571	131040	106070	104772	132544	112937
Q69ZS7	HBS1-like protein	Hbs1l	18.0352	9	26	9	94501.2	113084	123169	98695.9	119844	129776
Q9Z0X1	Apoptosis-inducing factor 1, mitochondrial	Aifm1	12.4183	7	48	7	4.21579e+06	1.87561e+06	580312	3.85874e+06	1.55762e+06	586718
Q91YQ5	Dolichyl-diphosphooligosaccharide--protein glycosyltransferase subunit 1	Rpn1	13.1579	9	70	9	507988	498867	710476	576685	555972	784283
Q921T2	Torsin-1A-interacting protein 1	Tor1aip1	19.3277	8	35	8	3.20934e+06	171791	210079	3.40842e+06	167335	213308
P47757-4	Isoform 3 of F-actin-capping protein subunit beta	Capzb	25.2492	7	58	7	109166	109334	80691.8	110888	107318	83258.7
Q9D6Y9	1,4-alpha-glucan-branching enzyme	Gbe1	14.6724	8	40	8	342109	284612	374290	243790	217288	205256
Q60575	Kinesin-like protein KIF1B	Kif1b	10.1322	13	23	5	60389.6	58237.3	100943	59398.2	60734.9	100895
Q91VD9	NADH-ubiquinone oxidoreductase 75 kDa subunit, mitochondrial	Ndufs1	12.9298	7	54	7	87390.4	80885.1	76683.2	85655.2	78695	69904.7
Q61554	Fibrillin-1	Fbn1	6.26523	16	25	16	103304	129474	91433.2	107517	140562	98295.3
O88833	Cytochrome P450 4A10	Cyp4a10	11.3949	5	42	5	293812	383418	457586	403482	574123	712983
Q8R4Y4	Stabilin-1	Stab1	6.18436	10	21	10	64895.9	51001.4	47941.4	65358.7	52870	48668.3
Q6ZQ08-4	Isoform 4 of CCR4-NOT transcription complex subunit 1	Cnot1	5.30303	11	29	11	82352.6	58633.5	80428.4	74915	53729.2	83491.7
Q7TQI3	Ubiquitin thioesterase OTUB1	Otub1	28.7823	5	48	5	107471	92194.2	142714	113528	86176.3	129136
Q9CQV8	14-3-3 protein beta/alpha	Ywhab	32.5203	6	119	3	68391.7	75491.1	36507.4	61738	63892	28339.8
Q9Z2I0	Mitochondrial proton/calcium exchanger protein	Letm1	11.5176	8	44	8	352578	351326	625315	335418	335678	619822
Q922E4	Ethanolamine-phosphate cytidylyltransferase	Pcyt2	20.0495	10	77	10	282633	268208	345351	246304	231676	305058
Q811D0	Disks large homolog 1	Dlg1	12.3757	11	37	11	133305	292324	221531	139068	357808	249002
P28798	Granulins	Grn	15.2801	6	70	6	102055	85980.8	90835	106808	88876.5	93878.2
Q9CZ13	Cytochrome b-c1 complex subunit 1, mitochondrial	Uqcrc1	16.4583	6	74	6	634624	2.89323e+06	770937	697006	3.13017e+06	857139
O55111	Desmoglein-2	Dsg2	11.4973	11	21	11	239507	152008	267116	255729	163646	274589
Q921M3	Splicing factor 3B subunit 3	Sf3b3	14.8726	15	41	15	201692	204141	163199	210066	210685	172934
Q8BML9	Glutamine--tRNA ligase	Qars	12.129	10	42	9	436724	238364	403724	398238	230336	386989
Q8CGB6-3	Isoform 3 of Tensin-2	Tns2	10.0924	10	25	10	173443	120110	145057	187729	124729	155921
P97494	Glutamate--cysteine ligase catalytic subunit	Gclc	14.4427	6	67	6	566310	763754	509625	453147	634384	432318
Q5HZI1	Microtubule-associated tumor suppressor 1 homolog	Mtus1	11.4876	12	21	12	130791	121707	91704.3	127890	115014	90810.2
Q924Y0	Gamma-butyrobetaine dioxygenase	Bbox1	17.5711	6	56	6	510757	687636	859367	461923	596941	711510
Q8CGY8	UDP-N-acetylglucosamine--peptide N-acetylglucosaminyltransferase 110 kDa subunit	Ogt	9.75143	10	30	10	145294	96616.7	96976.7	148727	98065.9	93308.9
Q91WK2	Eukaryotic translation initiation factor 3 subunit H	Eif3h	14.2045	4	61	4	230029	158983	163115	226375	159355	158078
Q6PGC1	ATP-dependent RNA helicase DHX29	Dhx29	7.10623	10	31	10	167689	201089	142692	162306	192987	141214
Q8K1N2-2	Isoform 2 of Pleckstrin homology-like domain family B member 2	Phldb2	6.52842	9	19	9	94529.2	92544.3	111227	96247.4	87064.1	107699
Q8BSY0	Aspartyl/asparaginyl beta-hydroxylase	Asph	12.9555	8	25	8	262575	247483	254331	282527	266749	230969
Q6ZWQ0	Nesprin-2	Syne2	2.9968	17	23	17	47075	53976.3	46548.3	50349	58544.7	47748.9
O35685	Nuclear migration protein nudC	Nudc	27.4096	9	41	9	144754	99015.5	104723	145583	99019.5	107384
P33267	Cytochrome P450 2F2	Cyp2f2	16.9043	8	74	7	672320	521148	409696	750580	601353	495764
Q9D379	Epoxide hydrolase 1	Ephx1	11.4286	6	121	6	1.4887e+06	1.41689e+06	1.32292e+06	1.13586e+06	1.0989e+06	1.02549e+06
P57776-3	Isoform 3 of Elongation factor 1-delta	Eef1d	9.84848	5	22	2	236496	238127	225327	229651	240475	227923
Q8VDK1	Deaminated glutathione amidase	Nit1	16.7183	5	43	5	1.0059e+06	508683	564267	1.04589e+06	523826	592512
Q9D051	Pyruvate dehydrogenase E1 component subunit beta, mitochondrial	Pdhb	7.52089	3	47	3	194471	145755	144767	177734	133075	139315
Q9QZW0	Phospholipid-transporting ATPase 11C	Atp11c	9.03454	10	60	10	204184	237338	289001	214479	256972	321770
O08529	Calpain-2 catalytic subunit	Capn2	12.7143	8	30	8	290645	173732	160262	259798	153907	148276
P17426	AP-2 complex subunit alpha-1	Ap2a1	9.00716	8	42	6	289983	252970	164838	295899	261115	163692
Q61598	Rab GDP dissociation inhibitor beta	Gdi2	17.0787	6	52	5	186952	183650	321088	196511	185456	318991
O88685	26S proteasome regulatory subunit 6A	Psmc3	20.1357	6	33	6	242995	206458	84196.5	230719	202640	83002.8
Q3URS9	Coiled-coil domain-containing protein 51	Ccdc51	23.1527	8	26	8	346518	302588	350310	335657	337513	342524
P36552	Oxygen-dependent coproporphyrinogen-III oxidase, mitochondrial	Cpox	18.7359	8	68	8	223894	368119	204395	252924	446897	221322
Q7TSC1	Protein PRRC2A	Prrc2a	8.48007	13	29	13	76825.7	79549	93514.4	77384.9	80261.6	93681.3
Q8BYU6	Torsin-1A-interacting protein 2	Tor1aip2	32.2709	9	22	9	210324	410360	270998	193942	479508	295577
Q91WQ3	Tyrosine--tRNA ligase, cytoplasmic	Yars	15.3409	8	47	8	189374	223685	211997	178482	214537	199155
Q61029	Lamina-associated polypeptide 2, isoforms beta/delta/epsilon/gamma	Tmpo	22.5108	12	26	8	26920.9	28416	63637.9	28664.5	27320.9	64687.5
Q99JB8	Protein kinase C and casein kinase II substrate protein 3	Pacsin3	24.0566	6	27	6	62067.3	56100.3	114517	68569.6	58246.2	117103
Q61941	NAD(P) transhydrogenase, mitochondrial	Nnt	4.78821	5	44	5	363509	380042	414890	443073	468991	506635
P97384	Annexin A11	Anxa11	18.4891	8	41	7	93566.8	87154.7	128137	93353.4	82455.8	126522
P49429	4-hydroxyphenylpyruvate dioxygenase	Hpd	19.8473	8	102	8	845949	1.23724e+06	2.0113e+06	866147	1.30965e+06	2.11311e+06
Q99KG5	Lipolysis-stimulated lipoprotein receptor	Lsr	26.2626	12	39	12	97356.7	113473	118692	107900	125372	129708
Q9D8W5	26S proteasome non-ATPase regulatory subunit 12	Psmd12	12.5	6	37	6	186167	293599	198037	177453	280789	187670
P98203	Armadillo repeat protein deleted in velo-cardio-facial syndrome homolog	Arvcf	17.2557	12	21	12	92030.1	70818.9	69965.5	108716	75347.6	78306.6
Q8K182	Complement component C8 alpha chain	C8a	17.3765	8	32	8	98374	108339	112400	114319	129002	142228
B2RX12	Canalicular multispecific organic anion transporter 2	Abcc3	4.92449	7	22	7	156146	106413	124967	163674	112661	126066
P09055-2	Isoform 2 of Integrin beta-1	Itgb1	9.73783	8	36	8	276917	175483	249363	262374	175958	286275
Q99JI4	26S proteasome non-ATPase regulatory subunit 6	Psmd6	15.1671	9	48	9	245082	322018	426223	228894	300467	390499
O35071	Kinesin-like protein KIF1C	Kif1c	9.27273	9	22	6	259313	365551	425043	251894	341094	423002
Q61543	Golgi apparatus protein 1	Glg1	10.4681	12	24	12	124673	99406.6	109955	132278	108436	114425
P35123	Ubiquitin carboxyl-terminal hydrolase 4	Usp4	11.2266	8	24	8	86086	70544.6	89104.6	84459.4	72887.6	92813.5
Q8C5W0	Calmin	Clmn	11.5019	11	31	11	85073.9	83665.2	118588	97393.6	83596.9	132126
P28665	Murinoglobulin-1	Mug1	4.33604	6	57	4	246577	225673	170140	289385	279762	198899
Q91XV3	Brain acid soluble protein 1	Basp1	72.5664	9	19	9	86325.2	111986	61192.2	85028.8	110714	60121.8
P47856	Glutamine--fructose-6-phosphate aminotransferase [isomerizing] 1	Gfpt1	16.7862	9	37	9	120265	114792	176621	122183	116699	179619
P26350	Prothymosin alpha	Ptma	22.5225	5	80	5	491524	260191	525711	476033	244180	497968
Q61655	ATP-dependent RNA helicase DDX19A	Ddx19a	18.6192	9	38	9	66547.2	60338.7	114822	71130	68913.7	124551
Q9WVL0	Maleylacetoacetate isomerase	Gstz1	23.1481	4	74	4	388926	418897	267878	320376	287546	233630
P62737	Actin, aortic smooth muscle	Acta2	13.5279	5	166	1	181319	134637	59396.3	161416	106586	50129.7
O35643	AP-1 complex subunit beta-1	Ap1b1	7.31707	7	36	2	61336.4	63893.3	109629	57289.6	62963.7	100925
Q9DBS5	Kinesin light chain 4	Klc4	18.4168	11	22	10	93744.1	137562	132177	101544	145301	122849
P10711	Transcription elongation factor A protein 1	Tcea1	27.5748	7	26	7	86997.8	69724.9	106091	89355.3	66657.4	96743.8
Q91WU5	Arsenite methyltransferase	As3mt	20.7447	7	47	7	210443	231382	179946	178263	169942	153634
Q922D4	Serine/threonine-protein phosphatase 6 regulatory subunit 3	Ppp6r3	11.3744	7	25	7	70996.6	208465	225000	65264.1	195833	214655
P50396	Rab GDP dissociation inhibitor alpha	Gdi1	16.1074	5	42	4	93946.2	78347.2	67981.2	106085	71253.5	82334.9
Q9DCD0	6-phosphogluconate dehydrogenase, decarboxylating	Pgd	14.2857	5	38	5	155873	100969	248595	118575	79051.6	187411
O35488	Very long-chain acyl-CoA synthetase	Slc27a2	10.8065	6	102	6	637826	634929	974565	700968	674283	1.1378e+06
Q91WU0	Carboxylesterase 1F	Ces1f	11.943	6	78	5	103108	130668	206780	105551	136169	228977
Q3U1J4	DNA damage-binding protein 1	Ddb1	6.40351	8	30	8	224818	234964	324364	212857	226446	315700
Q3UHX2	28 kDa heat- and acid-stable phosphoprotein	Pdap1	35.9116	6	40	6	99742.6	72329.8	129164	91424.7	66657.3	137827
P55937	Golgin subfamily A member 3	Golga3	10.3564	12	24	12	41155.9	42490.3	49515.8	43259.3	46516.8	52271.7
P53657	Pyruvate kinase PKLR	Pklr	8.18815	6	78	6	240022	243438	569894	165222	147003	257987
Q99MN9	Propionyl-CoA carboxylase beta chain, mitochondrial	Pccb	9.61183	4	67	4	154309	147948	545649	156057	151508	455646
Q91ZW3	SWI/SNF-related matrix-associated actin-dependent regulator of chromatin subfamily A member 5	Smarca5	11.4177	12	17	12	104359	100458	163566	102566	103979	172170
O08715-4	Isoform 4 of A-kinase anchor protein 1, mitochondrial	Akap1	8.98876	6	22	6	69334.8	51694.8	92351.6	58989.5	53234.9	73538
Q9QYI3	DnaJ homolog subfamily C member 7	Dnajc7	15.7895	8	20	8	116363	118951	128860	106214	113867	122377
Q8BYC6	Serine/threonine-protein kinase TAO3	Taok3	12.4722	10	36	9	123280	95499.1	140268	137446	94661.6	152455
P58710	L-gulonolactone oxidase	Gulo	13.4091	4	64	4	129861	77196.8	71343.5	134050	73363	69588.5
Q61687	Transcriptional regulator ATRX	Atrx	5.45234	12	19	12	78099.6	79981.3	114437	77683.7	81369.7	109402
P70441	Na(+)/H(+) exchange regulatory cofactor NHE-RF1	Slc9a3r1	21.6901	6	56	6	190713	179748	127265	224691	192065	138307
Q8BMS1	Trifunctional enzyme subunit alpha, mitochondrial	Hadha	7.99476	6	82	6	791933	3.58984e+06	704410	745221	3.50255e+06	672435
Q8CIM7	Cytochrome P450 2D26	Cyp2d26	10.8	5	83	2	396993	261195	288064	439460	283997	332041
Q76MZ3	Serine/threonine-protein phosphatase 2A 65 kDa regulatory subunit A alpha isoform	Ppp2r1a	10.5263	7	45	4	216802	254402	338866	206893	243659	316298
Q80TL7	Protein MON2 homolog	Mon2	4.43149	7	21	7	77975.9	67534.7	69242.9	78328	63997.4	73988.1
Q91VU6	DDB1- and CUL4-associated factor 11	Dcaf11	14.3898	6	25	6	189383	178616	255443	184150	171516	252197
P28352	DNA-(apurinic or apyrimidinic site) lyase	Apex1	22.082	6	46	6	110054	116406	136879	127370	123914	153562
Q8BMJ2	Leucine--tRNA ligase, cytoplasmic	Lars	9.33786	10	36	10	124816	92247.2	75660.7	112472	90037.1	63594.9
Q02788	Collagen alpha-2(VI) chain	Col6a2	8.60735	9	44	9	341926	348981	501286	314507	334582	477468
Q6A4J8-2	Isoform 2 of Ubiquitin carboxyl-terminal hydrolase 7	Usp7	8.66142	9	22	9	179369	123256	138829	178118	130631	144265
O55234	Proteasome subunit beta type-5	Psmb5	21.2121	6	36	6	299576	465024	323301	285025	429552	303631
Q569Z5	Probable ATP-dependent RNA helicase DDX46	Ddx46	9.49612	9	20	9	147445	182704	166378	157254	195762	179459
Q08288	Cell growth-regulating nucleolar protein	Lyar	26.0309	7	16	7	105912	71721.5	95535.5	102680	73140	72954.9
Q6P4T2	U5 small nuclear ribonucleoprotein 200 kDa helicase	Snrnp200	5.52434	11	33	11	281217	201119	225932	279730	220108	222292
P35951	Low-density lipoprotein receptor	Ldlr	12.529	9	26	9	252279	194064	146117	238829	184480	138470
P28843	Dipeptidyl peptidase 4	Dpp4	10.6579	7	41	7	964993	693777	1.03148e+06	970794	721395	947064
Q8BMP6	Golgi resident protein GCP60	Acbd3	14.0952	6	26	6	87335.7	99300	77137.2	92807.9	103887	83454.8
P46460	Vesicle-fusing ATPase	Nsf	13.3065	9	28	9	270275	335489	277559	281390	366056	291867
Q80X50-5	Isoform 5 of Ubiquitin-associated protein 2-like	Ubap2l	7.10432	6	15	6	71883.9	86307.2	89652.2	76025.1	94566.3	83616.4
P27612	Phospholipase A-2-activating protein	Plaa	10.9572	9	31	9	221294	255609	273044	213509	257451	270483
P80318	T-complex protein 1 subunit gamma	Cct3	20	10	38	10	274741	276900	318131	250029	258534	286274
A2A5R2	Brefeldin A-inhibited guanine nucleotide-exchange protein 2	Arfgef2	7.19866	11	27	11	86259.7	106014	104913	87424.9	106859	105209
P05064	Fructose-bisphosphate aldolase A	Aldoa	14.8352	6	28	6	602635	396223	601863	551539	372564	524256
G5E870	E3 ubiquitin-protein ligase TRIP12	Trip12	6.71605	11	21	11	160844	123224	181581	160835	115457	172624
Q5YD48	APOBEC1 complementation factor	A1cf	12.605	7	40	7	289905	273449	311887	303715	284226	318595
Q9JKY5	Huntingtin-interacting protein 1-related protein	Hip1r	13.015	14	25	13	94488	97613	109721	94001.4	98156.3	107821
P97742	Carnitine O-palmitoyltransferase 1, liver isoform	Cpt1a	12.4191	7	39	7	478185	943829	401501	429366	862056	370803
Q07076	Annexin A7	Anxa7	15.9827	6	35	6	134061	128808	97088.2	121393	117028	87639.6
Q6PAM1	Alpha-taxilin	Txlna	22.7437	9	23	8	70852.3	45068.4	59931.3	61906.5	39118.2	57864.7
Q501J6	Probable ATP-dependent RNA helicase DDX17	Ddx17	9.53846	6	28	5	47750.5	55000	55111.1	50240.4	57792.5	56975
Q62418	Drebrin-like protein	Dbnl	15.5963	6	31	6	91266.6	178821	98247.9	93708.8	190056	98392.5
A2AWA9	Rab GTPase-activating protein 1	Rabgap1	12.688	13	20	9	135952	133195	125025	134507	136895	136195
Q8VEK0	Cell cycle control protein 50A	Tmem30a	17.033	5	65	5	136805	99348.2	148466	163279	121312	166446
Q9CWK8	Sorting nexin-2	Snx2	9.63391	4	29	4	97582.9	80646.6	99526.3	105840	84737.1	113775
P15626	Glutathione S-transferase Mu 2	Gstm2	15.5963	3	123	2	99321.8	107586	109093	93335.3	107840	101698
Q64511	DNA topoisomerase 2-beta	Top2b	4.83871	8	20	7	365366	304206	228662	335637	322072	249971
P0DOV2	Interferon-activable protein 204	Ifi204	14.7011	7	25	3	108768	115172	111287	109956	119093	129876
Q80SY4	E3 ubiquitin-protein ligase MIB1	Mib1	14.5129	11	16	11	118747	88899.1	121066	120396	90505.8	120633
Q6ZQ38	Cullin-associated NEDD8-dissociated protein 1	Cand1	4.79675	6	57	6	135672	150429	156330	131791	147911	151526
Q99K51	Plastin-3	Pls3	12.0635	7	55	6	231928	189190	235325	238689	198184	249187
P54071	Isocitrate dehydrogenase [NADP], mitochondrial	Idh2	14.3805	6	70	6	1.4619e+06	601515	1.31447e+06	1.52924e+06	626584	1.36738e+06
Q8BU30	Isoleucine--tRNA ligase, cytoplasmic	Iars	9.11252	10	24	10	246276	166426	205024	236074	159529	201963
Q91VI7	Ribonuclease inhibitor	Rnh1	13.1579	5	57	5	447722	578844	387260	402669	595938	364342
O35309	N-myc-interactor	Nmi	24.5223	7	16	7	133162	127934	154654	132310	138479	160615
Q61584	Fragile X mental retardation syndrome-related protein 1	Fxr1	17.873	11	28	11	104128	130666	90379.3	101233	128218	92018.6
P53811	Phosphatidylinositol transfer protein beta isoform	Pitpnb	26.9373	7	45	7	311408	271941	239804	308934	275320	246933
Q8VCZ9	Hydroxyproline dehydrogenase	Prodh2	17.5439	7	32	7	863492	613246	800700	912198	669539	848290
Q8BI72	CDKN2A-interacting protein	Cdkn2aip	14.5648	6	23	6	128230	127536	166377	138681	142323	162144
P97434-2	Isoform 2 of Myosin phosphatase Rho-interacting protein	Mprip	15.4291	13	32	13	143333	76746.3	125124	138507	72757.6	96950.7
Q99LI2	Chloride channel CLIC-like protein 1	Clcc1	18.1818	7	20	7	254205	220062	182310	255544	226844	177220
Q80UM3	N-alpha-acetyltransferase 15, NatA auxiliary subunit	Naa15	11.2139	11	32	11	245544	183318	177059	246176	182697	173766
O55201	Transcription elongation factor SPT5	Supt5h	10.9982	10	29	10	156156	67632.5	71589.3	160551	68579.5	72519.8
Q9JLI8	Squamous cell carcinoma antigen recognized by T-cells 3	Sart3	10.7069	11	29	10	137405	122930	157333	139501	126575	157981
Q8K0G8	Epithelial splicing regulatory protein 2	Esrp2	11.576	8	20	8	130728	131524	144532	124589	123533	136536
Q91YR7	Pre-mRNA-processing factor 6	Prpf6	16.153	14	29	14	159613	72886.4	84464.2	160530	76445.6	85661.7
A2A432	Cullin-4B	Cul4b	10.8247	9	22	6	542771	400223	167170	505015	329952	165815
P55096	ATP-binding cassette sub-family D member 3	Abcd3	7.43551	6	62	6	873412	410934	655959	694976	354661	549894
O08759	Ubiquitin-protein ligase E3A	Ube3a	5.86207	4	15	4	52836.1	71069.1	86631.2	51370.2	70896.5	79032.7
Q9D0G0	28S ribosomal protein S30, mitochondrial	Mrps30	18.7783	7	26	7	88837.5	86928.8	71407.2	88195.6	89047.1	73397.5
Q9DBM2	Peroxisomal bifunctional enzyme	Ehhadh	8.49582	5	58	5	301665	231544	338517	319045	241597	356894
A2AQ25	Sickle tail protein	Skt	9.45529	14	18	14	34335.9	30293.1	59716.8	33235.6	31761.9	60114.1
Q99KN9	Clathrin interactor 1	Clint1	10.935	7	37	7	116920	125359	216821	126623	128360	220184
Q4KMM3	Oxidation resistance protein 1	Oxr1	9.1224	7	13	7	161743	77963.2	149814	164456	78584	154928
P36993	Protein phosphatase 1B	Ppm1b	20.5128	6	23	5	178117	227854	324958	115508	173492	289944
P39054	Dynamin-2	Dnm2	11.4943	10	31	10	121447	142992	193105	119928	153028	206152
Q6ZQ58	La-related protein 1	Larp1	10.0746	8	16	8	151736	125758	180109	159682	131692	198878
P45952	Medium-chain specific acyl-CoA dehydrogenase, mitochondrial	Acadm	14.4893	7	71	7	770335	445158	1.77347e+06	698657	400834	1.73868e+06
Q7TNG8	Probable D-lactate dehydrogenase, mitochondrial	Ldhd	11.157	4	50	4	190423	143547	168445	208660	156464	180546
Q9QXG4	Acetyl-coenzyme A synthetase, cytoplasmic	Acss2	8.41655	6	28	6	365201	302409	413613	420543	357326	443421
Q02257	Junction plakoglobin	Jup	11.8121	6	34	6	102651	83156.6	78203.4	96617.9	86929.6	78786.6
O35386	Phytanoyl-CoA dioxygenase, peroxisomal	Phyh	15.3846	5	52	5	347227	247896	408726	340898	250226	409733
Q8K370	Acyl-CoA dehydrogenase family member 10	Acad10	7.48363	8	33	8	159481	180449	429506	172451	214335	463102
Q3UPL0	Protein transport protein Sec31A	Sec31a	7.80488	8	43	8	362283	385432	308082	368504	391265	314395
Q9CZD3	Glycine--tRNA ligase	Gars	11.1111	8	28	8	162321	188438	263894	156919	199324	274691
Q3UMU9-3	Isoform 3 of Hepatoma-derived growth factor-related protein 2	Hdgfl2	12.6844	10	32	10	119922	129439	139086	120600	132314	149110
Q9D7N3	28S ribosomal protein S9, mitochondrial	Mrps9	24.1026	7	33	7	93568.1	77167.8	76502.5	95632.2	82688	75043.5
P47802	Metaxin-1	Mtx1	21.4511	9	54	9	453557	416626	332602	469536	446828	346394
Q9QYC0	Alpha-adducin	Add1	12.517	8	25	8	596699	543089	328814	607209	547311	330569
Q8BMK4	Cytoskeleton-associated protein 4	Ckap4	17.913	11	25	11	238616	192844	202769	286558	196097	200475
Q9EPE9	Manganese-transporting ATPase 13A1	Atp13a1	6.25	7	19	7	177158	166105	207158	198135	182730	227970
Q61409	cGMP-inhibited 3',5'-cyclic phosphodiesterase B	Pde3b	9.09091	8	20	8	94114.8	124346	104685	86434	117669	103663
O35286	Pre-mRNA-splicing factor ATP-dependent RNA helicase DHX15	Dhx15	7.42138	6	34	6	78177.1	58952.9	64138.9	80006.8	62459	62901.2
Q00623	Apolipoprotein A-I	Apoa1	24.6212	8	143	7	438621	306322	471940	474583	341212	500720
Q7TQG1	Pleckstrin homology domain-containing family A member 6	Plekha6	10.6564	10	20	10	66047.5	79025.1	92867.5	67876.9	81854.2	95301.7
P17427	AP-2 complex subunit alpha-2	Ap2a2	7.03625	7	29	5	177834	203645	206363	174564	211126	199897
Q9DB05	Alpha-soluble NSF attachment protein	Napa	23.0508	6	22	6	251625	250372	243293	251123	251708	242329
O08601	Microsomal triglyceride transfer protein large subunit	Mttp	9.17226	8	82	8	267835	1.0443e+06	465517	257920	890639	417537
Q571I9	Aldehyde dehydrogenase family 16 member A1	Aldh16a1	7.98005	5	33	5	305735	309688	507070	275869	285352	452297
O35639	Annexin A3	Anxa3	27.8638	8	33	7	122500	113647	143529	126995	119505	153490
Q99K30	Epidermal growth factor receptor kinase substrate 8-like protein 2	Eps8l2	8.5048	5	30	5	164501	133738	203586	171840	136370	224311
Q8R146	Acylamino-acid-releasing enzyme	Apeh	7.78689	5	24	5	802652	870162	454966	736645	790447	413789
P80313	T-complex protein 1 subunit eta	Cct7	10.4779	5	36	5	176157	176923	187815	170532	166692	177243
Q921M4	Golgin subfamily A member 2	Golga2	8.10811	8	29	8	86479.8	104303	86776.8	89318.7	107627	89944.3
P46471	26S proteasome regulatory subunit 7	Psmc2	14.7806	6	51	6	210475	360947	272792	193042	339910	254582
P56480	ATP synthase subunit beta, mitochondrial	Atp5f1b	10.775	4	71	4	349875	450444	379889	373048	495472	418362
B2RQC6	CAD protein	Cad	4.13483	7	70	6	39369.5	32224.4	122284	38093.5	32541.2	144456
Q3TLP5	Enoyl-CoA hydratase domain-containing protein 2, mitochondrial	Echdc2	14.527	4	29	4	145332	113426	100170	136310	121367	109081
Q91WG2	Rab GTPase-binding effector protein 2	Rabep2	19.1336	10	18	10	99546.4	78982.3	82307.1	100421	76828.5	78408
Q9ERK4	Exportin-2	Cse1l	8.85685	8	25	8	245573	211604	214560	240086	208049	205329
Q9QYB1	Chloride intracellular channel protein 4	Clic4	19.7628	5	27	5	203480	166063	131601	222552	185970	135923
Q6IRU2	Tropomyosin alpha-4 chain	Tpm4	33.0645	10	61	5	266213	341631	306838	258926	341195	296740
P26040	Ezrin	Ezr	11.9454	9	77	8	244534	232450	210357	291838	249492	251094
Q91XF0	Pyridoxine-5'-phosphate oxidase	Pnpo	21.8391	4	40	4	194731	125947	187759	202218	124906	203406
Q9DBJ1	Phosphoglycerate mutase 1	Pgam1	17.7165	5	59	5	314247	137174	171303	279983	126985	151102
P28271	Cytoplasmic aconitate hydratase	Aco1	9.89876	10	66	10	1.1296e+06	1.18401e+06	3.10445e+06	1.09306e+06	1.14925e+06	3.00273e+06
Q6XVG2	Cytochrome P450 2C54	Cyp2c54	11.2245	5	54	4	224247	381875	269712	347996	760865	434393
Q8VDP4	Cell cycle and apoptosis regulator protein 2	Ccar2	14.859	11	20	11	232479	185766	157049	237402	203164	154068
Q9DBA8	Probable imidazolonepropionase	Amdhd1	11.7371	4	38	4	160012	118390	203969	166522	129832	219334
Q9CWP6	Motile sperm domain-containing protein 2	Mospd2	14.4788	7	17	7	285762	559416	258514	310469	535293	299441
P35441	Thrombospondin-1	Thbs1	10.2564	10	21	10	76579.1	70353	73439.4	77240.8	71910.2	72897
P97449	Aminopeptidase N	Anpep	6.52174	5	33	5	226290	350382	229133	200579	314738	205839
P28667	MARCKS-related protein	Marcksl1	69.5	6	22	6	97601.9	65225.9	72833.7	99310.4	67252.2	79483.3
Q920B9	FACT complex subunit SPT16	Supt16h	8.97803	9	18	9	177381	155101	155406	186346	165495	161755
Q8CIB5	Fermitin family homolog 2	Fermt2	10.5882	7	24	7	75500.5	89770.6	90475.4	83400.9	96434	93269.2
Q810B6	Rabankyrin-5	Ankfy1	9.58084	9	29	9	96248.1	99604.8	137375	101518	95287.8	143532
P01029	Complement C4-B	C4b	3.91254	7	18	7	873377	990293	1.55214e+06	953821	1.09093e+06	1.74801e+06
Q3TCH7	Cullin-4A	Cul4a	8.69565	7	24	4	170365	72986.4	337574	163618	65950.4	333398
Q3THK7	GMP synthase [glutamine-hydrolyzing]	Gmps	9.37951	6	32	6	106102	108738	126527	105526	114372	131155
Q8K2C6	NAD-dependent protein deacylase sirtuin-5, mitochondrial	Sirt5	17.0968	4	25	4	60115.7	69835.6	64673.3	63131.4	70229.2	67795.2
P01897	H-2 class I histocompatibility antigen, L-D alpha chain	H2-L	14.0884	4	34	2	52559.4	123426	137926	62359.6	139064	147435
P51855	Glutathione synthetase	Gss	16.0338	7	39	7	119551	186487	148577	103942	174075	143401
Q9Z2V4	Phosphoenolpyruvate carboxykinase, cytosolic [GTP]	Pck1	10.6109	6	51	6	1.73678e+06	2.48779e+06	439218	1.95598e+06	3.02821e+06	436996
Q8VCT3	Aminopeptidase B	Rnpep	12.6154	6	25	6	342894	288691	306557	276359	242659	295906
P48776	Tryptophan 2,3-dioxygenase	Tdo2	13.0542	6	43	6	76099.4	76329.1	76522.1	61851.1	65753.6	76014
Q8QZR5	Alanine aminotransferase 1	Gpt	10.0806	5	47	5	818316	540410	1.51937e+06	844947	559382	1.62556e+06
Q61029-4	Isoform Gamma of Lamina-associated polypeptide 2, isoforms beta/delta/epsilon/gamma	Tmpo	24.0291	7	20	1	7292.49	5992.56	8447.62	12091.1	5674.67	8719.7
Q9Z2I9	Succinate--CoA ligase [ADP-forming] subunit beta, mitochondrial	Sucla2	7.5594	3	71	3	537693	1.08305e+06	2.40615e+06	529311	1.19965e+06	2.61032e+06
Q9ET01	Glycogen phosphorylase, liver form	Pygl	5.76471	5	43	4	714947	582297	3.34891e+06	519958	376387	2.22863e+06
P17879	Heat shock 70 kDa protein 1B	Hspa1b	14.486	7	43	3	332377	94942.8	275146	407893	115732	319884
P62334	26S proteasome regulatory subunit 10B	Psmc6	11.8252	5	21	5	246409	176301	188766	222742	175805	179869
Q8C1A5	Thimet oligopeptidase	Thop1	10.3348	6	24	5	105648	110921	129168	103253	108459	125225
P53986	Monocarboxylate transporter 1	Slc16a1	11.5619	5	33	5	334218	425951	483878	282540	364113	410033
Q9CXS4	Centromere protein V	Cenpv	32.5397	5	21	5	32530	46786.4	68537.1	35618.7	49720.8	74027
P11725	Ornithine carbamoyltransferase, mitochondrial	Otc	12.7119	4	90	4	1.21681e+06	1.28538e+06	977011	1.30552e+06	1.40873e+06	1.08983e+06
Q8BJ71	Nuclear pore complex protein Nup93	Nup93	8.30281	6	15	6	193629	193759	116194	197180	205072	121498
P48193	Protein 4.1	Epb41	10.4895	8	51	6	137586	118445	140877	140711	131961	147173
P06728	Apolipoprotein A-IV	Apoa4	14.4304	7	60	7	170405	145813	204990	145086	129923	169365
Q9CQA3	Succinate dehydrogenase [ubiquinone] iron-sulfur subunit, mitochondrial	Sdhb	20.5674	5	65	5	166194	185581	178426	173892	198429	182541
Q9EQG9	Collagen type IV alpha-3-binding protein	Col4a3bp	10.2564	7	22	7	87083.6	66988.5	58990.2	74841.1	62493	59116.6
O88962	7-alpha-hydroxycholest-4-en-3-one 12-alpha-hydroxylase	Cyp8b1	9.8	5	36	5	182291	122032	130234	190517	130057	138507
Q64487-10	Isoform J of Receptor-type tyrosine-protein phosphatase delta	Ptprd	6.72622	11	26	8	68396.1	96114.6	42975.7	65954.2	94897.2	40970.5
Q91W64	Cytochrome P450 2C70	Cyp2c70	10.8384	5	30	5	213299	179461	180473	280711	234112	250844
Q9DBG3-2	Isoform 2 of AP-2 complex subunit beta	Ap2b1	6.62461	7	35	2	349004	257784	220898	344698	253056	195377
Q9EQ32	Phosphoinositide 3-kinase adapter protein 1	Pik3ap1	12.3305	7	23	7	24224.6	31474.2	36287.8	33409	40304.3	47720.4
Q99KY4	Cyclin-G-associated kinase	Gak	5.74713	7	16	7	141046	151127	177413	111784	129504	171972
P29351-2	Isoform 2 of Tyrosine-protein phosphatase non-receptor type 6	Ptpn6	14.9079	9	39	9	252266	203655	231667	243348	201057	232879
P68373	Tubulin alpha-1C chain	Tuba1c	13.1403	5	56	2	854258	44334.2	48770.1	779242	36521.5	39027.6
Q91ZU6-4	Isoform 4 of Dystonin	Dst	1.67432	11	17	8	45611	46380.8	44112.6	49991.5	48353.4	44387.2
O08749	Dihydrolipoyl dehydrogenase, mitochondrial	Dld	8.25147	5	96	5	2.13627e+06	2.70243e+06	2.21666e+06	2.24852e+06	2.97114e+06	2.28589e+06
P70168	Importin subunit beta-1	Kpnb1	7.6484	5	43	5	158799	124980	98410.6	157388	120837	95254.6
Q9QXD6	Fructose-1,6-bisphosphatase 1	Fbp1	16.8639	6	93	6	322042	286202	537850	210870	194583	344382
Q7TNC4	Putative RNA-binding protein Luc7-like 2	Luc7l2	15.8163	6	23	4	277036	313029	215581	289837	318642	224247
P07759	Serine protease inhibitor A3K	Serpina3k	9.09091	3	42	1	14269.3	15002.1	10690.4	12590	16240.8	14224.1
P31809	Carcinoembryonic antigen-related cell adhesion molecule 1	Ceacam1	9.98081	4	23	1	133562	138193	132075	138797	157445	129871
P46935	E3 ubiquitin-protein ligase NEDD4	Nedd4	11.4994	8	29	7	141930	133159	108743	140990	132411	108931
Q91X91	Nicotinate-nucleotide pyrophosphorylase [carboxylating]	Qprt	13.7124	3	107	3	95790.1	117706	107838	94528.9	126836	113723
Q9R1T2	SUMO-activating enzyme subunit 1	Sae1	20	6	22	6	174586	151170	208933	172811	151364	207520
Q91X83	S-adenosylmethionine synthase isoform type-1	Mat1a	12.3737	4	63	3	226109	1.35192e+06	401541	199383	1.1666e+06	341778
Q8CI51	PDZ and LIM domain protein 5	Pdlim5	14.89	6	28	6	127808	183597	139586	144966	195523	146533
Q60649	Caseinolytic peptidase B protein homolog	Clpb	16.2482	10	23	10	161986	218604	180513	165355	236813	179705
Q61830	Macrophage mannose receptor 1	Mrc1	4.80769	7	30	7	204996	209788	190274	226266	228554	211991
Q14CH1	Molybdenum cofactor sulfurase	Mocos	10.3248	6	19	6	75819	77120.5	103267	70022.1	81006.3	99260.6
Q5DTM8	E3 ubiquitin-protein ligase BRE1A	Rnf20	10.0719	9	18	8	69059.6	70343.9	102250	73793	76393.5	108049
P06801	NADP-dependent malic enzyme	Me1	8.04196	5	65	5	707480	706728	1.48986e+06	317871	333364	479114
P97328	Ketohexokinase	Khk	20.4698	6	75	6	715553	1.20048e+06	1.30594e+06	490927	769507	831348
P20029	Endoplasmic reticulum chaperone BiP	Hspa5	10.687	6	81	5	184573	519441	174243	216309	636969	202543
Q8CHT0	Delta-1-pyrroline-5-carboxylate dehydrogenase, mitochondrial	Aldh4a1	9.78648	6	90	6	454333	374863	335193	474481	392476	352687
Q8VC31	Coiled-coil domain-containing protein 9	Ccdc9	16.2063	10	17	10	195990	98251.5	102406	195901	99984.9	111752
O88322	Nidogen-2	Nid2	9.55096	10	18	10	64183.2	87120	77260	58565.8	82912.4	72710.1
Q3TDD9	Protein phosphatase 1 regulatory subunit 21	Ppp1r21	15.1282	8	22	8	52995	50215.7	66933.9	53337.6	52874.9	70484
P49443	Protein phosphatase 1A	Ppm1a	18.3246	6	39	5	158067	111595	82341.8	151973	102776	77161.4
Q8CAS9	Poly [ADP-ribose] polymerase 9	Parp9	10.0462	8	14	8	160145	144377	168721	164884	154147	171309
O35465-2	Isoform 2 of Peptidyl-prolyl cis-trans isomerase FKBP8	Fkbp8	17.6179	6	29	6	247985	178422	300781	220922	166794	275740
Q5SV85	Synergin gamma	Synrg	11.3323	12	20	12	74207.5	107697	55484.9	69439	100628	56386.5
Q9D8V0	Minor histocompatibility antigen H13	Hm13	15.0794	7	40	7	94380.6	133966	104006	107839	149084	113084
Q922Y1	UBX domain-containing protein 1	Ubxn1	37.037	9	38	9	196946	107227	175784	175979	97557.2	174103
Q7TQK5	Coiled-coil domain-containing protein 93	Ccdc93	17.4881	10	21	10	124163	127401	104089	125094	135005	108029
Q1HFZ0	tRNA (cytosine(34)-C(5))-methyltransferase	Nsun2	15.1915	8	28	8	75062.3	61690.5	73811.1	76022	60393.5	76219.9
Q8BWS5	G protein-regulated inducer of neurite outgrowth 3	Gprin3	14.941	9	18	9	49156.2	49232.3	32024.4	49833.8	47889.7	34005
Q921G7	Electron transfer flavoprotein-ubiquinone oxidoreductase, mitochondrial	Etfdh	10.0649	5	38	5	284781	213826	426926	295199	217410	404183
Q91W43	Glycine dehydrogenase (decarboxylating), mitochondrial	Gldc	5.95122	6	35	6	738212	639021	666679	676622	618826	634500
P59325	Eukaryotic translation initiation factor 5	Eif5	16.7832	10	34	10	537869	333021	367697	557882	355886	387846
Q61176	Arginase-1	Arg1	11.7647	4	121	4	602145	487426	380785	656781	483035	370365
Q8VI47	Canalicular multispecific organic anion transporter 1	Abcc2	5.05509	7	36	7	142898	115434	141062	145549	119585	143709
P63101	14-3-3 protein zeta/delta	Ywhaz	25.3061	5	116	3	212898	367703	217418	188609	340956	203985
P16406	Glutamyl aminopeptidase	Enpep	7.51323	7	45	7	204095	159981	169838	158262	127273	128086
Q9QZ85	Interferon-inducible GTPase 1	Iigp1	11.138	4	35	4	334684	428059	476587	411714	545674	649058
Q4PJX1	Protein odr-4 homolog	Odr4	14.094	6	25	6	298772	270637	319317	291680	272403	312864
P50516	V-type proton ATPase catalytic subunit A	Atp6v1a	15.5592	9	23	9	272421	265212	319934	258971	272330	313433
P23249	Putative helicase MOV-10	Mov10	8.26693	8	36	8	130862	95016.5	92617.2	121432	122442	120069
P05202	Aspartate aminotransferase, mitochondrial	Got2	9.06977	4	94	3	1.14033e+06	656305	471555	1.23418e+06	697774	478720
F8VPU2	FERM, ARHGEF and pleckstrin domain-containing protein 1	Farp1	10.4008	7	19	7	111011	76923.5	50790	109998	80994.9	47799.5
Q8QZS1	3-hydroxyisobutyryl-CoA hydrolase, mitochondrial	Hibch	7.27273	2	42	2	96255.5	125674	166476	108012	136954	177853
P10107	Annexin A1	Anxa1	15.896	5	26	5	123406	130336	146448	114923	99864.4	154059
Q8K4Z5	Splicing factor 3A subunit 1	Sf3a1	9.86094	7	24	7	141330	159904	207324	147133	190014	211205
Q99PT1	Rho GDP-dissociation inhibitor 1	Arhgdia	20.5882	3	33	3	78634.8	39638.9	49912.4	84567.3	44605.4	61782.3
Q7TMB8	Cytoplasmic FMR1-interacting protein 1	Cyfip1	7.42219	8	22	8	93668	77939.1	67421.6	90229.4	75312	65090.6
P35235	Tyrosine-protein phosphatase non-receptor type 11	Ptpn11	14.7404	9	26	9	176065	149177	155400	158592	138343	138356
A2AGT5	Cytoskeleton-associated protein 5	Ckap5	3.69094	8	18	8	97034.4	125978	94538.6	96916.5	120095	96221.1
O54774	AP-3 complex subunit delta-1	Ap3d1	7.67306	8	21	8	215805	224451	114384	218981	232525	114656
Q64105	Sepiapterin reductase	Spr	16.8582	4	60	4	633012	318719	352025	604957	295577	325815
P06151	L-lactate dehydrogenase A chain	Ldha	13.5542	4	125	4	225011	135319	7.00853e+06	205240	129339	5.05565e+06
B2RY56	RNA-binding protein 25	Rbm25	14.6778	11	25	11	66366.3	66702.1	71720.6	68191.2	69755.9	78472.1
Q9DBT5	AMP deaminase 2	Ampd2	8.77193	7	19	7	121380	142714	143284	120869	132928	138422
O89110	Caspase-8	Casp8	14.5833	8	24	8	155784	140938	160732	156954	140247	145210
Q8BWN8	Acyl-coenzyme A thioesterase 4	Acot4	14.7268	5	37	3	297775	434087	90651.6	243386	361593	75554.8
P35831	Tyrosine-protein phosphatase non-receptor type 12	Ptpn12	13.1613	7	14	7	30589.3	29766.9	44462.5	30049.5	30672.5	47116.7
P47738	Aldehyde dehydrogenase, mitochondrial	Aldh2	8.28516	4	123	4	929697	511543	745716	884319	493205	709006
Q91X52	L-xylulose reductase	Dcxr	20.9016	5	41	5	180103	191313	160485	185646	194932	168145
Q9Z1X4-3	Isoform 3 of Interleukin enhancer-binding factor 3	Ilf3	11.1965	7	18	7	70957.2	45287.3	52832.9	76310.2	48480.7	58486.2
Q6PAR5-4	Isoform 4 of GTPase-activating protein and VPS9 domain-containing protein 1	Gapvd1	6.8306	9	25	9	188159	158839	133480	169989	166674	136128
Q9QXL2	Kinesin-like protein KIF21A	Kif21a	7.17703	9	16	9	126488	117177	116629	114892	108306	112652
Q80YR4	E3 ubiquitin-protein ligase ZNF598	Znf598	10.1322	8	13	8	43297.1	24735.6	64077.4	42877.1	24109.2	69945.1
Q8R5H1	Ubiquitin carboxyl-terminal hydrolase 15	Usp15	9.37819	8	24	8	173455	179773	91931.6	164018	168305	94153.9
Q99KV1	DnaJ homolog subfamily B member 11	Dnajb11	19.8324	6	45	6	230741	189811	237966	288607	233665	282337
Q5BLK4	Terminal uridylyltransferase 7	Zcchc6	7.71294	10	20	10	93719.1	75482	72848.1	93431.4	72387	69375.4
P32020	Non-specific lipid-transfer protein	Scp2	12.0658	5	44	5	7.06577e+06	2.11014e+06	8.11487e+06	5.77853e+06	1.60844e+06	5.86278e+06
Q8CCP0	Nuclear export mediator factor Nemf	Nemf	6.76692	7	14	7	112317	101491	83936	110652	102626	84245.1
Q9DBL7	Bifunctional coenzyme A synthase	Coasy	8.34813	5	57	5	820354	463823	204764	729926	395959	168050
P19157	Glutathione S-transferase P 1	Gstp1	7.61905	1	599	1	283783	221449	270424	319294	239861	299202
Q6PDM2	Serine/arginine-rich splicing factor 1	Srsf1	23.3871	6	40	6	262789	503349	553414	277958	490518	617255
Q9D8N0	Elongation factor 1-gamma	Eef1g	11.4416	4	82	4	104613	147284	155247	105692	149838	148843
P50136	2-oxoisovalerate dehydrogenase subunit alpha, mitochondrial	Bckdha	11.7647	4	29	4	93029.2	67138.3	332844	96755.8	67284.4	368745
Q60676	Serine/threonine-protein phosphatase 5	Ppp5c	19.4389	8	38	8	278652	214394	312714	229212	196718	295645
Q9CVB6	Actin-related protein 2/3 complex subunit 2	Arpc2	12.6667	4	38	4	763017	778818	719321	805877	831877	757856
P37040	NADPH--cytochrome P450 reductase	Por	10.767	8	29	8	953911	517390	1.07907e+06	1.13134e+06	617852	1.2809e+06
Q8VHE0	Translocation protein SEC63 homolog	Sec63	11.0526	8	36	8	146589	99805	114773	150655	101312	124058
Q99KB8	Hydroxyacylglutathione hydrolase, mitochondrial	Hagh	11.3269	3	69	3	1.60989e+06	215662	266832	1.66245e+06	230902	287561
Q8VD75	Huntingtin-interacting protein 1	Hip1	8.94072	10	20	8	115613	61322.6	70803.3	121785	64673.5	75052.9
Q8VE97	Serine/arginine-rich splicing factor 4	Srsf4	11.8609	5	17	4	237153	171656	192883	233895	166112	199565
P13020	Gelsolin	Gsn	10.1282	6	29	6	372501	157308	309978	392956	157880	311292
Q8CG72	Poly(ADP-ribose) glycohydrolase ARH3	Adprhl2	19.7297	6	20	6	95739.7	120744	109377	92252.9	123397	111231
Q8R570	Synaptosomal-associated protein 47	Snap47	20.5811	7	11	7	110337	86405	132696	113235	89101.1	133989
Q61001	Laminin subunit alpha-5	Lama5	3.95374	10	15	10	50731.2	52486.6	63621	56714.9	48018.8	65734.9
Q9D1M0	Protein SEC13 homolog	Sec13	21.4286	7	55	7	108218	261019	154631	110808	278465	157851
P20852	Cytochrome P450 2A5	Cyp2a5	12.3482	6	62	2	96904.5	121800	117412	102674	120471	127006
Q9EPK7	Exportin-7	Xpo7	8.55566	8	19	8	118208	125655	219460	121243	122549	220952
P68368	Tubulin alpha-4A chain	Tuba4a	8.92857	4	61	1	27783	662036	1.64857e+06	26984.5	615429	1.59681e+06
Q99MN1	Lysine--tRNA ligase	Kars	8.7395	5	30	5	83184.7	64765.9	51149.2	92417.5	67091.1	55606.1
Q9WTM5	RuvB-like 2	Ruvbl2	9.71922	5	19	5	330613	235961	212139	341167	234305	210990
P42225	Signal transducer and activator of transcription 1	Stat1	10.4139	7	29	7	53361.9	60390.1	62969.6	49506.6	56314.5	53036.9
Q91WL5	Cytochrome P450 4A12A	Cyp4a12a	9.25197	5	24	4	134932	128903	120667	154989	156392	136981
Q91XD4	Formimidoyltransferase-cyclodeaminase	Ftcd	6.83919	4	66	4	1.11612e+06	1.36266e+06	1.12255e+06	984071	1.26228e+06	1.04419e+06
P62983	Ubiquitin-40S ribosomal protein S27a	Rps27a	32.6923	5	268	5	230738	209651	197279	222333	204425	187512
A6H6A9-3	Isoform 3 of Rab GTPase-activating protein 1-like	Rabgap1l	21.3514	8	20	4	197681	191133	232219	172668	170068	203518
Q6DFW4	Nucleolar protein 58	Nop58	14.3657	5	23	5	39257.7	46374.7	51252.8	39171.3	48350.7	51276.3
P70194	C-type lectin domain family 4 member F	Clec4f	14.4161	7	25	7	66844	54792.9	68289.5	65156.1	53818.8	65781.1
P50544	Very long-chain specific acyl-CoA dehydrogenase, mitochondrial	Acadvl	8.38415	4	40	4	184312	166558	279700	183466	176477	287014
P15208	Insulin receptor	Insr	6.85131	8	18	8	113625	80347	118500	132680	94634.8	135903
Q6GQT9	Nodal modulator 1	Nomo1	5.68369	6	25	6	139119	214116	87352.4	142979	222073	89845.5
A2ASQ1	Agrin	Agrn	7.79487	9	13	9	115355	112575	133470	133339	114672	125207
P48410	ATP-binding cassette sub-family D member 1	Abcd1	8.96739	6	23	6	138351	107988	136656	110588	94455.9	119970
Q8CHC4	Synaptojanin-1	Synj1	7.87802	11	12	11	119389	103467	103495	121917	110394	108756
Q9JHI5	Isovaleryl-CoA dehydrogenase, mitochondrial	Ivd	9.66981	4	50	4	361157	331004	242920	449729	429618	307965
O08539-2	Isoform 2 of Myc box-dependent-interacting protein 1	Bin1	20.5069	6	21	6	76662	76192.1	107700	73908.4	76860.6	104448
Q9DBG1	Sterol 26-hydroxylase, mitochondrial	Cyp27a1	9.56848	3	43	3	128469	127752	123987	124236	125196	133042
Q60605	Myosin light polypeptide 6	Myl6	22.5166	4	25	3	337460	193848	377390	323400	183443	374190
Q9CZW5	Mitochondrial import receptor subunit TOM70	Tomm70	14.239	8	43	8	507126	355137	243183	490432	362161	245036
Q9JJ28	Protein flightless-1 homolog	Flii	5.11408	7	18	7	159036	259902	135628	160518	263053	135668
Q07113	Cation-independent mannose-6-phosphate receptor	Igf2r	5.15505	11	16	11	79396.1	96587.3	117741	82020	98454.6	118995
Q91VA6	Polymerase delta-interacting protein 2	Poldip2	20.1087	7	27	7	234092	143230	171834	230138	135722	155098
P41233	ATP-binding cassette sub-family A member 1	Abca1	3.98054	9	15	9	99468.6	116313	148902	101879	118527	157211
O35551-6	Isoform 6 of Rab GTPase-binding effector protein 1	Rabep1	16.2037	14	26	14	187744	161021	123201	176563	155818	122423
O70325-3	Isoform Nuclear of Phospholipid hydroperoxide glutathione peroxidase	Gpx4	15.8103	4	44	4	453914	315442	493388	400821	271665	408729
Q99MP8	BRCA1-associated protein	Brap	16.9205	9	23	9	111287	68021.3	44272.9	105170	65878.5	44376.3
Q3UNX5-2	Isoform 2 of Acyl-coenzyme A synthetase ACSM3, mitochondrial	Acsm3	9.00322	5	25	4	90695.4	109430	76511.9	97847.3	118413	79539.1
Q9CYA0	Cysteine-rich with EGF-like domain protein 2	Creld2	15.7143	5	23	5	74122.4	34899.7	75788.5	95728.3	39100.8	100011
Q8BWW4	La-related protein 4	Larp4	9.73574	6	24	6	108552	135068	102095	110978	137112	101250
Q8VCN5	Cystathionine gamma-lyase	Cth	7.78894	2	62	2	52168.9	82862.4	106936	50972.4	83075.6	108204
O08547	Vesicle-trafficking protein SEC22b	Sec22b	15.3488	2	23	2	63912.7	67069.6	64218.3	78665.2	78390.1	70388.1
Q9CXJ4	ATP-binding cassette sub-family B member 8, mitochondrial	Abcb8	17.9916	10	28	10	74242.2	61162.9	69097.3	76133.5	61437.8	68905.9
Q8R4N0	Citramalyl-CoA lyase, mitochondrial	Clybl	16.568	7	41	7	816036	1.32239e+06	1.30538e+06	873683	1.40181e+06	1.34586e+06
Q8R0F9	SEC14-like protein 4	Sec14l4	10.67	3	38	3	132082	97517.3	99678.7	136567	101196	105762
O88696	ATP-dependent Clp protease proteolytic subunit, mitochondrial	Clpp	15.4412	3	24	3	83860.5	157672	111408	95793.8	184096	126295
Q62448	Eukaryotic translation initiation factor 4 gamma 2	Eif4g2	7.72627	6	28	6	192646	202382	202405	211444	216530	207426
Q64514	Tripeptidyl-peptidase 2	Tpp2	7.60697	8	21	8	264202	233194	192443	236448	205642	170863
Q61545	RNA-binding protein EWS	Ewsr1	8.0916	4	23	4	80722.8	85504.2	79807.3	83165.1	75543.5	70367.5
Q91VR5	ATP-dependent RNA helicase DDX1	Ddx1	13.9189	7	29	7	256748	236727	183926	258314	237920	186313
P97393	Rho GTPase-activating protein 5	Arhgap5	8.72751	12	20	12	88672	94237.7	92049.5	90147	95461.4	95788.7
Q69ZN7	Myoferlin	Myof	3.36914	6	7	6	71324.2	126710	40798.5	71127.9	128051	42359.5
P32233	Developmentally-regulated GTP-binding protein 1	Drg1	14.9864	4	16	4	177921	118005	124506	176564	126950	119369
Q9D2V7	Coronin-7	Coro7	8.13449	7	18	7	119332	137842	128391	122292	136363	131345
Q9D4H2	GRIP and coiled-coil domain-containing protein 1	Gcc1	14.5244	12	18	12	176218	72012.6	145168	174039	72919.2	146563
A2A8L5	Receptor-type tyrosine-protein phosphatase F	Ptprf	8.90411	13	20	10	78231.7	124437	136504	75035.1	121825	122432
Q9JJK5	Homocysteine-responsive endoplasmic reticulum-resident ubiquitin-like domain member 1 protein	Herpud1	19.1816	5	28	5	75053.1	72347.3	83814.5	83731.1	84718.4	94730.4
Q03734	Serine protease inhibitor A3M	Serpina3m	8.13397	3	36	1	229398	219425	163668	229703	216332	167752
Q9WU78-3	Isoform 3 of Programmed cell death 6-interacting protein	Pdcd6ip	7.32265	8	30	8	410616	727849	432159	388787	714095	398675
Q9R0Q3	Transmembrane emp24 domain-containing protein 2	Tmed2	14.9254	3	76	3	244203	167747	207581	258435	181586	183037
Q64378	Peptidyl-prolyl cis-trans isomerase FKBP5	Fkbp5	17.9825	7	22	7	168062	203714	128961	168835	204228	118084
P23198	Chromobox protein homolog 3	Cbx3	23.4973	5	25	5	112461	117704	148018	115956	125796	160205
Q6ZQI3	Malectin	Mlec	13.0584	6	39	6	61128.9	74967.5	47883.2	59226.4	70242	49889.5
P11531	Dystrophin	Dmd	1.6857	6	20	6	181937	162835	232688	164799	149345	207172
P53996-3	Isoform 3 of Cellular nucleic acid-binding protein	Cnbp	46.8927	8	36	1	145129	171787	182710	152412	187612	204552
Q9Z1J3	Cysteine desulfurase, mitochondrial	Nfs1	19.6078	7	21	7	199329	205843	149672	213103	216469	157210
Q99NH2	Partitioning defective 3 homolog	Pard3	6.82671	8	21	8	123203	105938	84721.5	117619	106580	85951.9
Q3UJD6	Ubiquitin carboxyl-terminal hydrolase 19	Usp19	4.85294	5	13	5	79194.9	90196.9	81992.9	81925.4	91547	77752.9
Q99KJ8	Dynactin subunit 2	Dctn2	24.1294	7	24	7	112951	131038	126733	104480	124116	113745
Q9CR00	26S proteasome non-ATPase regulatory subunit 9	Psmd9	20.2703	4	29	4	65232.8	37838.4	58382	63090.1	38464.4	59070.1
O08917	Flotillin-1	Flot1	18.2243	8	26	8	324027	320279	284023	293845	306690	290433
Q8CH18	Cell division cycle and apoptosis regulator protein 1	Ccar1	6.36998	8	28	8	161151	205479	158481	168986	215270	163126
Q05CL8	La-related protein 7	Larp7	12.2807	6	11	6	94961.4	116178	141399	100686	119536	134554
Q8BHG1	Nardilysin	Nrdc	7.9242	7	22	7	127030	146545	73959.7	111425	137715	67977.8
P48758	Carbonyl reductase [NADPH] 1	Cbr1	16.2455	2	14	2	84430.5	47228.1	29535.6	80842.1	44766.3	29546.5
Q78JT3	3-hydroxyanthranilate 3,4-dioxygenase	Haao	11.5385	4	66	4	295233	191923	309131	300913	191300	330511
Q9EQU5-2	Isoform 2 of Protein SET	Set	24.1877	5	27	5	329257	288524	175388	328364	297914	174108
Q91X44	Glucokinase regulatory protein	Gckr	12.9472	5	48	5	91133	106778	93245.2	80590.8	93941.3	79109.5
Q924M7	Mannose-6-phosphate isomerase	Mpi	7.0922	2	17	2	74540.4	63056.6	87377.1	71951.8	66206.2	80710.9
Q9JJZ4	Ubiquitin-conjugating enzyme E2 J1	Ube2j1	22.6415	5	25	5	48570.7	44339.6	48367.6	55538.5	50145.5	51994.1
Q9JHJ0	Tropomodulin-3	Tmod3	12.7841	6	22	6	190979	157944	148527	206859	163621	161569
P80314	T-complex protein 1 subunit beta	Cct2	12.8972	5	29	5	1.52805e+06	1.21394e+06	242218	1.52304e+06	1.18859e+06	230197
Q9JLF6	Protein-glutamine gamma-glutamyltransferase K	Tgm1	7.85276	6	20	6	96876.6	113161	156317	138432	162178	243979
P52480-2	Isoform M1 of Pyruvate kinase PKM	Pkm	9.4162	5	26	5	417764	272027	377479	379343	249345	354667
P07356	Annexin A2	Anxa2	16.2242	5	45	5	71823.6	39815.9	57076.6	63557.2	36289.3	48894.8
P24668	Cation-dependent mannose-6-phosphate receptor	M6pr	23.3813	8	40	8	141685	173592	158207	144592	176614	158303
Q66JS6	Eukaryotic translation initiation factor 3 subunit J-B	Eif3j2	22.4335	6	29	6	334465	284821	263332	332324	280052	258396
Q9CR98	Protein FAM136A	Fam136a	21.7391	2	32	2	270576	144572	264621	329732	156019	289337
P55264	Adenosine kinase	Adk	12.4654	4	54	4	423211	375409	304119	361964	331056	265575
Q61510	E3 ubiquitin/ISG15 ligase TRIM25	Trim25	8.67508	5	18	5	276175	167985	161862	268277	168213	161652
Q61656	Probable ATP-dependent RNA helicase DDX5	Ddx5	6.67752	6	18	5	814693	653878	1.05258e+06	879862	683636	1.08858e+06
Q62376	U1 small nuclear ribonucleoprotein 70 kDa	Snrnp70	27.9018	8	29	8	168172	164967	169085	173522	172823	177261
Q6PEE2	CBP80/20-dependent translation initiation factor	Ctif	15	8	20	8	146003	120005	182791	145691	124120	182510
P10852-2	Isoform 2 of 4F2 cell-surface antigen heavy chain	Slc3a2	10.9735	7	15	7	148806	181117	187220	158415	187225	185627
P97351	40S ribosomal protein S3a	Rps3a	17.803	5	73	5	780016	698217	218047	788623	720834	203432
Q60936	Atypical kinase COQ8A, mitochondrial	Coq8a	5.73643	4	47	4	219148	110752	205779	217425	119714	224602
P61205	ADP-ribosylation factor 3	Arf3	12.7072	2	67	2	728563	550196	503443	744173	595299	521200
Q99N87	28S ribosomal protein S5, mitochondrial	Mrps5	13.8889	6	30	6	201516	194406	199956	202204	202797	213689
Q8BWU8	Ethanolamine-phosphate phospho-lyase	Etnppl	14.2285	7	23	7	241781	160687	286773	150503	114378	200034
Q5H8C4	Vacuolar protein sorting-associated protein 13A	Vps13a	3.60076	10	15	10	99182.1	63639.4	133375	98187	59495.4	129855
Q61694	3 beta-hydroxysteroid dehydrogenase type 5	Hsd3b5	11.2601	4	34	4	206767	187559	210680	324517	312369	306637
Q64442	Sorbitol dehydrogenase	Sord	16.2465	5	102	5	483895	361738	332177	431607	329243	295349
Q3TWW8	Serine/arginine-rich splicing factor 6	Srsf6	14.7493	5	17	4	103163	92142.3	70876.8	102697	94858.6	72672.3
P19639	Glutathione S-transferase Mu 3	Gstm3	15.5963	3	120	2	82125.4	75848	68393.7	69367.3	72979.5	57929.8
P57776-2	Isoform 2 of Elongation factor 1-delta	Eef1d	9.84848	5	22	2	2762.37	6000.54	6110.6	4335.81	4948.42	8240.41
P80315	T-complex protein 1 subunit delta	Cct4	16.6976	10	44	10	249836	226650	220784	216972	219600	217424
Q91W90	Thioredoxin domain-containing protein 5	Txndc5	15.5875	5	24	5	153163	139704	101145	166699	141682	114979
P11352	Glutathione peroxidase 1	Gpx1	26.8657	4	91	4	799828	984775	559291	838470	1.11521e+06	611111
Q9WTI7	Unconventional myosin-Ic	Myo1c	5.17404	7	27	7	241130	231580	202862	236276	224677	196574
Q9DBR0	A-kinase anchor protein 8	Akap8	8.73362	5	12	5	69089.9	73132.4	78895.5	75873.6	81335.7	80294.9
Q99JY0	Trifunctional enzyme subunit beta, mitochondrial	Hadhb	9.68421	4	82	4	507160	509088	560286	477374	482151	528385
Q8VCI5	Peroxisomal biogenesis factor 19	Pex19	19.0635	4	36	4	43128.5	21539.9	58193.2	46403.5	21191.2	51218.6
Q91WG8	Bifunctional UDP-N-acetylglucosamine 2-epimerase/N-acetylmannosamine kinase	Gne	7.34072	5	26	5	99265.4	38092.4	61591.1	108443	42961	71238.4
Q99L47	Hsc70-interacting protein	St13	10.7817	5	39	5	209756	269645	288950	214585	279547	288480
P28700	Retinoic acid receptor RXR-alpha	Rxra	10.0642	4	13	3	140007	91789.3	132415	148160	99615.5	145202
Q8K3K8	Optineurin	Optn	19.5205	10	28	10	243276	201498	214842	215746	183417	168787
Q501J7-3	Isoform 3 of Phosphatase and actin regulator 4	Phactr4	13.3523	7	11	7	79592.4	87457.4	130855	84102.1	96602.6	136872
Q922J3	CAP-Gly domain-containing linker protein 1	Clip1	10.7836	14	22	12	177174	164037	133532	164858	173283	129204
O88783	Coagulation factor V	F5	6.13834	11	21	11	99577.5	72443.7	111228	100050	70630.5	108992
P0DP27	Calmodulin-2	Calm2	27.5168	4	51	4	627902	2.2614e+06	327410	640003	2.37505e+06	329398
O54754	Aldehyde oxidase 1	Aox1	8.47712	8	18	8	228140	180796	242239	197607	169710	188349
Q9DCW4	Electron transfer flavoprotein subunit beta	Etfb	24.3137	5	75	5	451742	1.0781e+06	272625	456940	1.19825e+06	283432
Q9QZS3	Protein numb homolog	Numb	16.0796	7	21	7	215263	156198	184927	225048	167539	192980
Q9Z1R2	Large proline-rich protein BAG6	Bag6	8.14558	7	24	7	63023.3	58340.8	54994.1	65648.1	53598.8	55027.7
Q922F4	Tubulin beta-6 chain	Tubb6	13.8702	5	43	2	55972.2	70091.7	67906.6	47520.3	65562.9	60010.3
Q8BFY9	Transportin-1	Tnpo1	6.01336	4	26	4	60716.7	63733.3	64657.9	65138.9	68219.7	68315.7
Q6A028	Switch-associated protein 70	Swap70	14.5299	10	18	9	202812	148974	161800	237374	183818	174024
Q9WVK4	EH domain-containing protein 1	Ehd1	8.8015	4	23	3	128958	139981	136865	131953	141658	138101
Q283N4	2-oxo-4-hydroxy-4-carboxy-5-ureidoimidazoline decarboxylase	Urad	26.4045	5	29	5	186373	174970	224439	215503	202973	277453
Q3UMB9	WASH complex subunit 4	Washc4	5.88235	7	14	7	118414	98879.2	94841.8	127027	102542	104124
P13707	Glycerol-3-phosphate dehydrogenase [NAD(+)], cytoplasmic	Gpd1	9.16905	3	72	3	307138	345674	388561	262101	281413	310802
Q9DBP5	UMP-CMP kinase	Cmpk1	12.7551	3	33	3	175827	170048	148328	159670	151879	135689
Q9R0H0	Peroxisomal acyl-coenzyme A oxidase 1	Acox1	5.29501	4	52	4	943820	973779	757104	945500	964740	741609
P53996	Cellular nucleic acid-binding protein	Cnbp	47.191	8	33	1	91410.5	111708	106956	94818.1	109522	110493
Q6A068	Cell division cycle 5-like protein	Cdc5l	12.3441	8	19	8	73382.4	61487.8	76599.5	78323.2	67247.2	81079.1
P06909	Complement factor H	Cfh	6.23987	7	26	7	98703.2	102133	121250	103081	106437	124683
Q69Z37	Sterile alpha motif domain-containing protein 9-like	Samd9l	3.39526	5	13	5	18315.7	24089.1	30189	15255.3	22822.5	24511.8
Q91VM5	RNA binding motif protein, X-linked-like-1	Rbmxl1	22.4227	10	32	2	193276	149423	258196	202696	160353	278213
Q3UQ84	Threonine--tRNA ligase, mitochondrial	Tars2	10.3734	7	19	7	148586	126472	157700	150969	130945	160908
P18242	Cathepsin D	Ctsd	6.34146	2	95	2	174624	1.36536e+06	201675	170884	1.59668e+06	211533
O88351	Inhibitor of nuclear factor kappa-B kinase subunit beta	Ikbkb	11.3606	7	11	7	54084.2	76231.1	64611.1	55262.9	75561	65786.9
Q925B0	PRKC apoptosis WT1 regulator protein	Pawr	30.3303	7	20	7	52899	52691.6	56141.9	56844	54619.6	53721.1
Q8BW75	Amine oxidase [flavin-containing] B	Maob	6.15385	2	39	2	211979	181371	253404	229953	200796	301752
P17156	Heat shock-related 70 kDa protein 2	Hspa2	11.8483	6	48	2	46701.2	314369	99369.2	47278.5	416546	95839.8
P31809-2	Isoform 2 of Carcinoembryonic antigen-related cell adhesion molecule 1	Ceacam1	10.6987	4	20	1	57082.8	51239.7	59114.8	50715	50863.2	49849
Q921X9	Protein disulfide-isomerase A5	Pdia5	9.09091	4	33	4	194214	165647	195052	245322	196949	242659
Q61550	Double-strand-break repair protein rad21 homolog	Rad21	16.5354	9	19	9	38996.4	38085.3	17623.2	40316.8	42393.2	19993.9
Q8BX90	Fibronectin type-III domain-containing protein 3A	Fndc3a	7.42905	6	19	6	133085	182549	100152	137825	154437	86778
Q8CGB3-3	Isoform 3 of Uveal autoantigen with coiled-coil domains and ankyrin repeats	Uaca	8.06794	11	16	11	112885	92504.6	101604	105204	85902.2	85995.4
Q80YX1	Tenascin	Tnc	6.35071	9	12	9	27813.6	52937	38615.6	29994.5	51708.8	47511.1
Q8BJS4	SUN domain-containing protein 2	Sun2	17.6471	10	16	9	85157.6	86953.7	80436.7	90911.9	89299	87633.9
Q8VBW6	NEDD8-activating enzyme E1 regulatory subunit	Nae1	12.1723	5	15	5	44922.9	47259.9	87261.5	45657.9	44740.6	92874
Q3U487	E3 ubiquitin-protein ligase HECTD3	Hectd3	8.13008	6	24	6	130292	147703	153553	121611	146701	146365
P17182	Alpha-enolase	Eno1	10.8295	3	58	3	1.67268e+06	485187	1.02713e+06	1.16243e+06	355603	755856
P54116	Erythrocyte band 7 integral membrane protein	Stom	13.3803	3	23	3	121881	110389	104621	123307	108681	115414
Q6Q477	Plasma membrane calcium-transporting ATPase 4	Atp2b4	5.72614	6	12	4	212733	237100	227593	210099	246248	215906
Q3UIR3	E3 ubiquitin-protein ligase DTX3L	Dtx3l	8.82353	5	19	5	156594	267681	161210	157700	277404	161435
P15105	Glutamine synthetase	Glul	15.2815	6	99	6	6.14633e+06	3.02067e+06	7.73823e+06	5.69813e+06	2.82463e+06	6.75655e+06
Q8CJ53-3	Isoform 3 of Cdc42-interacting protein 4	Trip10	17.7331	9	16	9	111631	87120.2	90699.6	98296.5	82650	85666.6
Q8C0E2	Vacuolar protein sorting-associated protein 26B	Vps26b	17.2619	5	21	4	222267	207064	166412	227402	229470	169622
O35691	Pinin	Pnn	8.41379	7	15	7	131063	156278	206854	133758	168251	209882
Q60770	Syntaxin-binding protein 3	Stxbp3	8.78378	5	18	5	280914	300764	231725	300548	333148	249264
Q9Z2I8	Succinate--CoA ligase [GDP-forming] subunit beta, mitochondrial	Suclg2	10.6236	5	41	5	1.1175e+06	1.06246e+06	1.31276e+06	1.0486e+06	1.01531e+06	1.21491e+06
Q05421	Cytochrome P450 2E1	Cyp2e1	13.1846	7	50	7	329802	259548	565187	322150	261160	582767
O55137	Acyl-coenzyme A thioesterase 1	Acot1	10.2625	4	38	1	245567	199974	629387	205787	182197	544563
Q9JLI6	Selenocysteine lyase	Scly	12.2685	4	28	4	66736.3	104016	77889.2	73943.3	103773	88637.7
P10126	Elongation factor 1-alpha 1	Eef1a1	5.84416	3	113	3	1.02734e+07	2.79604e+06	4.02076e+06	9.90831e+06	2.68474e+06	3.89693e+06
Q8K4H1-2	Isoform 2 of Kynurenine formamidase	Afmid	11.8598	5	21	5	378972	336084	225567	718807	667380	371151
Q9CRB9	MICOS complex subunit Mic19	Chchd3	22.467	6	40	6	964456	590593	862808	917106	570079	839873
Q07417	Short-chain specific acyl-CoA dehydrogenase, mitochondrial	Acads	9.2233	3	35	3	910813	232373	366670	975344	235922	387654
Q9DAW9	Calponin-3	Cnn3	14.5455	4	29	4	184020	96080.1	123352	195789	105015	129238
Q07813	Apoptosis regulator BAX	Bax	22.9167	3	19	3	85308.8	63215.3	62275.4	88459	65089.9	65759
Q9JLV5	Cullin-3	Cul3	6.77083	6	22	5	194023	82704.9	240770	196230	84128.1	253883
P50247	Adenosylhomocysteinase	Ahcy	4.86111	2	92	2	283490	824949	366973	294453	903826	380949
Q99LE6	ATP-binding cassette sub-family F member 2	Abcf2	9.23567	5	17	5	218616	117535	188232	207629	118657	190689
Q99LC5	Electron transfer flavoprotein subunit alpha, mitochondrial	Etfa	8.40841	2	51	2	2.42308e+06	1.80455e+06	1.83251e+06	2.60126e+06	1.99474e+06	1.9104e+06
Q9CZU6	Citrate synthase, mitochondrial	Cs	9.69828	5	63	5	636507	285701	1.77621e+06	542320	263956	1.66295e+06
Q9DAR7	m7GpppX diphosphatase	Dcps	18.6391	6	20	6	82161.9	83018.2	100796	88294.2	71388.1	99076.6
Q0VBL3	RNA-binding protein 15	Rbm15	8.62786	6	12	6	63916.1	54437.2	60741.3	68626.2	58085.1	63849.6
Q9D7J9	Enoyl-CoA hydratase domain-containing protein 3, mitochondrial	Echdc3	11.3333	3	48	3	218401	123927	320652	243436	143162	344269
Q505F5	Leucine-rich repeat-containing protein 47	Lrrc47	11.3597	6	20	6	170958	79658.1	204001	165371	77553.3	196109
Q99L88	Beta-1-syntrophin	Sntb1	15.6425	6	21	6	89694.5	75686.9	82427.7	89714.7	74322.5	100053
B1AZI6	THO complex subunit 2	Thoc2	5.08156	8	17	8	67586.1	77682.4	80759.9	69621.3	75803.9	82038.2
P24457	Cytochrome P450 2D11	Cyp2d11	7.34127	4	30	1	77918.8	82755.9	100765	78793	80191.3	95411.8
P08775	DNA-directed RNA polymerase II subunit RPB1	Polr2a	4.56853	8	20	8	65189.5	39498	46702.9	64019	41862.8	47307.3
P83741-3	Isoform 3 of Serine/threonine-protein kinase WNK1	Wnk1	3.11195	8	17	8	105676	93242.9	105138	100183	86262.1	102679
Q3UM45	Protein phosphatase 1 regulatory subunit 7	Ppp1r7	21.6066	7	33	7	140641	144754	135515	135189	138926	148243
Q9QZD9	Eukaryotic translation initiation factor 3 subunit I	Eif3i	10.4615	3	23	3	178881	179320	438351	189970	192923	423298
P61222	ATP-binding cassette sub-family E member 1	Abce1	5.34224	4	25	4	384705	493161	479183	364384	481028	481520
P06537	Glucocorticoid receptor	Nr3c1	16.092	11	16	11	98623.9	97559.1	64474.9	102482	99865	61632.8
Q91YI0	Argininosuccinate lyase	Asl	7.32759	4	107	4	313335	1.55827e+06	369127	276526	1.48512e+06	314624
Q9CWS0	N(G),N(G)-dimethylarginine dimethylaminohydrolase 1	Ddah1	18.5965	5	41	5	380352	431892	302022	442244	469266	313557
P29341	Polyadenylate-binding protein 1	Pabpc1	10.2201	7	47	7	287075	265751	234048	291223	269204	236429
Q61646	Haptoglobin	Hp	11.5274	4	43	4	164379	140882	177916	156958	134583	170162
Q61730-3	Isoform 3 of Interleukin-1 receptor accessory protein	Il1rap	8.90511	6	20	6	93593.2	97242.5	57279.7	94201.2	103189	59058.5
O35604	NPC intracellular cholesterol transporter 1	Npc1	4.46359	5	24	5	138172	74470.9	121123	166389	85830.5	143739
A0JNU3	60 kDa lysophospholipase	Aspg	12.0567	6	20	6	159263	123512	138789	155954	119782	126244
Q7TQH0-2	Isoform 2 of Ataxin-2-like protein	Atxn2l	10.3352	10	23	10	133589	161001	140262	136020	163325	146475
Q8R3L2	Transcription factor 25	Tcf25	12.7219	7	15	7	137039	147141	170445	124631	135599	160192
Q9CQQ7	ATP synthase F(0) complex subunit B1, mitochondrial	Atp5f1	10.9375	3	45	3	164818	216685	231674	164893	230742	226085
Q8JZQ2	AFG3-like protein 2	Afg3l2	8.85287	6	23	5	428196	404795	426574	419718	402331	433875
P49312	Heterogeneous nuclear ribonucleoprotein A1	Hnrnpa1	19.6875	5	20	4	102694	104656	102800	106651	108572	94355.9
Q9JKB3-2	Isoform 2 of Y-box-binding protein 3	Ybx3	41.4384	6	13	5	166693	122389	124196	154880	112552	115945
Q91YP0	L-2-hydroxyglutarate dehydrogenase, mitochondrial	L2hgdh	11.8534	5	24	5	386495	481216	596630	409758	506252	650561
P21107	Tropomyosin alpha-3 chain	Tpm3	30.1754	12	59	2	35293.7	36871.6	34703.7	36877.7	39152.9	41988
Q9ES00	Ubiquitin conjugation factor E4 B	Ube4b	10.9974	10	17	10	113057	67989.8	59026.1	114677	75014.6	61588.3
P98195	Probable phospholipid-transporting ATPase IIB	Atp9b	7.32984	7	17	5	56195.4	58101.2	57171.5	60715.5	59296.7	62619.3
Q62167	ATP-dependent RNA helicase DDX3X	Ddx3x	10.2719	7	29	2	102549	116057	162461	110211	134900	161170
E9Q5C9	Nucleolar and coiled-body phosphoprotein 1	Nolc1	8.26211	5	19	5	99017.1	93735.2	74770	97034.4	96049	71062.7
Q3UMT1	Protein phosphatase 1 regulatory subunit 12C	Ppp1r12c	20.0767	11	19	11	141142	121764	123355	83058.8	74959.6	93049.7
Q2EMV9	Poly [ADP-ribose] polymerase 14	Parp14	5.9989	10	17	10	121531	128968	97542.3	130859	133461	106242
Q9D826	Peroxisomal sarcosine oxidase	Pipox	13.0769	4	34	4	298141	211020	294129	297635	210428	281503
Q8VC49	Interferon alpha-inducible protein 27-like protein 2B	Ifi27l2b	29.3286	6	23	6	49436.3	32204	67333.6	44015.3	32584.3	60458.4
Q8K1R7	Serine/threonine-protein kinase Nek9	Nek9	8.23171	6	17	6	51479.6	53144.1	54994.8	50404.7	54437.5	52521.6
O35114	Lysosome membrane protein 2	Scarb2	7.74059	3	13	3	23716.2	27418.3	51151.8	23291.6	31057.4	54799.9
Q91YH5	Atlastin-3	Atl3	9.61183	4	46	4	102349	66183.7	81857.7	108128	63073.6	85789.5
Q3UYV9	Nuclear cap-binding protein subunit 1	Ncbp1	5.94937	4	12	4	59906.9	141845	155712	74817.2	155720	177863
P97807	Fumarate hydratase, mitochondrial	Fh	7.49507	4	59	4	3.42614e+06	2.92396e+06	2.33208e+06	3.1971e+06	2.75248e+06	2.12069e+06
P57016	Ladinin-1	Lad1	16.0985	7	13	7	73720.7	66235.6	95616.6	67785.5	59632.9	84225.4
P62774	Myotrophin	Mtpn	28.8136	3	36	3	292688	1.20918e+06	350643	267678	1.22002e+06	336096
Q8R1G2	Carboxymethylenebutenolidase homolog	Cmbl	16.3265	5	90	5	838566	1.72961e+06	234903	782432	1.6704e+06	217858
Q9D5V5	Cullin-5	Cul5	8.20513	6	22	6	100009	116932	113563	100148	119078	116069
Q8CCN5	Breast carcinoma-amplified sequence 3 homolog	Bcas3	10.1293	8	9	8	110140	111042	171125	112316	112740	174867
Q8JZN5	Acyl-CoA dehydrogenase family member 9, mitochondrial	Acad9	9.12	5	35	5	584727	356811	195097	605621	372948	195282
P15392	Cytochrome P450 2A4	Cyp2a4	10.9312	5	44	1	42089.1	37998.6	61321.2	44798.5	35725.4	56731.1
Q99KK7	Dipeptidyl peptidase 3	Dpp3	13.8211	9	32	9	192630	144657	537245	163456	138696	488133
P56655	Cytochrome P450 2C38	Cyp2c38	14.0816	6	12	2	47844.7	55458.9	65236.7	58959	61341.3	83079
Q6P9Q4	FH1/FH2 domain-containing protein 1	Fhod1	6.85046	7	11	7	46960.7	30306.6	56255.8	43032.2	31097.2	56704.7
Q5FW60	Major urinary protein 20	Mup20	23.7569	5	96	2	143197	93348.2	143679	178752	101293	149234
Q8BUK6	Protein Hook homolog 3	Hook3	12.3955	9	17	8	211238	190223	218167	205228	186721	213734
Q91VS8	FERM, ARHGEF and pleckstrin domain-containing protein 2	Farp2	8.16901	8	16	8	185478	179650	192861	181549	180025	195163
Q9JHK4	Geranylgeranyl transferase type-2 subunit alpha	Rabggta	10.4056	7	21	7	75492.9	135746	188304	70330.7	126465	172382
Q8C0C7	Phenylalanine--tRNA ligase alpha subunit	Farsa	9.84252	5	23	5	75384.6	76235.6	89759.3	72586.4	79345.3	88755.6
Q8VE37	Regulator of chromosome condensation	Rcc1	9.73872	3	20	3	155060	112618	114226	157927	119149	117544
Q61210	Rho guanine nucleotide exchange factor 1	Arhgef1	12.8261	9	13	1	122449	120503	155760	118927	111016	144195
Q6P9R2	Serine/threonine-protein kinase OSR1	Oxsr1	9.86717	4	20	4	106513	127296	147533	102880	107025	148698
P27641	X-ray repair cross-complementing protein 5	Xrcc5	8.60656	5	17	5	79093.3	75311.8	91831	72444.3	70602.1	73732.4
Q91YN5	UDP-N-acetylhexosamine pyrophosphorylase	Uap1	9.1954	5	17	5	169838	170395	153794	179427	183869	168071
Q9DC71	28S ribosomal protein S15, mitochondrial	Mrps15	17.8295	5	26	5	194784	93475.5	131476	194669	99351.2	134580
Q99LG0	Ubiquitin carboxyl-terminal hydrolase 16	Usp16	10.5455	7	17	7	67232.6	62555.8	46125.8	68119.9	60401.4	44712.8
Q9EPJ9	ADP-ribosylation factor GTPase-activating protein 1	Arfgap1	15.2174	4	19	4	51204.9	73141.5	74022.2	55068.7	75135.8	68763.8
Q9Z1K6	E3 ubiquitin-protein ligase ARIH2	Arih2	18.4959	7	16	7	98898.1	79496.3	97948.7	98085.1	82103.5	99857.7
Q9D394-2	Isoform 2 of Protein RUFY3	Rufy3	13.6842	9	17	8	136531	125336	99574.1	111532	122316	89849.9
Q63918	Caveolae-associated protein 2	Cavin2	10.0478	4	16	4	127517	115197	169153	109719	92092.1	138312
Q61425	Hydroxyacyl-coenzyme A dehydrogenase, mitochondrial	Hadh	9.55414	4	141	4	626677	1.0276e+06	1.16307e+06	566150	897486	1.08941e+06
Q9CT10	Ran-binding protein 3	Ranbp3	15.8859	7	13	7	202469	184134	276651	203912	189079	287995
Q8R3F5	Malonyl-CoA-acyl carrier protein transacylase, mitochondrial	Mcat	11.811	4	15	4	95469.3	47053.3	65316	112262	50384.1	80766.1
Q8VC12	Urocanate hydratase	Uroc1	7.54438	5	73	5	221297	223717	178167	214772	211230	171776
O09061	Proteasome subunit beta type-1	Psmb1	14.1667	4	45	4	133075	282980	640101	128789	267422	601623
Q9WTQ5	A-kinase anchor protein 12	Akap12	10.7482	12	21	12	51302.2	84531.2	92608	51427.2	90744.3	91938.1
Q8BWW9	Serine/threonine-protein kinase N2	Pkn2	8.74873	8	13	6	62187.5	59537	37104.8	62985.6	51963.2	42771.1
Q78IK4	MICOS complex subunit Mic27	Apool	20.3774	4	37	4	210047	257909	227222	189950	255809	212133
Q3UHQ6	Protein dopey-2	Dopey2	3.878	7	10	7	44854	71210.9	57280.6	40638.3	72840.2	58036.4
P62962	Profilin-1	Pfn1	16.4286	2	53	2	114384	110234	128035	115036	112677	132049
P70388	DNA repair protein RAD50	Rad50	8.46037	11	17	11	87029.2	75408.1	67136.3	81378.6	73225	66815.8
P35585	AP-1 complex subunit mu-1	Ap1m1	10.4019	3	19	3	194926	207246	159524	192210	196559	154130
P47963	60S ribosomal protein L13	Rpl13	17.5355	5	43	5	383019	400123	384762	356410	405041	379006
Q9WV02	RNA-binding motif protein, X chromosome	Rbmx	20.2046	9	30	1	502558	532064	227745	562826	598883	257375
O88533	Aromatic-L-amino-acid decarboxylase	Ddc	7.5	3	23	3	238293	213194	270765	213894	197432	229278
Q64516	Glycerol kinase	Gk	8.22898	5	44	5	217452	214533	197249	183500	180720	158002
P17751	Triosephosphate isomerase	Tpi1	10.7023	3	100	3	858680	860454	1.12011e+06	796819	784647	1.07204e+06
P56395	Cytochrome b5	Cyb5a	25.3731	2	57	2	2.2551e+06	1.48532e+06	1.02686e+06	2.4669e+06	1.61452e+06	1.03476e+06
B2RRE7	OTU domain-containing protein 4	Otud4	5.78139	5	7	5	135169	146848	52937.9	132621	143013	57923.7
Q9CQX2	Cytochrome b5 type B	Cyb5b	17.1233	2	43	2	203351	215994	148749	210402	236993	157897
Q3UMY5	Echinoderm microtubule-associated protein-like 4	Eml4	7.59109	6	17	6	113019	119154	110385	122881	130595	118266
A2AJL3	FGGY carbohydrate kinase domain-containing protein	Fggy	9.96377	5	26	5	115133	120465	117812	114532	117205	119092
Q91WC0	Histone-lysine N-methyltransferase setd3	Setd3	13.1313	8	20	8	107271	73747.8	118640	120125	83475.6	97766.6
P97450	ATP synthase-coupling factor 6, mitochondrial	Atp5j	25	3	32	3	115961	219240	375987	113990	233168	395620
Q8C7X2	ER membrane protein complex subunit 1	Emc1	5.71715	5	29	5	162686	59153.4	63099.3	169759	60615.2	63907
P47911	60S ribosomal protein L6	Rpl6	9.7973	5	66	5	286121	1.00446e+06	907948	287261	1.15107e+06	969879
Q9Z1K5	E3 ubiquitin-protein ligase ARIH1	Arih1	10.0901	5	16	5	79163.3	44843.1	51263.5	90263.2	42705.4	51528.9
Q9ESX5	H/ACA ribonucleoprotein complex subunit DKC1	Dkc1	9.82318	5	17	5	124967	90438.3	213012	128208	99227	230541
P27046	Alpha-mannosidase 2	Man2a1	4	4	25	4	268691	161038	243182	257070	157309	235637
P84084	ADP-ribosylation factor 5	Arf5	18.3333	3	41	3	499047	528689	449151	506846	554758	449736
Q8K019	Bcl-2-associated transcription factor 1	Bclaf1	11.099	9	17	8	250894	163909	125023	271349	174228	136943
Q3THS6	S-adenosylmethionine synthase isoform type-2	Mat2a	13.6709	4	22	3	143163	108238	114282	148777	124811	124645
Q8BTI8	Serine/arginine repetitive matrix protein 2	Srrm2	2.55272	6	11	6	124855	101959	78216.9	133294	101528	71845.7
Q9DCN1	Peroxisomal NADH pyrophosphatase NUDT12	Nudt12	11.4719	7	37	7	297157	194290	364637	257665	166550	313057
Q9WTX8	Mitotic spindle assembly checkpoint protein MAD1	Mad1l1	9.34449	7	13	7	113940	101578	111206	127562	100742	118587
Q6ZPJ3	(E3-independent) E2 ubiquitin-conjugating enzyme UBE2O	Ube2o	5.90062	6	12	6	66225.1	51119.3	96059.5	61760.1	51138.9	88191.3
Q6ZQB6	Inositol hexakisphosphate and diphosphoinositol-pentakisphosphate kinase 2	Ppip5k2	8.59167	9	20	9	83154.8	100456	111190	97662.8	108035	117807
Q60823	RAC-beta serine/threonine-protein kinase	Akt2	15.3846	6	15	5	125597	188112	192557	131332	190115	198318
Q07456	Protein AMBP	Ambp	14.6132	5	19	5	70913.8	53255.7	87475.1	62752.9	60104.4	82778.5
A6H6A9	Rab GTPase-activating protein 1-like	Rabgap1l	10.3067	8	18	5	114311	167065	128447	109695	163388	119784
P51658	Estradiol 17-beta-dehydrogenase 2	Hsd17b2	8.92388	3	27	3	174988	185026	202025	258445	269452	297335
Q571F8	Glutaminase liver isoform, mitochondrial	Gls2	4.98339	3	32	3	109800	90583.5	142983	100161	89923	137830
P42859	Huntingtin	Htt	4.71305	11	15	11	47115.4	42672.7	71475.3	51515.1	44350.9	70337.4
O70400	PDZ and LIM domain protein 1	Pdlim1	9.17431	3	22	3	251171	142058	217106	202777	148897	219468
Q63880	Carboxylesterase 3A	Ces3a	4.72855	2	169	2	122601	86445.2	137208	130538	98426.4	149066
P46735	Unconventional myosin-Ib	Myo1b	5.32972	6	24	6	143368	101159	170260	165739	116857	200982
P99028	Cytochrome b-c1 complex subunit 6, mitochondrial	Uqcrh	64.0449	6	63	6	303933	274793	445550	282557	259904	402765
Q9QYI5	DnaJ homolog subfamily B member 2	Dnajb2	14.1975	4	16	3	70995.4	85020.8	136924	72339.2	80571.4	140157
Q9Z315	U4/U6.U5 tri-snRNP-associated protein 1	Sart1	13.0273	9	20	8	37444.1	43705.8	48922.7	42232.8	44361	49293.4
Q9D8X2	Coiled-coil domain-containing protein 124	Ccdc124	23.5023	5	20	5	111125	96720.9	196515	115110	95034.1	202007
Q9DBR7	Protein phosphatase 1 regulatory subunit 12A	Ppp1r12a	7.09427	7	16	6	162748	88185.1	129537	173706	96804.7	141024
O54724	Caveolae-associated protein 1	Cavin1	14.5408	5	23	5	110632	108386	155377	114442	107502	155059
O09044	Synaptosomal-associated protein 23	Snap23	17.619	3	16	2	175827	185658	225151	169817	185949	222051
Q62077	1-phosphatidylinositol 4,5-bisphosphate phosphodiesterase gamma-1	Plcg1	8.60215	10	17	10	152351	145041	101151	150370	144018	91013.9
Q8BFW7	Lipoma-preferred partner homolog	Lpp	7.01468	3	25	3	132980	91456.3	104191	146344	99086.4	111314
Q8BIJ7	RUN and FYVE domain-containing protein 1	Rufy1	15.309	11	18	9	117962	166210	100001	122581	167806	108346
Q60902	Epidermal growth factor receptor substrate 15-like 1	Eps15l1	11.7971	9	19	9	250111	217987	151515	271249	205132	168277
O08756	3-hydroxyacyl-CoA dehydrogenase type-2	Hsd17b10	9.57854	2	73	2	525627	463661	359174	544958	494808	383168
Q61702	Inter-alpha-trypsin inhibitor heavy chain H1	Itih1	2.64609	2	14	2	65495.1	111596	132537	61618.2	104709	121267
Q99KG3-2	Isoform 2 of RNA-binding protein 10	Rbm10	7.034	5	7	5	74791.8	60386	57785.8	72798.8	59343.6	59273.9
Q3V3R4	Integrin alpha-1	Itga1	5.93723	6	22	6	79727.6	63182.9	60280.6	81319.8	66332.2	58626.1
Q8K411	Presequence protease, mitochondrial	Pitrm1	4.72973	5	24	5	149181	102794	103494	138262	98669.9	98650.9
Q61074	Protein phosphatase 1G	Ppm1g	16.4207	5	12	5	154662	134677	124923	159960	132101	118238
O88738	Baculoviral IAP repeat-containing protein 6	Birc6	3.76895	12	18	12	75578.6	49567.8	63745.9	73915.8	54874.4	73245.5
Q8R2E9	ERO1-like protein beta	Ero1b	7.70878	3	12	3	44111.9	45376.5	107170	49420.2	58390.4	118222
Q8C0S1	DIS3-like exonuclease 1	Dis3l	9.49668	9	13	9	51468.1	53195.3	46679.8	48155.9	47027.5	45219
Q9CRD2	ER membrane protein complex subunit 2	Emc2	14.8148	4	20	4	139444	107128	122239	135425	113011	120046
O35295	Transcriptional activator protein Pur-beta	Purb	12.037	2	27	2	98603	53949.1	69756	91938.9	52330.6	70625.7
Q61129	Complement factor I	Cfi	12.4378	6	20	6	133189	120293	95066.3	112399	117355	93809.7
P57080	Ubiquitin carboxyl-terminal hydrolase 25	Usp25	7.77251	7	12	7	69522	61221.9	55375.8	67257	63410.4	54318
Q8C7G5	Apolipoprotein A-V	Apoa5	14.9457	4	20	4	50289.8	39447	39362	40687	39912.3	37800.3
Q6A0A2	La-related protein 4B	Larp4b	10.2564	6	18	6	102098	66181.2	105471	105519	69716.2	108199
Q9JIQ3	Diablo homolog, mitochondrial	Diablo	13.9241	3	12	3	38562.2	39281	51801.4	42260.6	44412.7	54220.6
Q3UMR5	Calcium uniporter protein, mitochondrial	Mcu	12	4	15	4	241798	261575	222037	272087	278956	270633
P47758	Signal recognition particle receptor subunit beta	Srprb	10.0372	2	16	2	177709	270710	206624	215639	307891	248752
Q99LP6	GrpE protein homolog 1, mitochondrial	Grpel1	20.2765	4	48	4	824140	309010	323645	881246	317250	336879
Q9EP89	Serine beta-lactamase-like protein LACTB, mitochondrial	Lactb	7.98548	4	29	4	116729	101889	123297	122639	105585	139549
Q9WV54	Acid ceramidase	Asah1	12.1827	5	33	5	59923.7	49101.8	148562	59828.5	54274.4	172707
Q0VGB7	Serine/threonine-protein phosphatase 4 regulatory subunit 2	Ppp4r2	19.1847	6	20	6	167598	149887	110782	165937	154840	104945
Q9JLV6	Bifunctional polynucleotide phosphatase/kinase	Pnkp	10.1533	5	15	5	70017.8	69965.8	82411.9	68986.9	72484.4	87002.7
Q99P88	Nuclear pore complex protein Nup155	Nup155	5.96693	7	12	7	139749	102072	96097.2	143349	106084	111084
Q9D2R0	Acetoacetyl-CoA synthetase	Aacs	13.0952	9	27	9	189685	192564	235454	153769	159068	162945
Q8BYA0	Tubulin-specific chaperone D	Tbcd	5.43478	6	13	6	146007	134404	151733	122919	127773	138844
P62715	Serine/threonine-protein phosphatase 2A catalytic subunit beta isoform	Ppp2cb	19.0939	4	25	4	60758.7	56646	97835.4	67910.5	55931.2	95534.4
P55302	Alpha-2-macroglobulin receptor-associated protein	Lrpap1	15.5556	6	17	6	130923	120867	149049	145288	126044	176878
Q99L43	Phosphatidate cytidylyltransferase 2	Cds2	10.3604	5	21	5	133419	111805	107196	133529	116246	98841.5
Q9QUR6	Prolyl endopeptidase	Prep	5.91549	4	36	4	183005	181886	227950	176928	185109	224488
P16331	Phenylalanine-4-hydroxylase	Pah	9.27152	5	49	5	887131	662519	919185	787228	607269	858537
Q9Z1F9	SUMO-activating enzyme subunit 2	Uba2	15.9875	9	23	9	107047	97791.8	121716	99613.6	98271.2	123902
O09131	Glutathione S-transferase omega-1	Gsto1	15.8333	4	64	4	1.08746e+06	412152	296288	1.01687e+06	374732	275002
Q8C2E7	WASH complex subunit 5	Washc5	6.64366	8	16	8	124424	87066.1	163161	129244	94587.2	175462
Q9WVA4	Transgelin-2	Tagln2	23.1156	4	14	4	71638.5	75923.3	72414.8	74337.4	82319	73328.1
O88532	Zinc finger RNA-binding protein	Zfr	8.00745	7	9	7	99768.9	106740	109989	100926	104081	111425
O54931-2	Isoform 2 of A-kinase anchor protein 2	Akap2	10.7955	8	13	8	89343	61785.2	86274.4	85127	60494.5	87255.9
Q60953	Protein PML	Pml	9.60452	8	20	8	128092	149584	116909	134042	165738	123330
O35728	Cytochrome P450 4A14	Cyp4a14	6.31164	3	29	2	1.76351e+06	554703	1.42171e+06	2.21079e+06	651512	1.90112e+06
Q3UKJ7	WD40 repeat-containing protein SMU1	Smu1	10.9162	5	21	5	155066	130630	141070	164598	135906	150529
Q9D855	Cytochrome b-c1 complex subunit 7	Uqcrb	25.2252	4	37	4	1.67732e+06	4.32709e+06	1.08542e+06	1.81926e+06	4.77826e+06	1.11974e+06
Q9D0R2	Threonine--tRNA ligase, cytoplasmic	Tars	7.75623	6	41	6	344693	577858	822428	327458	521202	749956
Q9DBW0	Cytochrome P450 4V2	Cyp4v2	10.6667	5	17	4	259145	184217	260218	265375	197458	274628
Q9D0J8	Parathymosin	Ptms	12.8713	3	40	3	345633	271452	322421	349559	264981	310321
Q8R0X7	Sphingosine-1-phosphate lyase 1	Sgpl1	7.92254	4	15	4	135057	152452	132921	134453	166453	139655
Q14DH7	Acyl-CoA synthetase short-chain family member 3, mitochondrial	Acss3	4.54545	3	20	3	115546	103730	73272.9	97062.4	95909.1	78321.5
Q9Z1P7	KN motif and ankyrin repeat domain-containing protein 3	Kank3	11.7573	8	10	8	85754.4	70299.4	147672	79096.3	71150.2	133847
Q6PGL7	WASH complex subunit 2	Washc2	8.62069	7	15	7	27489.5	40191.8	198773	27277	46145.2	207003
Q8VDQ8	NAD-dependent protein deacetylase sirtuin-2	Sirt2	10.7969	3	12	3	272629	242861	243654	275696	245891	223344
Q9DB77	Cytochrome b-c1 complex subunit 2, mitochondrial	Uqcrc2	9.27152	3	37	3	213156	179163	241011	230103	198876	265439
Q0GNC1	Inverted formin-2	Inf2	6.9128	6	8	6	52416.4	69949.2	73879.3	55737.8	73441.2	85136.2
A2RSQ0	DENN domain-containing protein 5B	Dennd5b	5.88697	8	13	8	148493	161587	105772	142924	161267	105368
Q91VA0	Acyl-coenzyme A synthetase ACSM1, mitochondrial	Acsm1	9.24956	5	40	5	385081	115578	656206	375236	148613	512978
Q8BGC4	Prostaglandin reductase-3	Zadh2	11.4058	3	27	3	155295	379834	246428	146986	375772	248922
Q8K2C7	Protein OS-9	Os9	11.3095	7	15	7	59077.1	124690	102672	61287.6	127941	105239
Q61749-2	Isoform 2 of Translation initiation factor eIF-2B subunit delta	Eif2b4	10.4779	5	24	5	111148	46406.6	90230.4	110790	46382.9	88502.3
P60670	Nuclear protein localization protein 4 homolog	Nploc4	10.8553	6	24	6	565113	519017	517434	545638	524484	538610
Q80UM7	Mannosyl-oligosaccharide glucosidase	Mogs	9.71223	7	41	7	136553	140557	181308	138078	147622	194345
Q8R086	Sulfite oxidase, mitochondrial	Suox	12.4542	5	26	5	585228	443676	120769	596161	413641	116301
Q64010	Adapter molecule crk	Crk	18.0921	5	22	5	80722.6	68632.2	68366.1	84914	74601	68243.7
P97366	Ecotropic viral integration site 5 protein	Evi5	8.65266	8	12	8	67358.9	47630.7	106574	68418.9	51241.6	105974
Q9D0D5	General transcription factor IIE subunit 1	Gtf2e1	15.9091	6	9	6	89013.6	96514.9	62543.4	84569.1	91126.1	66963.9
Q80U72-3	Isoform 3 of Protein scribble homolog	Scrib	10.1502	13	22	13	231985	162794	90844.7	239021	174292	92474.9
Q9D2G2	Dihydrolipoyllysine-residue succinyltransferase component of 2-oxoglutarate dehydrogenase complex, mitochondrial	Dlst	14.0969	4	63	4	68459.6	65166	77904.8	60375.8	67597.6	64545.6
Q9D6J6	NADH dehydrogenase [ubiquinone] flavoprotein 2, mitochondrial	Ndufv2	19.3548	4	34	4	401678	996733	657594	349607	953889	753663
Q3TBD2	Rho GTPase-activating protein 45	Arhgap45	6.1828	6	10	6	57049	56523.9	63466.3	59783.3	57988.7	65802.8
P03991	H-2 class I histocompatibility antigen, K-W28 alpha chain	H2-K1	22.7642	6	60	3	103553	76180.5	227303	555146	262577	412448
Q9QZN4	F-box only protein 6	Fbxo6	14.5763	5	21	5	125846	65438.8	139937	116535	60408	136047
Q9EP69	Phosphatidylinositide phosphatase SAC1	Sacm1l	11.7547	7	37	7	328702	356442	222218	365385	380993	238644
Q9D880	Mitochondrial import inner membrane translocase subunit TIM50	Timm50	14.7309	4	26	4	127493	105263	158673	125233	110640	166463
Q8C9B9	Death-inducer obliterator 1	Dido1	6.11702	9	16	8	53651.7	51059.2	48679.7	58089.6	55059.9	47624.9
Q9EP75	Leukotriene-B4 omega-hydroxylase 3	Cyp4f14	9.54198	6	21	6	336993	211272	243474	403068	247065	285803
Q9Z1T1	AP-3 complex subunit beta-1	Ap3b1	4.0724	5	21	5	253445	144043	202348	237840	130845	170823
Q8VCM8	Nicalin	Ncln	7.63766	4	11	4	585788	404429	485989	587186	411737	493515
Q9R112	Sulfide:quinone oxidoreductase, mitochondrial	Sqor	8	4	25	4	130324	98138.6	94072.7	128553	95207.5	92043.8
Q91V41	Ras-related protein Rab-14	Rab14	17.6744	4	29	4	332369	422049	322828	389239	473941	379779
Q91XL9	Oxysterol-binding protein-related protein 1	Osbpl1a	5.26316	5	18	5	237030	176734	177525	221781	170368	164489
P33587	Vitamin K-dependent protein C	Proc	8.47826	3	12	3	29127.6	21923.6	34680.5	29535	22316.5	34326.7
Q9CYI4	Putative RNA-binding protein Luc7-like 1	Luc7l	14.8248	5	16	3	56008.6	70776.9	80904.4	55788	69355.3	82374
Q99KQ4	Nicotinamide phosphoribosyltransferase	Nampt	10.387	5	42	5	360513	292383	516730	362856	285115	471992
Q0P678	Zinc finger CCCH domain-containing protein 18	Zc3h18	9.49367	8	18	8	119141	109309	121026	105612	92350.4	120702
Q9D1Q6	Endoplasmic reticulum resident protein 44	Erp44	17.734	5	22	5	138403	126443	224274	126107	149725	237093
Q8R5F7	Interferon-induced helicase C domain-containing protein 1	Ifih1	5.56098	4	11	4	89407.8	66256	118405	95020.1	67736.3	124423
Q9Z1G4	V-type proton ATPase 116 kDa subunit a isoform 1	Atp6v0a1	5.12515	4	5	4	254050	649167	247157	239798	607898	240527
Q9Z2A7	Diacylglycerol O-acyltransferase 1	Dgat1	11.4458	4	31	4	44253.3	41804.3	71281.4	46458.4	39570.2	74108.4
P10493	Nidogen-1	Nid1	8.03213	8	17	8	62326.2	49667.7	67518.3	59587.8	49039.5	71016.3
P35486	Pyruvate dehydrogenase E1 component subunit alpha, somatic form, mitochondrial	Pdha1	12.3077	6	31	6	242787	202606	232779	234456	202974	231063
Q8BKC5	Importin-5	Ipo5	5.56062	5	17	5	79158	67590.3	60498	74644.4	69991.8	60865.9
Q99LF4	tRNA-splicing ligase RtcB homolog	Rtcb	10.099	5	19	5	567399	333715	367360	550040	335849	372823
Q62383	Transcription elongation factor SPT6	Supt6h	6.77868	10	11	10	55337.6	47051.4	68731.7	54789.3	45623.4	70502.7
P34927	Asialoglycoprotein receptor 1	Asgr1	15.493	4	30	4	301690	477243	542020	341811	547601	645708
Q8CIZ8	von Willebrand factor	Vwf	3.94597	11	12	11	82587.5	76490.7	76230.6	79508.4	75542.5	76441.8
Q9Z0R6	Intersectin-2	Itsn2	5.54551	9	12	9	150661	68109.4	91742.5	150353	67009.1	94686.1
Q9CY18	Sorting nexin-7	Snx7	10.8527	4	13	4	62805.9	55563.1	45903.4	66740	59552.1	48265
Q9CQC6	Basic leucine zipper and W2 domain-containing protein 1	Bzw1	7.87589	4	22	3	218307	120450	203745	221201	115521	205525
Q8BVI4	Dihydropteridine reductase	Qdpr	7.46888	1	33	1	89275.3	101697	79611.7	86185	104558	75481.4
Q9QYG0	Protein NDRG2	Ndrg2	14.2857	3	23	3	672568	683034	829566	666637	692165	815811
P57759	Endoplasmic reticulum resident protein 29	Erp29	14.1221	3	36	3	46796.6	42931.9	34766.3	51071	45810.7	37424
Q7TMC8	L-fucose kinase	Fuk	7.33945	7	12	7	108045	89783	119824	107801	91669.1	122734
Q8VCF0	Mitochondrial antiviral-signaling protein	Mavs	6.75944	3	30	3	805800	666153	448775	845186	667423	437353
Q921L5	Conserved oligomeric Golgi complex subunit 2	Cog2	8.75513	5	12	5	60806.1	67682.6	78325.7	53590.1	65778.9	90205.5
E9PZJ8	Activating signal cointegrator 1 complex subunit 3	Ascc3	4.23112	8	14	8	63526.9	108322	121164	64159.4	99461.7	102376
Q9QXZ6	Solute carrier organic anion transporter family member 1A1	Slco1a1	6.41791	5	21	4	685236	842122	808093	1.00268e+06	1.27873e+06	1.27605e+06
Q8VBW8	Tetratricopeptide repeat protein 36	Ttc36	18.2796	3	25	3	178789	565314	327021	188596	488854	276039
P56654	Cytochrome P450 2C37	Cyp2c37	9.18367	4	53	2	193292	188164	244428	209939	203502	260426
Q923D5	WW domain-binding protein 11	Wbp11	8.73635	6	12	6	188253	149696	184456	202600	155550	191675
Q9DC61	Mitochondrial-processing peptidase subunit alpha	Pmpca	8.01527	4	17	4	88474.4	84783.6	84727.5	81511	83671.4	86399.6
Q91XD7	Cysteine-rich with EGF-like domain protein 1	Creld1	12.381	5	21	5	152768	115907	126596	154907	115345	128107
P56657	Cytochrome P450 2C40	Cyp2c40	10.387	4	23	3	54362.4	76113.4	44007.4	54406.1	81040.8	41838.1
Q9JHL1	Na(+)/H(+) exchange regulatory cofactor NHE-RF2	Slc9a3r2	27.2997	8	16	8	82137	75555.9	109863	82193.2	74393.4	104354
P48036	Annexin A5	Anxa5	25.3918	7	72	6	365000	211562	362613	283039	177827	271293
Q99KK2	N-acylneuraminate cytidylyltransferase	Cmas	8.56481	4	15	4	547803	361819	207439	595367	393762	207163
Q80Y81	Zinc phosphodiesterase ELAC protein 2	Elac2	7.70156	6	13	6	132863	107444	46288.4	143132	111045	49787.5
Q711T7	Glutamine-dependent NAD(+) synthetase	Nadsyn1	5.51724	4	17	4	132547	115025	165093	118634	104226	146951
P29788	Vitronectin	Vtn	7.94979	5	33	5	552228	471685	771644	593906	515441	794589
Q07797	Galectin-3-binding protein	Lgals3bp	8.4922	3	21	3	92349	128553	71233.6	93673.5	93207.4	67541
Q9DBN5	Lon protease homolog 2, peroxisomal	Lonp2	5.75117	6	30	6	92090.1	95429.6	91751.9	92121.3	94520.8	88793.2
O89020	Afamin	Afm	11.5132	7	12	7	95513.1	78014.2	87930.8	95464.9	77717.3	84282.5
P32067	Lupus La protein homolog	Ssb	8.6747	3	16	3	376306	461091	475410	368499	452029	499005
Q99M31	Heat shock 70 kDa protein 14	Hspa14	11.9843	5	12	5	99594.6	99566.9	111498	98924	98041.1	105949
Q9WVE8	Protein kinase C and casein kinase substrate in neurons protein 2	Pacsin2	12.7572	7	25	7	258196	265619	280705	264610	273299	285219
Q3TNA1	Xylulose kinase	Xylb	8.16697	4	34	4	1.03918e+06	357957	442506	852931	238168	358462
E9Q6J5-3	Isoform New of Biorientation of chromosomes in cell division protein 1-like 1	Bod1l	3.32784	8	8	8	42820.4	58567.9	52599.6	37207	56385.2	52282.5
Q9WUK2	Eukaryotic translation initiation factor 4H	Eif4h	22.5806	7	28	7	130603	126182	286883	126585	125027	298490
Q9CYR6	Phosphoacetylglucosamine mutase	Pgm3	7.38007	4	31	4	278472	120274	131532	237014	111828	112978
Q99KW3-2	Isoform 2 of TRIO and F-actin-binding protein	Triobp	3.46878	7	14	7	94431.8	78373.5	96477.6	86640	73788.9	94828
P05063	Fructose-bisphosphate aldolase C	Aldoc	9.64187	4	14	4	88608.3	74873.5	55383.8	110747	97250.6	65162.6
P97372	Proteasome activator complex subunit 2	Psme2	12.9707	3	48	3	90039.4	64151.3	94600.1	91926.4	70518.1	109658
Q60631	Growth factor receptor-bound protein 2	Grb2	20.2765	4	17	4	621382	666655	403807	635455	681959	412277
P59017	Bcl-2-like protein 13	Bcl2l13	12.4424	5	23	5	102071	394595	129811	93218.9	362220	120697
Q99J99	3-mercaptopyruvate sulfurtransferase	Mpst	10.7744	3	47	3	155444	125528	154360	143961	128923	155970
Q9R0A0	Peroxisomal membrane protein PEX14	Pex14	7.97872	5	30	5	271792	244839	278116	222483	200522	234514
P62900	60S ribosomal protein L31	Rpl31	29.6	5	43	5	154186	158457	152119	155721	168491	157837
Q9ERI6	Retinol dehydrogenase 14	Rdh14	19.4611	5	12	5	58822.6	98481.3	96721.2	62288	111847	97350.4
Q9D8Y0	EF-hand domain-containing protein D2	Efhd2	17.0833	4	15	4	66779.4	27189.5	88703.7	73134.4	28815.5	91745.1
P70261	Paladin	Pald1	11.7579	10	14	10	56674.8	71957.8	76637.8	61629	73749.2	77474.7
Q8K440	ATP-binding cassette sub-family A member 8-B	Abca8b	4.01235	5	13	5	38608.7	31693.2	25898.9	39455.3	31846	27084.1
Q9QXK3	Coatomer subunit gamma-2	Copg2	7.80712	6	16	5	77431.6	123736	91678.9	77641.8	132521	93997.1
P54869	Hydroxymethylglutaryl-CoA synthase, mitochondrial	Hmgcs2	5.70866	3	127	3	323613	552962	611862	283434	447460	514883
Q8K2I4	Beta-mannosidase	Manba	6.9397	6	19	6	145318	135207	107614	160933	151599	125727
Q9Z2M7	Phosphomannomutase 2	Pmm2	11.9835	3	18	3	218755	189923	130517	230882	177472	125027
Q9CR16	Peptidyl-prolyl cis-trans isomerase D	Ppid	10.2703	3	27	3	398310	369000	383742	360589	328382	349350
P70302	Stromal interaction molecule 1	Stim1	11.5328	6	18	6	97418.8	77028.2	94506	93554.8	83862	95857.1
Q9D832	DnaJ homolog subfamily B member 4	Dnajb4	20.7715	6	16	6	67579.1	105424	29417.3	69503.5	117556	32561
Q9DBC7	cAMP-dependent protein kinase type I-alpha regulatory subunit	Prkar1a	8.92388	4	10	4	125176	96472.8	178751	115238	96759.4	165870
Q9QWK4	CD5 antigen-like	Cd5l	22.7273	7	15	7	53730.4	55199.3	55506	52124.5	52640.4	61604.5
O35988	Syndecan-4	Sdc4	27.2727	6	19	6	154569	67470.2	86598.5	142193	67280.2	92657.7
Q9D8T2	Gasdermin-D	Gsdmdc1	10.0616	4	15	4	184297	183017	214551	194102	193008	224873
P41317	Mannose-binding protein C	Mbl2	12.2951	3	24	2	408727	344323	441908	422278	364984	475966
P56656	Cytochrome P450 2C39	Cyp2c39	9.38776	5	9	1	12822.2	7161.97	46842.5	14354.8	11465.8	65156
P12710	Fatty acid-binding protein, liver	Fabp1	22.0472	2	75	2	103085	78472.2	226297	89422.8	79175.6	192750
Q9D662	Protein transport protein Sec23B	Sec23b	4.95437	4	18	4	144611	248829	203350	153293	270775	219678
P63073	Eukaryotic translation initiation factor 4E	Eif4e	11.9816	2	35	2	69453.8	68418.4	58423.6	66093.9	68539.4	58757.7
Q9D172	ES1 protein homolog, mitochondrial	D10Jhu81e	9.3985	2	50	2	620705	705236	472084	664690	754362	485884
Q9DBS9	Oxysterol-binding protein-related protein 3	Osbpl3	11.345	8	14	8	77992	55887	65579	79290.2	49940.6	54399.4
Q60866	Phosphotriesterase-related protein	Pter	8.02292	2	21	2	90004.3	71640.5	158770	95414.4	69961	172400
Q8VDQ1	Prostaglandin reductase 2	Ptgr2	13.6752	4	17	4	285959	462584	291299	248156	401033	276060
P46737	Lys-63-specific deubiquitinase BRCC36	Brcc3	15.4639	4	18	4	72209.8	79130.6	125667	66551.4	76516.4	121506
Q91VX2	Ubiquitin-associated protein 2	Ubap2	8.39223	7	14	7	63905.5	58588.7	67024.8	64021.7	54924.6	67292.4
O55013	Trafficking protein particle complex subunit 3	Trappc3	16.1111	4	17	4	149127	168287	253057	135691	162179	246374
Q9QYR9	Acyl-coenzyme A thioesterase 2, mitochondrial	Acot2	7.06402	3	22	1	152706	102284	171904	137368	90235.4	141117
Q8CI94	Glycogen phosphorylase, brain form	Pygb	6.88019	6	19	4	228093	168467	78285.5	203236	143727	73572.4
O89051	Integral membrane protein 2B	Itm2b	20.3008	4	20	4	92765.4	96445.1	91643.2	87342.3	98155.8	68523.1
Q9CZ30	Obg-like ATPase 1	Ola1	8.58586	3	17	3	144908	165156	84561.3	127197	150380	78782.1
E9Q735	Ubiquitin conjugation factor E4 A	Ube4a	4.96109	5	12	5	46069.7	38471.4	44930.4	46156.8	41707.3	42184.8
Q9JLM9	Growth factor receptor-bound protein 14	Grb14	12.6394	5	9	5	138064	148845	117034	131052	134742	100610
Q8R1A4	Dedicator of cytokinesis protein 7	Dock7	5.21127	10	16	9	76043.7	76211.5	76024.1	76418.5	71341.5	76584.7
A3KGS3	Ral GTPase-activating protein subunit alpha-2	Ralgapa2	4.86111	7	13	7	68077.7	61631.3	34088.3	66621.2	65981.7	37672.2
Q3TEA8	Heterochromatin protein 1-binding protein 3	Hp1bp3	7.58123	4	22	4	322236	166537	225552	323407	172506	233511
P54726	UV excision repair protein RAD23 homolog A	Rad23a	14.876	5	14	5	407153	376268	330732	259299	248883	320327
Q8VCC1	15-hydroxyprostaglandin dehydrogenase [NAD(+)]	Hpgd	8.17844	2	19	2	110154	107102	144024	106403	102393	146947
Q62095	ATP-dependent RNA helicase DDX3Y	Ddx3y	11.8541	8	31	3	204587	142588	118180	187446	142533	102905
Q9JI75	Ribosyldihydronicotinamide dehydrogenase [quinone]	Nqo2	32.4675	5	31	5	108830	121696	115930	88282.3	114197	93732
O08600	Endonuclease G, mitochondrial	Endog	11.5646	3	19	3	40980	30402.2	36964.9	45421.1	32872.4	37194.4
Q00915	Retinol-binding protein 1	Rbp1	17.7778	2	27	2	122041	98710.2	108368	128879	107301	111872
Q99K48	Non-POU domain-containing octamer-binding protein	Nono	13.3192	9	31	8	650354	374648	345400	657366	398049	348516
Q9QXY1	Tight junction protein ZO-3	Tjp3	9.28177	6	16	6	109631	52598.6	50598.1	114718	53550.9	51913.9
Q9R069	Basal cell adhesion molecule	Bcam	10.2894	5	12	5	50293	45330.5	60714	49007.7	44627.6	62809.9
Q64737	Trifunctional purine biosynthetic protein adenosine-3	Gart	7.82178	7	21	7	284350	325861	159210	287953	272772	161171
Q9JIG7	Coiled-coil domain-containing protein 22	Ccdc22	12.2807	6	14	6	148123	53855.1	99434.2	151095	53617	101837
Q9CYR0	Single-stranded DNA-binding protein, mitochondrial	Ssbp1	21.0526	3	20	3	271389	422554	308553	310254	461958	335640
P25688	Uricase	Uox	8.25083	2	74	2	1.78673e+06	870825	314042	1.64994e+06	838519	305851
P09528	Ferritin heavy chain	Fth1	30.7692	4	25	4	159224	198953	165242	202184	250343	212959
Q3UH60	Disco-interacting protein 2 homolog B	Dip2b	6.60737	8	12	8	50968.5	48290.1	45602.3	53258.2	51171	49758.8
Q3TMH2	Secernin-3	Scrn3	6.69856	3	12	3	187451	140399	187817	175995	128024	244010
Q80XI4	Phosphatidylinositol 5-phosphate 4-kinase type-2 beta	Pip4k2b	12.5	4	18	2	134615	107316	116296	141317	107088	120696
Q9DBR1	5'-3' exoribonuclease 2	Xrn2	5.67823	6	16	6	119001	95120.9	123844	174271	144722	140377
Q59J78	NADH dehydrogenase [ubiquinone] 1 alpha subcomplex assembly factor 2	Ndufaf2	23.2143	3	19	3	195989	286857	127214	191695	288853	139483
O54750	Cytochrome P450 2J6	Cyp2j6	8.58283	4	30	2	202628	217891	182499	221140	239246	184517
Q8VDM6	Heterogeneous nuclear ribonucleoprotein U-like protein 1	Hnrnpul1	4.65658	5	12	5	69920.5	101926	116644	71240.3	96608	120427
Q8K1N1	Calcium-independent phospholipase A2-gamma	Pnpla8	6.31443	4	17	4	129220	91205.1	128690	123888	88242.3	129680
Q91YR1	Twinfilin-1	Twf1	13.4286	4	17	4	132395	49171.5	76884	131716	48923	77072
O08663	Methionine aminopeptidase 2	Metap2	11.9247	4	34	4	75733.4	103819	71221.1	65316.9	101522	55802.9
Q9JK38	Glucosamine 6-phosphate N-acetyltransferase	Gnpnat1	14.1304	3	21	3	41609.1	48513.9	271615	41313.6	49262.3	295629
Q80U95	Ubiquitin-protein ligase E3C	Ube3c	4.52447	5	10	5	115918	137372	140429	102765	125770	127406
Q9JHW2	Omega-amidase NIT2	Nit2	13.0435	3	22	3	620425	348406	271029	697031	402208	303815
Q91VE0	Long-chain fatty acid transport protein 4	Slc27a4	9.02022	4	13	4	92153.9	51624.6	84672.6	94528.3	47763.3	84806.6
O89106	Bis(5'-adenosyl)-triphosphatase	Fhit	24	3	9	3	73576.6	290654	101898	71173	291723	101881
O88291	DBIRD complex subunit ZNF326	Znf326	12.2414	6	12	6	83866.3	59675.9	66063.8	87849.8	61536.2	70950.3
Q8BH24	Transmembrane 9 superfamily member 4	Tm9sf4	10.2644	6	17	6	106434	135238	120368	104630	140364	98358.9
Q3UZA1	CapZ-interacting protein	Rcsd1	21.1165	7	15	7	81869.9	46519.5	42304.4	80804.8	48827.5	41735.8
Q60766	Immunity-related GTPase family M protein 1	Irgm1	6.35697	2	29	2	111316	80024.8	105331	116818	85345.3	117302
Q9CWX2	Complex I intermediate-associated protein 30, mitochondrial	Ndufaf1	17.378	6	25	6	87549.6	86002.2	106057	87905.5	88407.6	105124
P46062	Signal-induced proliferation-associated protein 1	Sipa1	6.07522	5	7	5	29940.7	43773.2	51685.9	29231.6	37552.9	58531.4
Q14CH7	Alanine--tRNA ligase, mitochondrial	Aars2	8.26531	7	17	7	110163	96911.1	81679.4	116803	105975	97255
O88746	Target of Myb protein 1	Tom1	10.7724	4	13	4	40013	38535.7	49692.4	38685.6	38282	50920.7
Q8K441	ATP-binding cassette sub-family A member 6	Abca6	5.4803	6	22	6	33177.8	35288.8	42788.8	31326.6	38925.1	42662.3
P31230	Aminoacyl tRNA synthase complex-interacting multifunctional protein 1	Aimp1	14.1935	3	18	2	70219.6	58109.4	58893.1	70306.4	58216.3	56188.5
P32921	Tryptophan--tRNA ligase, cytoplasmic	Wars	10.8108	5	26	5	138186	174003	140445	137387	175323	143941
Q9JI39	ATP-binding cassette sub-family B member 10, mitochondrial	Abcb10	6.43357	4	11	4	108366	89475.5	97117.4	121889	108633	114796
Q9D1C8	Vacuolar protein sorting-associated protein 28 homolog	Vps28	21.267	4	14	4	68867.5	76799.7	84466.3	68780.5	79106	91248.6
Q3UKC1	Tax1-binding protein 1 homolog	Tax1bp1	9.09091	8	14	8	81613.1	63204.9	76915.4	75612.8	61593.5	77873.1
Q3UCV8	Ubiquitin thioesterase otulin	Otulin	17.6136	8	22	8	236387	211982	208483	229766	203685	205813
P06683	Complement component C9	C9	17.5182	6	8	6	85093.7	86854.4	101068	69636.3	82470.8	96600
O35887	Calumenin	Calu	14.6032	4	15	4	98973.4	86827.3	181740	131018	113388	237711
O88947	Coagulation factor X	F10	13.5135	5	14	5	47460.1	24678.6	45697.1	52396.3	24624.1	44120.8
Q8K2H2	Deubiquitinase OTUD6B	Otud6b	11.5646	4	10	4	62263.3	56317.2	59015.7	58697.4	53655	53742.3
P67778	Prohibitin	Phb	14.3382	4	30	4	589312	500144	250962	589438	509453	247971
P25976	Nucleolar transcription factor 1	Ubtf	9.93464	7	14	7	292364	241605	169746	334638	276588	182276
Q9D6Y7	Mitochondrial peptide methionine sulfoxide reductase	Msra	15.8798	3	25	3	83317.9	81471.2	95109.5	80453.2	85561.7	98529.4
Q8BPB5	EGF-containing fibulin-like extracellular matrix protein 1	Efemp1	21.0953	7	8	7	37079.8	41371.9	37960.9	34730.7	41766.6	39270.5
Q9D8B3	Charged multivesicular body protein 4b	Chmp4b	19.1964	4	24	4	156547	86911.8	148320	155524	84195.2	146544
P62908	40S ribosomal protein S3	Rps3	10.6996	2	44	2	500452	335233	207801	499489	355671	210243
Q9JI99	Sphingosine-1-phosphate phosphatase 1	Sgpp1	12.7907	4	9	4	29743.4	30667.9	64953.9	27010	29869.9	62473.7
Q06890	Clusterin	Clu	13.1696	4	22	4	62248.4	70278.5	43430.2	62432.5	69192.5	45785.5
Q9WUP7	Ubiquitin carboxyl-terminal hydrolase isozyme L5	Uchl5	10.3343	3	19	3	64796.9	26153.5	53748	54199.4	22098.2	56850.7
Q3TIV5	Zinc finger CCCH domain-containing protein 15	Zc3h15	10.7981	4	12	4	141717	93783.4	109813	136774	109552	102425
Q61249	Immunoglobulin-binding protein 1	Igbp1	17.0588	4	14	4	27410.5	21500.7	75414.8	26243.2	19675.4	59716.6
Q7TMK6	Protein Hook homolog 2	Hook2	14.9441	9	18	8	78098.5	58106.9	87341.6	80534.7	52981.2	92205.4
Q9D110	5-formyltetrahydrofolate cyclo-ligase	Mthfs	16.7488	3	45	3	144708	99813.7	112936	137951	88089.1	96115.8
Q80TV8	CLIP-associating protein 1	Clasp1	9.5114	11	15	11	96568.4	74050.3	42884.6	99347.4	72956.3	47213.1
P35505	Fumarylacetoacetase	Fah	5.2506	2	91	2	374350	534013	471463	357960	576839	505956
Q9DCD2	Pre-mRNA-splicing factor SYF1	Xab2	8.42105	7	10	7	42547.9	51875.6	66886.1	45154.5	53427.8	68628.3
Q64518	Sarcoplasmic/endoplasmic reticulum calcium ATPase 3	Atp2a3	3.66089	4	20	1	5978.31	22881.5	52891.5	7251.85	22857.6	50403.1
Q91YM2	Rho GTPase-activating protein 35	Arhgap35	6.004	8	12	8	81113.6	80298.8	125777	80303.1	82723.8	119594
Q9WUZ9	Ectonucleoside triphosphate diphosphohydrolase 5	Entpd5	12.6464	5	33	5	304170	277142	203943	268188	288933	173354
Q9DBG6	Dolichyl-diphosphooligosaccharide--protein glycosyltransferase subunit 2	Rpn2	5.38827	3	30	3	544879	321017	1.22048e+06	571980	334785	1.37327e+06
Q8BM55	Transmembrane protein 214	Tmem214	7.13246	4	23	4	90600.8	106198	109091	91118.5	114539	117597
Q91WN4	Kynurenine 3-monooxygenase	Kmo	13.3612	5	20	5	206569	200785	280149	249805	261949	340596
Q3U5Q7	UMP-CMP kinase 2, mitochondrial	Cmpk2	12.0805	4	12	4	98234.6	84183.7	60526.3	93177	78942.4	59438.9
Q9EPU4	Cleavage and polyadenylation specificity factor subunit 1	Cpsf1	5.41291	8	15	8	108559	163051	128853	109323	165731	138250
P42567	Epidermal growth factor receptor substrate 15	Eps15	7.13489	5	18	5	114832	124886	114470	131341	141433	126753
Q61733	28S ribosomal protein S31, mitochondrial	Mrps31	7.8125	3	13	3	61711	61957.4	86728.2	59496.2	59563.3	80956.2
Q9JKS5	Intracellular hyaluronan-binding protein 4	Habp4	17.7616	7	18	7	205614	161562	311284	203751	154070	289051
Q8CGF7	Transcription elongation regulator 1	Tcerg1	7.63636	8	14	8	132258	118863	124500	142968	130106	135405
Q91WG0	Acylcarnitine hydrolase	Ces2c	4.63458	2	15	2	82538.1	61279	49578.2	89292.7	67748.9	53157.7
Q9ERB0	Synaptosomal-associated protein 29	Snap29	21.5385	5	17	5	123932	112351	117290	122639	114986	114211
Q9DBD0	Inhibitor of carbonic anhydrase	Ica	9.28571	7	15	7	88336.2	96766.8	97643.7	85889.5	100590	98469.1
Q3B7Z2	Oxysterol-binding protein 1	Osbp	10.1863	8	17	7	157534	175839	301408	171194	191925	301006
Q9DCV4	Regulator of microtubule dynamics protein 1	Rmdn1	12.7869	4	31	4	230808	141332	117126	247183	144007	119276
Q9Z108	Double-stranded RNA-binding protein Staufen homolog 1	Stau1	8.82957	5	12	5	308279	267663	254615	293597	260769	238453
P41241	Tyrosine-protein kinase CSK	Csk	17.1111	6	11	6	89443.6	43813.8	144959	90158.3	42668.2	154424
Q9Z160	Conserved oligomeric Golgi complex subunit 1	Cog1	9.08163	7	11	7	89287.2	155792	100099	119458	161638	98937.3
P08228	Superoxide dismutase [Cu-Zn]	Sod1	25.3247	4	109	4	301413	436799	995140	294233	466798	1.16714e+06
Q3UMC0	Spermatogenesis-associated protein 5	Spata5	5.15118	4	8	4	37568.9	26890.3	88296	39481.2	28324.2	89361.8
P34914	Bifunctional epoxide hydrolase 2	Ephx2	5.23466	3	50	3	182036	169319	167267	171092	160751	161013
Q9CXI0	2-methoxy-6-polyprenyl-1,4-benzoquinol methylase, mitochondrial	Coq5	12.2324	3	13	3	97659.2	97875.4	99328.6	96192.8	101370	103575
Q9R1C7	Pre-mRNA-processing factor 40 homolog A	Prpf40a	6.71563	6	18	6	135083	171120	138688	124432	179308	96072
P04186	Complement factor B	Cfb	8.27858	5	19	5	173260	163238	104603	143577	152400	105444
P97789	5'-3' exoribonuclease 1	Xrn1	4.13031	7	11	7	76131.4	64844.8	62226.4	73322.6	67539.1	63654.9
Q9WU84	Copper chaperone for superoxide dismutase	Ccs	24.4526	5	22	5	89983.7	74424.1	59163.7	91802.8	82170.1	57654.7
Q9D1E6	Tubulin-folding cofactor B	Tbcb	15.9836	3	10	3	166956	152165	241913	193009	146450	230494
Q8BPM0	Disheveled-associated activator of morphogenesis 1	Daam1	7.14949	8	16	8	104855	101188	105821	109336	105758	108490
Q921F2	TAR DNA-binding protein 43	Tardbp	8.69565	5	23	5	265907	270194	232970	282292	280226	239860
Q68FL6	Methionine--tRNA ligase, cytoplasmic	Mars	4.21286	4	22	4	165713	127998	341215	159424	122344	342789
Q9EPL8	Importin-7	Ipo7	4.91329	4	16	4	96504.8	34096.7	84783	97733.4	34997	81444.7
Q9CYG7	Mitochondrial import receptor subunit TOM34	Tomm34	17.7994	6	14	6	119025	92242	75579.4	112296	92150.1	69595.2
Q61191	Host cell factor 1	Hcfc1	6.06357	9	19	9	184928	147498	142388	197472	157784	155125
Q3THG9	Alanyl-tRNA editing protein Aarsd1	Aarsd1	13.5922	4	22	4	59815.9	66452.6	83437.7	57653.3	67140.6	84635
P17742	Peptidyl-prolyl cis-trans isomerase A	Ppia	6.70732	1	151	1	483504	389901	510411	481792	395407	525618
Q9CQW1	Synaptobrevin homolog YKT6	Ykt6	22.2222	4	17	4	256552	122248	229364	274215	128103	260869
P18760	Cofilin-1	Cfl1	13.253	3	53	3	537211	237055	731453	567432	231112	741807
Q80VI1	E3 ubiquitin-protein ligase TRIM56	Trim56	7.22071	4	6	4	62322.8	55230.9	65324.7	70281.3	57976.6	65821.2
P61202-2	Isoform 2 of COP9 signalosome complex subunit 2	Cops2	10.4444	5	12	5	87902.4	94147.6	83959.6	82933.5	92020.2	84977.6
Q3U2A8	Valine--tRNA ligase, mitochondrial	Vars2	8.96226	7	12	7	169518	101803	137378	180832	109089	143252
B1AY13	Ubiquitin carboxyl-terminal hydrolase 24	Usp24	3.55369	8	16	8	105925	59060.4	63545.3	103556	54585.9	66328.2
Q8R307	Vacuolar protein sorting-associated protein 18 homolog	Vps18	7.29702	6	17	6	75793.1	65242	97441.5	69570.9	66519.4	85694.7
Q6PDY2	2-aminoethanethiol dioxygenase	Ado	24.2188	5	16	5	239119	179223	260617	238500	186146	254642
Q8R016	Bleomycin hydrolase	Blmh	10.7692	4	19	4	281422	215815	264226	265663	193879	247878
P63328	Serine/threonine-protein phosphatase 2B catalytic subunit alpha isoform	Ppp3ca	11.7083	6	13	3	119450	96277	122329	113829	97773.3	120924
Q08879	Fibulin-1	Fbln1	12.0567	8	13	3	68743.2	62547.8	50440.9	69791.7	60124.2	45443.2
Q9Z277	Tyrosine-protein kinase BAZ1B	Baz1b	5.6119	8	11	8	48236.4	53069.2	73136.9	50229.5	61365.3	76927.1
Q9DCH6	AN1-type zinc finger protein 6	Zfand6	21.9731	3	15	3	239369	312667	293390	250725	332673	243324
Q9D404	3-oxoacyl-[acyl-carrier-protein] synthase, mitochondrial	Oxsm	6.31808	2	15	2	103775	112745	66352.1	109665	117815	86475
Q99LC9	Peroxisome assembly factor 2	Pex6	4.28135	5	10	5	45912.1	55343.4	87064.8	45958.8	53018.4	79775.8
Q8BFZ9	Erlin-2	Erlin2	9.41176	3	12	2	133879	77711.5	129797	140636	78339.1	129758
Q9Z2G6	Protein sel-1 homolog 1	Sel1l	7.21519	5	9	5	222529	257496	209125	222426	265267	205046
Q99P30-2	Isoform 2 of Peroxisomal coenzyme A diphosphatase NUDT7	Nudt7	5.38462	2	24	2	688225	411653	623477	823702	466010	770793
P59764	Dedicator of cytokinesis protein 4	Dock4	3.28615	6	9	6	69886	30785.1	82767.6	73987.8	26763.1	83026.1
Q9CQF0	39S ribosomal protein L11, mitochondrial	Mrpl11	20.8333	3	11	3	58990	65910.8	51697	55727.8	67063.1	48802.5
O89017	Legumain	Lgmn	7.58621	3	19	3	243218	311301	255273	265645	348696	277317
Q6P1H6	Ankyrin repeat and LEM domain-containing protein 2	Ankle2	9.12863	7	11	7	47409.7	44368.7	36068.1	45191	41679.7	35267.5
P26450	Phosphatidylinositol 3-kinase regulatory subunit alpha	Pik3r1	6.49171	5	13	5	116062	106823	131307	109692	103524	130103
P29391	Ferritin light chain 1	Ftl1	14.2077	2	42	2	78439.6	63684.2	40798.3	102687	79512.1	49735.4
A6H630	Protein-glutamate O-methyltransferase	Armt1	12.0729	5	12	5	75856.1	72057.6	113181	69778.8	73943	105203
Q7TNP2	Serine/threonine-protein phosphatase 2A 65 kDa regulatory subunit A beta isoform	Ppp2r1b	8.65225	6	12	3	53452.7	52207.5	94748.9	47494.1	45952.1	98255.3
Q8JZK9	Hydroxymethylglutaryl-CoA synthase, cytoplasmic	Hmgcs1	9.23077	5	21	5	590704	927772	569330	535471	802069	485057
Q04447	Creatine kinase B-type	Ckb	18.3727	5	13	5	81115.7	44508.8	71581.9	70433.1	41375.9	78548.8
Q7TMS5	ATP-binding cassette sub-family G member 2	Abcg2	5.47945	4	18	4	86079.7	106073	98522.1	82433.3	117803	93002.9
Q9JK81	UPF0160 protein MYG1, mitochondrial	Myg1	10.5263	4	11	4	83136.4	92270.3	217884	81009.6	86190.9	219287
Q80TP3	E3 ubiquitin-protein ligase UBR5	Ubr5	2.68625	6	6	6	56242.9	60983	65075.7	58667.8	62074.7	66219.8
Q9WUU7	Cathepsin Z	Ctsz	11.7647	3	30	3	142139	165034	113040	138413	167585	112930
G5E8K5	Ankyrin-3	Ank3	5.25242	10	14	9	56883	101399	68728.5	60849.2	117456	73593.7
P48428	Tubulin-specific chaperone A	Tbca	25.9259	3	28	3	215197	206329	147563	179378	176431	127247
Q99K70	Ras-related GTP-binding protein C	Rragc	7.78894	3	14	3	96845	69884	78663.5	99964.7	68045.4	81224.7
Q9DBH5	Vesicular integral-membrane protein VIP36	Lman2	11.1732	4	20	4	129308	189146	124127	157690	233174	149576
Q8CHW4	Translation initiation factor eIF-2B subunit epsilon	Eif2b5	11.2971	6	13	6	64259.3	63309.3	41415.2	61052.8	64691.7	44200.5
Q9D8S9	BolA-like protein 1	Bola1	24.0876	2	12	2	39343.8	40431.9	61214.4	38736	42103.8	62271.8
P32261	Antithrombin-III	Serpinc1	5.5914	3	20	3	169285	183253	163722	160875	181798	147994
Q9WVQ5	Methylthioribulose-1-phosphate dehydratase	Apip	33.61	5	10	5	47879.2	133932	134807	51385.4	130642	143966
P0DOV1	Interferon-activable protein 205-B	Mnda	15.0588	4	15	1	#VALUE!	#VALUE!	2425.12	#VALUE!	3753.52	#VALUE!
Q91WT8	RNA-binding protein 47	Rbm47	9.15254	4	8	4	151817	122187	136563	202148	158100	124521
P97792	Coxsackievirus and adenovirus receptor homolog	Cxadr	11.7808	4	13	4	84213.2	79723.2	85272.5	87805.9	81974.1	89474.9
Q65Z40	Wings apart-like protein homolog	Wapl	4.41667	5	7	5	25498.9	35571.6	53390.6	24810.4	36220.7	55379.3
Q8R429	Sarcoplasmic/endoplasmic reticulum calcium ATPase 1	Atp2a1	3.72233	4	31	1	55215.3	60448.6	40029.7	3828.22	6488.62	2755.12
Q7TQ95	Endoplasmic reticulum junction formation protein lunapark	Lnpk	14.8235	5	13	5	89259.1	58182.8	106618	86507.1	59758.4	113705
Q9QXX4	Calcium-binding mitochondrial carrier protein Aralar2	Slc25a13	4.43787	3	30	3	2.21182e+06	2.21093e+06	946510	2.44427e+06	2.47223e+06	940301
Q7TT37	Elongator complex protein 1	Elp1	4.57614	6	14	6	74312.2	101973	122132	69024.8	98814.1	118400
Q5U5V2	Hydroxylysine kinase	Hykk	10.3723	3	26	3	52742.7	60967.5	84042.7	50603.4	66193	79277.7
Q9D892	Inosine triphosphate pyrophosphatase	Itpa	14.1414	2	13	2	174331	221544	118157	166249	215816	108129
O35660	Glutathione S-transferase Mu 6	Gstm6	10.0917	2	64	1	88829.8	120266	56357.5	88323.9	119858	54510.4
P28658	Ataxin-10	Atxn10	10.3158	4	12	4	75257.5	86189.8	69485	71105.8	83515.3	69724.8
Q62172	RalA-binding protein 1	Ralbp1	8.17901	5	16	5	74234.5	56640.5	57536	75604.4	56154.1	55236
P12790	Cytochrome P450 2B9	Cyp2b9	11.4053	5	22	5	93024.3	159491	265349	90500.6	139282	251224
Q8R035	Peptidyl-tRNA hydrolase ICT1, mitochondrial	Mrpl58	21.3592	4	12	4	242923	136921	171674	237452	131789	181194
Q9WTX5	S-phase kinase-associated protein 1	Skp1	20.8589	4	24	4	73719.2	89733.6	121393	66268.3	85768.2	121754
P06684	Complement C5	C5	4.40476	7	19	7	107734	161317	95663.9	112071	167073	97827.9
Q5XG71	Small subunit processome component 20 homolog	Utp20	2.47489	6	7	6	42584.1	37056.9	46110.4	45294.9	38527.6	46416.6
Q9ET54	Palladin	Palld	3.90625	5	17	5	99464.3	132152	104611	92656.2	162063	106411
P70403	Protein CASP	Cux1	18.1416	13	18	13	167943	141435	136467	157789	127293	122988
Q76LS9	Ubiquitin carboxyl-terminal hydrolase MINDY-1	Mindy1	10.8974	3	24	3	19745.9	15065.7	25263.2	17652.2	14917.3	25543.9
Q60668-3	Isoform 3 of Heterogeneous nuclear ribonucleoprotein D0	Hnrnpd	11.7647	5	32	5	711927	736705	670980	777787	812506	768393
Q6PA06	Atlastin-2	Atl2	15.0943	8	24	8	378820	268878	332016	355410	261230	335537
Q9QZH6	Evolutionarily conserved signaling intermediate in Toll pathway, mitochondrial	Ecsit	11.7241	4	14	4	88874	101354	47640.1	96214.5	114114	50382.7
Q8JZN7	Mitochondrial Rho GTPase 2	Rhot2	7.58065	3	12	3	34225.2	29583.7	34154.6	30050.9	28109.5	32143.4
Q9JIM1	Equilibrative nucleoside transporter 1	Slc29a1	7.6087	3	17	3	44195.7	40055.3	40705.6	42175.3	39691.9	39773.8
Q9JJL3-2	Isoform 2 of Solute carrier organic anion transporter family member 1B2	Slco1b2	6.63842	3	42	3	191402	1.25406e+06	178085	176550	1.39712e+06	182417
Q6IRU5	Clathrin light chain B	Cltb	16.1572	5	31	5	276881	539414	1.24147e+06	275585	558129	1.26054e+06
O08573	Galectin-9	Lgals9	12.7479	4	23	4	256338	316357	249521	273250	334230	263843
P14429	H-2 class I histocompatibility antigen, Q7 alpha chain	H2-Q7	10.479	3	28	1	32327.9	14867.7	14112	38536.2	17354.8	15576.3
Q9QYJ3	DnaJ homolog subfamily B member 1	Dnajb1	14.1176	4	15	4	152512	146595	125493	120657	136497	109551
Q64446	Copper-transporting ATPase 2	Atp7b	4.17237	5	9	5	77297.2	102978	147701	68953.6	95639.7	136253
O35129	Prohibitin-2	Phb2	16.388	5	31	5	715404	786975	1.2376e+06	735757	814059	1.03383e+06
Q9D281	Protein Noxp20	Fam114a1	11.5993	5	14	5	47939.5	66336	52157.2	47562.1	62426.8	50882.1
Q4VBD2	Transmembrane anterior posterior transformation protein 1	Tapt1	10.1064	4	12	4	99106.7	87151.3	113331	95194.1	81723.3	107582
Q9CX34	Protein SGT1 homolog	Sugt1	14.881	4	14	4	180163	129999	89331.2	145138	124295	82181.8
Q8C854	Myelin expression factor 2	Myef2	10.1523	6	13	6	124157	189822	105859	113335	174070	96631.2
P35492	Histidine ammonia-lyase	Hal	10.9589	5	16	5	148400	156053	165499	137144	158769	157024
Q8BJZ4	28S ribosomal protein S35, mitochondrial	Mrps35	18.75	5	11	5	200998	155580	191195	184345	154159	174393
P46938	Transcriptional coactivator YAP1	Yap1	11.2705	3	9	3	116879	151249	118024	121287	121517	101898
Q9EQP2	EH domain-containing protein 4	Ehd4	9.42699	4	12	4	62239.9	124986	86608.6	52061.4	109450	76853.6
Q9D1A2	Cytosolic non-specific dipeptidase	Cndp2	4.42105	2	18	2	121791	140877	119285	119565	144713	113168
Q99KD5	Protein unc-45 homolog A	Unc45a	5.50847	5	18	5	110046	85601.9	91638.4	107430	86210.6	91283.9
Q6WVG3	BTB/POZ domain-containing protein KCTD12	Kctd12	13.7615	5	13	5	69004.7	76344.4	78009	69964	77870.9	77317.9
Q61586	Glycerol-3-phosphate acyltransferase 1, mitochondrial	Gpam	5.32044	5	19	5	153468	130071	195258	146920	120219	182156
P54822	Adenylosuccinate lyase	Adsl	8.8843	4	9	4	242601	173756	274514	256710	184790	296561
P12367	cAMP-dependent protein kinase type II-alpha regulatory subunit	Prkar2a	17.207	5	15	5	441010	227173	324945	318175	165076	291587
Q91VM9	Inorganic pyrophosphatase 2, mitochondrial	Ppa2	13.0303	4	28	4	91630.9	48809.6	144188	81882.4	50964.1	149947
Q9CXF0	Kynureninase	Kynu	6.25	3	34	3	102220	70230.7	95824.6	90157	64666.7	90547.8
Q62318	Transcription intermediary factor 1-beta	Trim28	10.9113	7	19	7	73299.9	77333.3	157160	79126.3	68033.8	134458
Q9EQ61	Pescadillo homolog	Pes1	7.36301	4	11	4	125866	85284.6	107095	124939	88498.7	109524
Q91WT9	Cystathionine beta-synthase	Cbs	14.6168	6	36	6	933661	638279	898086	861064	581013	896825
O35226-2	Isoform Rpn10B of 26S proteasome non-ATPase regulatory subunit 4	Psmd4	11.3456	5	22	3	130960	113203	153179	123676	113063	141392
Q99LD4	COP9 signalosome complex subunit 1	Gps1	8.06794	3	9	3	128510	111339	83739.7	114055	101186	78829.2
Q9QXF8	Glycine N-methyltransferase	Gnmt	6.82594	1	42	1	38983.9	56998.5	66587.1	39474.5	55900.3	66071.1
Q91XD6	Vacuolar protein-sorting-associated protein 36	Vps36	11.1399	5	21	5	230554	170347	157782	222961	169976	135030
Q80WQ2	Protein VAC14 homolog	Vac14	5.88235	4	13	4	181838	129246	266080	156974	115122	245587
O09174	Alpha-methylacyl-CoA racemase	Amacr	15.748	5	52	5	84437.1	82309.2	67139	86658.8	90377.6	66661.1
Q9D6Z1	Nucleolar protein 56	Nop56	8.27586	4	15	4	179147	74707.5	130106	184331	63836.4	132774
P13516	Acyl-CoA desaturase 1	Scd1	8.16901	2	17	2	74566.2	54021	42931.9	59759.5	45152.5	32364.4
Q9WUH7	Semaphorin-4G	Sema4g	8.3632	7	14	7	54541.3	46583.9	44527.6	62018.6	49389.1	47386.3
Q8VCB3	Glycogen [starch] synthase, liver	Gys2	9.23295	5	41	5	172133	128997	176276	154722	113794	142605
Q9D024	Coiled-coil domain-containing protein 47	Ccdc47	8.07453	5	18	5	419271	343699	522497	419967	352261	530841
O88531	Palmitoyl-protein thioesterase 1	Ppt1	12.0915	3	25	3	229127	227161	203718	237933	240957	231555
Q99N96	39S ribosomal protein L1, mitochondrial	Mrpl1	11.3095	3	18	3	105840	85482.7	132151	104188	85060.3	134636
Q8BJW6	Eukaryotic translation initiation factor 2A	Eif2a	8.60585	4	27	4	47444.2	36085.3	81193.6	47756.9	37021.7	85103.9
P47740	Fatty aldehyde dehydrogenase	Aldh3a2	5.78512	4	38	4	325686	297882	293920	248748	237043	234314
Q3UPF5	Zinc finger CCCH-type antiviral protein 1	Zc3hav1	11.0994	9	18	9	269536	296386	166841	211267	299111	162267
P28666	Murinoglobulin-2	Mug2	3.17023	5	28	3	98842.4	97991.9	117121	117595	125926	146692
Q9DBJ3	Brain-specific angiogenesis inhibitor 1-associated protein 2-like protein 1	Baiap2l1	10.3113	4	8	4	122656	116573	85499.1	105764	97653.2	74727.4
Q2TPA8	Hydroxysteroid dehydrogenase-like protein 2	Hsdl2	6.12245	3	44	3	341258	186171	234492	339016	188960	231566
Q8C754	Vacuolar protein sorting-associated protein 52 homolog	Vps52	9.68188	6	10	6	107465	100814	124228	115038	103204	132632
Q9CR68	Cytochrome b-c1 complex subunit Rieske, mitochondrial	Uqcrfs1	8.39416	3	36	3	123078	138962	134367	120244	120064	112927
Q9JI78	Peptide-N(4)-(N-acetyl-beta-glucosaminyl)asparagine amidase	Ngly1	7.68049	4	14	4	60838.9	60130.9	93389.8	51815.8	54793	86933.7
Q9R099	Transducin beta-like protein 2	Tbl2	11.5385	5	16	5	137917	106613	117690	135295	107363	119957
Q3TCJ1	BRISC complex subunit Abraxas 2	Abraxas2	10.1205	4	8	4	319227	325680	290074	312256	311985	284016
P16460	Argininosuccinate synthase	Ass1	11.165	8	126	8	1.45684e+07	1.25131e+06	2.63366e+06	1.36859e+07	1.17848e+06	2.22823e+06
P54103	DnaJ homolog subfamily C member 2	Dnajc2	9.17874	5	14	5	93795.3	85683.2	119146	78735.4	84390.9	115900
Q08879-2	Isoform C of Fibulin-1	Fbln1	10.6569	6	12	1	20042.7	14435.4	10155.1	21346.8	12793.1	10599.4
Q60974	Nuclear receptor corepressor 1	Ncor1	3.62821	8	9	8	43086.4	34563.1	36266.5	41473.2	37254.7	37725
P04627	Serine/threonine-protein kinase A-Raf	Araf	10.2649	5	11	5	95410.4	100320	123752	97706.7	102357	129308
P35822	Receptor-type tyrosine-protein phosphatase kappa	Ptprk	3.91215	5	9	5	38165.3	32840.3	55301.5	41487.1	33781.3	58430.8
Q8K0Z7	Translational activator of cytochrome c oxidase 1	Taco1	14.2857	4	8	4	68480.6	125183	97837.2	73678	104861	97767.3
Q8BXB6	Solute carrier organic anion transporter family member 2B1	Slco2b1	6.00293	4	15	4	97623.9	173386	96824.5	107465	188749	98257.3
O09159	Lysosomal alpha-mannosidase	Man2b1	5.13327	4	14	4	257543	194747	247308	276199	210688	263025
Q9DCM2	Glutathione S-transferase kappa 1	Gstk1	8.40708	2	110	2	114030	116224	291173	107063	107001	273681
Q8K1A6	Coiled-coil and C2 domain-containing protein 1A	Cc2d1a	7.31707	7	8	7	57745.5	37920.7	44817.8	51425.1	39564.8	43766.9
Q9R0N0	Galactokinase	Galk1	14.0306	5	18	5	114348	77982.3	250276	96196.4	56840.2	218323
Q8BHD7	Polypyrimidine tract-binding protein 3	Ptbp3	8.2218	4	27	3	89782.3	84762.3	84608.6	93399.6	83116.7	85850.8
Q8CHT1	Ephexin-1	Ngef	9.57746	7	14	7	125338	104854	119296	136764	114817	132518
O35350	Calpain-1 catalytic subunit	Capn1	11.5007	7	14	7	124052	94444.2	71634.8	105150	81402.9	61034
P84091	AP-2 complex subunit mu	Ap2m1	12.4138	5	13	5	643539	230408	228207	670331	238012	225439
P97868	E3 ubiquitin-protein ligase RBBP6	Rbbp6	4.18994	6	13	6	85436.5	39460.2	54951.4	92127.9	44243.8	57884.9
Q8CH25	SAFB-like transcription modulator	Sltm	8.72939	10	17	10	85929.7	77833.4	64239.2	88689.3	77947.9	66945.9
Q9WUM3	Coronin-1B	Coro1b	7.02479	2	24	2	113715	173187	320282	138135	185740	358834
Q9CQR2	40S ribosomal protein S21	Rps21	28.9157	2	31	2	1.18258e+06	823658	842480	1.24372e+06	912791	927237
P23090	Gag polyprotein	gag	6.99433	4	17	2	89133	81856.6	77361.2	78158.4	74916.9	77003.4
Q8VE22	28S ribosomal protein S23, mitochondrial	Mrps23	24.2938	3	11	3	24625.6	28688.4	30274.5	30694.4	33243.3	36606.1
Q3TDN2	FAS-associated factor 2	Faf2	7.64045	4	16	4	93666.8	84017.3	118326	98449.2	85599.1	124889
Q8VE88	Protein FAM114A2	Fam114a2	11.4688	6	12	6	232350	142954	536941	185904	138238	456964
Q9DBZ5	Eukaryotic translation initiation factor 3 subunit K	Eif3k	11.4679	2	14	2	123670	107501	107403	134006	107189	115933
P45700	Mannosyl-oligosaccharide 1,2-alpha-mannosidase IA	Man1a1	7.63359	6	16	6	327411	356149	278716	299517	390661	274016
P46978	Dolichyl-diphosphooligosaccharide--protein glycosyltransferase subunit STT3A	Stt3a	5.67376	4	27	4	111260	121810	128597	128327	133488	142141
D3Z6Q9	Bridging integrator 2	Bin2	16.3599	6	12	6	79313.7	52260.2	74755.1	79308.2	57330.7	79251.6
Q8C1Y8	Vacuolar fusion protein CCZ1 homolog	Ccz1	10.625	5	9	5	74300.4	46924.1	56808.3	70659.8	47826.2	55616.3
Q8BWG8	Beta-arrestin-1	Arrb1	14.3541	4	11	4	107475	117909	87179.9	114933	127762	98099.4
P26638	Serine--tRNA ligase, cytoplasmic	Sars	11.9141	6	24	6	214265	157153	342214	204792	138629	304185
Q9Z2D6-2	Isoform B of Methyl-CpG-binding protein 2	Mecp2	16.1677	6	11	6	126864	108478	92360.8	135695	114081	102249
Q9QXY6	EH domain-containing protein 3	Ehd3	6.54206	3	18	2	386117	398963	162737	403816	415555	165971
Q8K268	ATP-binding cassette sub-family F member 3	Abcf3	6.7701	5	11	5	134497	139312	108818	139832	139664	107873
P62317	Small nuclear ribonucleoprotein Sm D2	Snrpd2	16.9492	2	20	2	294967	218296	279927	313112	234290	298014
P26262	Plasma kallikrein	Klkb1	7.21003	5	11	5	118351	150363	208885	115068	143492	199583
Q6DIC0	Probable global transcription activator SNF2L2	Smarca2	3.93152	6	12	4	68846.7	105939	54616.9	67888.5	110433	44587.9
Q80X73	Protein pelota homolog	Pelo	9.35065	3	10	3	133722	126758	107833	139131	128927	107623
P61161	Actin-related protein 2	Actr2	8.37563	3	44	3	47414.5	45085.2	84354	49567.7	49238.2	92955.9
Q61037	Tuberin	Tsc2	2.97685	4	7	4	47842.6	48237.3	61356.5	53732.4	54373.7	69822.7
Q61081	Hsp90 co-chaperone Cdc37	Cdc37	15.0396	5	26	5	108548	79179.4	54592.1	91290.4	81434.6	52310.5
P55292	Desmocollin-2	Dsc2	6.54102	6	14	6	100184	110128	83602.4	105280	113751	79387.6
Q9CR24	Nucleoside diphosphate-linked moiety X motif 8	Nudt8	18.5714	3	13	3	39547.4	35720.3	64750.3	42633.2	37882.9	68774.8
P61290	Proteasome activator complex subunit 3	Psme3	14.5669	5	19	5	278689	256712	231151	278107	270748	240508
Q91X78	Erlin-1	Erlin1	12.4277	4	14	3	197489	206829	140167	213430	215375	142141
Q8BLY2	Probable threonine--tRNA ligase 2, cytoplasmic	Tarsl2	8.48101	6	16	6	165386	154470	241566	153790	137475	221059
Q8VE09	Tetratricopeptide repeat protein 39C	Ttc39c	8.44828	5	22	5	441155	206729	1.05306e+06	512628	232689	1.30832e+06
Q9DB20	ATP synthase subunit O, mitochondrial	Atp5o	15.9624	2	11	2	154247	181610	439210	171191	183284	450702
Q9CYZ2	Tumor protein D54	Tpd52l2	17.7273	3	19	3	25012.5	68442.9	26278.8	29880.3	80599.7	28179.9
Q6VN19	Ran-binding protein 10	Ranbp10	9.03226	5	11	5	90161	91486.2	84391.6	85911.3	91737.9	88838.8
Q80YT7	Myomegalin	Pde4dip	4.04676	8	10	3	225810	146982	98414.7	209327	149783	99042.5
Q91XU0	ATPase WRNIP1	Wrnip1	5.15152	3	10	3	104051	116621	172482	120221	129415	192993
Q8R1X6	Spartin	Spart	5.66319	4	8	4	167675	143954	131741	165326	138531	127061
Q8BGT5	Alanine aminotransferase 2	Gpt2	7.47126	5	46	5	437144	429046	483679	429706	434279	467653
Q61578	NADPH:adrenodoxin oxidoreductase, mitochondrial	Fdxr	8.50202	4	23	4	135521	139911	120394	140568	149260	129233
Q3URE1	Acyl-CoA synthetase family member 3, mitochondrial	Acsf3	8.91938	5	15	5	72880.4	66024	103602	76654.7	65496.2	112190
Q8C8U0-3	Isoform 3 of Liprin-beta-1	Ppfibp1	7.85714	6	9	6	28254.9	20259.3	25621.5	28354.7	21561.6	27618.7
A2BDX3	Adenylyltransferase and sulfurtransferase MOCS3	Mocs3	9.78261	4	12	4	108293	73405.2	100038	97813.6	65394.5	92048.1
Q8BK63	Casein kinase I isoform alpha	Csnk1a1	9.49555	2	12	1	57504.2	62289.1	81685	59378.5	63568.3	76542.5
Q99N42	Thymidine phosphorylase	Tymp	8.06794	3	16	3	290549	238742	132036	281601	235695	125269
Q6Y7W8	GRB10-interacting GYF protein 2	Gigyf2	5.49961	7	10	7	137949	107036	152365	144533	112991	156354
P21271-3	Isoform 3 of Unconventional myosin-Vb	Myo5b	4.01302	8	13	8	77123.4	74745.1	45119.6	68575.7	63176.4	41232.9
Q8BWP5	Alpha-tocopherol transfer protein	Ttpa	9.35252	2	30	2	120203	80428.9	105556	119196	81833.3	82811.3
Q9R111	Guanine deaminase	Gda	5.72687	3	21	2	118969	94538.1	129498	110450	92657.6	116800
P14206	40S ribosomal protein SA	Rpsa	9.83051	4	71	4	257864	214561	749689	206744	176242	649514
Q9D819	Inorganic pyrophosphatase	Ppa1	11.4187	3	62	3	707693	857430	385877	748946	867151	379864
Q11136	Xaa-Pro dipeptidase	Pepd	12.1704	5	16	5	99926.7	105265	64045.2	91846.6	100256	55986.6
Q80X82	Symplekin	Sympk	4.90654	6	10	6	115459	101281	117484	103516	100526	124951
P11103	Poly [ADP-ribose] polymerase 1	Parp1	4.83712	5	12	5	108267	232872	84135.8	106353	227882	88945.9
Q9CSH3	Exosome complex exonuclease RRP44	Dis3	8.24635	8	12	8	82535.7	99806.3	48988.8	84403.6	102042	51460.7
Q00897	Alpha-1-antitrypsin 1-4	Serpina1d	11.3801	3	18	2	325780	299689	510345	346712	351903	571823
O70378	ER membrane protein complex subunit 8	Emc8	20.2899	4	12	4	132183	118185	122862	126016	117972	132132
Q9DBG5	Perilipin-3	Plin3	14.1876	5	19	5	96730.7	154793	142310	94290.1	152905	133919
Q8BIG7	Catechol O-methyltransferase domain-containing protein 1	Comtd1	14.1221	4	12	4	90732.6	114440	119945	80597.3	94098.6	101676
Q8VBT9	Tether containing UBX domain for GLUT4	Aspscr1	11.2727	6	12	6	183573	160621	133025	184027	150426	138744
Q8CGF1	Rho GTPase-activating protein 29	Arhgap29	8.13586	9	11	9	109707	70341.7	124183	113036	74497.6	126546
Q6PGH1	Protein BUD31 homolog	Bud31	22.2222	4	14	4	103128	62586.4	72528.6	106492	67207.8	74690.1
Q91XE8	Transmembrane protein 205	Tmem205	13.7566	2	14	2	401249	381379	380683	466645	466219	440508
Q9JI90	E3 ubiquitin-protein ligase RNF14	Rnf14	5.97938	3	9	3	141719	165500	126219	131917	146635	120712
Q8K224	RNA cytidine acetyltransferase	Nat10	5.07812	4	11	4	81019	76728	65343.7	78942.4	74196	64603.3
P25911	Tyrosine-protein kinase Lyn	Lyn	10.1562	5	15	4	266536	170027	138492	288641	194324	156832
Q922H4	Mannose-1-phosphate guanyltransferase alpha	Gmppa	14.7619	5	20	5	516688	431090	258564	532084	484444	314050
Q9JJK2	LanC-like protein 2	Lancl2	12	4	12	4	34053.8	46201.4	60180.3	36433.2	45383.1	60807.6
Q8R0S2-2	Isoform 2 of IQ motif and SEC7 domain-containing protein 1	Iqsec1	7.06861	7	12	7	138033	102815	139060	132526	99221.8	128752
Q8BMQ2	General transcription factor 3C polypeptide 4	Gtf3c4	10.0367	6	11	6	58471.2	90766.3	77835.9	57657.9	94474.7	60982.2
Q9DBK0	Acyl-coenzyme A thioesterase 12	Acot12	7.19424	4	16	4	742773	235390	261518	711206	214670	238271
Q570Y9	DEP domain-containing mTOR-interacting protein	Deptor	11.9804	4	13	4	98913.9	77215.6	81596.4	96973.9	77950.2	80683.7
Q8VBZ0	Dehydrogenase/reductase SDR family member on chromosome X homolog	Dhrsx	17.3134	5	9	5	27459.6	30258.7	30977.9	26972.3	28762.1	29719.8
Q8CFI7	DNA-directed RNA polymerase II subunit RPB2	Polr2b	6.13288	6	15	6	101706	65062.5	104890	113420	76252.5	128168
Q91WK0	Leucine-rich repeat flightless-interacting protein 2	Lrrfip2	14.4578	6	17	5	96417	131027	68977.3	96324.5	129437	71432.5
P80317	T-complex protein 1 subunit zeta	Cct6a	7.72128	5	20	5	121336	152047	285508	116052	147432	255157
Q8CHP5	Partner of Y14 and mago	Pym1	20.197	4	18	4	91711	181934	107941	77230.5	167726	108794
Q9D8U8	Sorting nexin-5	Snx5	7.42574	3	21	3	186644	194200	261120	202076	203376	275372
Q8K1E0	Syntaxin-5	Stx5	10.1408	3	17	3	38284.1	32893.9	65359.4	34644.3	33051.7	64843.3
Q8BXN7	Protein phosphatase 1K, mitochondrial	Ppm1k	9.4086	3	11	3	198009	81237.2	109643	208979	83793.4	111716
Q8CFX1	GDH/6PGL endoplasmic bifunctional protein	H6pd	6.97085	5	25	5	616090	107289	398815	880589	118725	455452
Q61823	Programmed cell death protein 4	Pdcd4	8.95522	4	14	4	143628	133379	137179	148806	145203	137849
O08692	Neutrophilic granule protein	Ngp	29.3413	5	21	5	98440.2	93938.1	102954	123205	115405	115816
Q99020	Heterogeneous nuclear ribonucleoprotein A/B	Hnrnpab	14.0351	5	25	5	185113	291542	148669	184634	290265	151877
Q5F2F2	Protein ABHD15	Abhd15	10.4575	4	8	4	193888	125114	238988	169413	110878	210544
P43883	Perilipin-2	Plin2	10.1176	4	25	4	388446	786543	1.3666e+06	367430	733596	1.26851e+06
Q8BXZ1	Protein disulfide-isomerase TMX3	Tmx3	8.55263	3	9	3	89814.2	79861.3	75106.6	88803.8	83076.7	74530.1
Q99M87	DnaJ homolog subfamily A member 3, mitochondrial	Dnaja3	5	2	14	2	54576.2	60716	92120.6	64807.2	70532.9	108648
P97819	85/88 kDa calcium-independent phospholipase A2	Pla2g6	9.04585	6	14	6	138366	166541	145640	115186	139185	144222
Q9D154	Leukocyte elastase inhibitor A	Serpinb1a	6.0686	2	12	2	51696	42313	100767	48882.9	44791	100741
Q6NV83	U2 snRNP-associated SURP motif-containing protein	U2surp	6.02527	6	12	6	121626	213555	102149	116507	201441	106810
Q8R4K2	Interleukin-1 receptor-associated kinase 4	Irak4	14.1612	5	10	5	78206.9	62791.1	53903.5	71170.4	63539.3	52152.7
A2APT9	Kelch domain-containing protein 7A	Klhdc7a	8.4088	3	9	3	45170.7	21635.3	45722.3	29836.6	13420	40654.2
O35343	Importin subunit alpha-3	Kpna4	8.82917	4	15	3	139849	182559	146901	140965	181368	145926
O70152	Dolichol-phosphate mannosyltransferase subunit 1	Dpm1	14.2308	3	9	3	112191	59877.1	111860	106897	54855.4	114119
Q9QYY9	Alcohol dehydrogenase 4	Adh4	5.57029	2	25	2	155431	104234	156319	148169	97550.8	152933
P03958	Adenosine deaminase	Ada	15.3409	4	11	4	81604.3	71981.6	68109.3	83091	76277.7	70566.5
Q60855	Receptor-interacting serine/threonine-protein kinase 1	Ripk1	10.061	5	12	5	53285.5	52963.6	85932.9	49499.5	52951.9	65898.8
Q99JF8	PC4 and SFRS1-interacting protein	Psip1	9.84848	5	15	5	74591.7	100675	109577	86061.1	109834	120466
Q6Y685	Transforming acidic coiled-coil-containing protein 1	Tacc1	6.20155	5	7	4	51096.9	43401.4	72451.4	54826.8	44029.8	73643.4
C0HKD9	Microfibrillar-associated protein 1B	Mfap1b	14.3508	6	8	5	212524	177678	162197	216288	124157	99103.8
Q5ND29	Rab-interacting lysosomal protein	Rilp	28.7263	6	12	6	23478.8	23021.7	19802.5	22672	27619.5	22323.8
Q9JLB0	MAGUK p55 subfamily member 6	Mpp6	10.4882	6	19	6	335089	366510	353007	330213	358242	330805
Q8R1S9	Sodium-coupled neutral amino acid transporter 4	Slc38a4	6.58135	2	9	2	44681.4	44288.2	35119.8	45920.4	48815.3	37943.6
Q9Z1M8	Protein Red	Ik	11.3106	6	14	6	81907.3	105245	81238	71726.4	107044	87994.8
P14246	Solute carrier family 2, facilitated glucose transporter member 2	Slc2a2	5.92734	4	20	4	8.54095e+06	4.06309e+06	4.57845e+06	7.89264e+06	3.88774e+06	4.49929e+06
Q8BH74	Nuclear pore complex protein Nup107	Nup107	7.4514	5	12	5	54290.5	28455.1	43985.9	58727.9	30001.3	41405.1
Q8R1S4	Metastasis suppressor protein 1	Mtss1	14.7563	8	14	8	69889.7	48815.7	50743.4	78905.5	49349.6	53186.3
Q6PF93	Phosphatidylinositol 3-kinase catalytic subunit type 3	Pik3c3	3.38219	3	5	3	29822.5	68544.5	96937.1	33650.8	71821	100643
Q62093	Serine/arginine-rich splicing factor 2	Srsf2	14.4796	3	28	3	256654	183447	224088	265689	203230	234548
Q60972	Histone-binding protein RBBP4	Rbbp4	11.0588	3	18	2	121284	98986.2	105719	120700	106620	109567
Q9Z1B3	1-phosphatidylinositol 4,5-bisphosphate phosphodiesterase beta-1	Plcb1	5.26316	5	5	5	25861	17345.6	54329	27165.7	17977.5	58398.4
Q8CJG0	Protein argonaute-2	Ago2	5.34884	4	11	2	153565	158290	352817	155069	154989	351324
Q99L13	3-hydroxyisobutyrate dehydrogenase, mitochondrial	Hibadh	4.77612	1	76	1	1.13339e+06	101877	254933	1.42681e+06	122161	306993
O35516	Neurogenic locus notch homolog protein 2	Notch2	2.67206	6	9	6	79909.4	59205.1	80790.6	78605.5	60868.1	88547
Q9JK42	[Pyruvate dehydrogenase (acetyl-transferring)] kinase isozyme 2, mitochondrial	Pdk2	12.7764	4	7	3	176844	323845	236828	181908	334464	258550
Q9QYB5-2	Isoform 1 of Gamma-adducin	Add3	11.8694	7	16	7	59827.7	57240.3	68301.9	59789.3	59755.2	71493.2
Q9DCL9	Multifunctional protein ADE2	Paics	12.4706	4	21	4	74650.3	62773.6	54690.6	71320.9	67017.7	59581.7
Q8K4Q0	Regulatory-associated protein of mTOR	Rptor	3.44569	4	11	4	74752.6	43887	72670.4	66562.7	45236.1	67701.6
O70228	Probable phospholipid-transporting ATPase IIA	Atp9a	6.59026	7	13	5	103392	57603.1	67453.1	103546	51360.8	65829.5
Q6ZPE2-2	Isoform 2 of Myotubularin-related protein 5	Sbf1	4.2261	5	9	5	68489.3	53983.5	74258.4	73566.2	61126.3	81664.6
O70572	Sphingomyelin phosphodiesterase 2	Smpd2	10.7399	4	6	4	132026	151764	80484.1	126821	144484	86028.1
Q64324	Syntaxin-binding protein 2	Stxbp2	9.94941	5	15	5	186924	163756	170716	177063	162478	150598
O35955	Proteasome subunit beta type-10	Psmb10	17.2161	4	14	4	295504	233802	173665	346063	248681	200185
P54728	UV excision repair protein RAD23 homolog B	Rad23b	6.49038	3	23	3	320894	273839	410373	302376	254283	393552
Q9CQE7-2	Isoform 2 of Endoplasmic reticulum-Golgi intermediate compartment protein 3	Ergic3	12.1827	5	12	5	219153	229522	297463	238796	261525	364212
Q8C0Q2	Zinc fingers and homeoboxes protein 3	Zhx3	8.4122	7	13	7	63111.1	83997.9	64594.4	66663.3	86644.4	63963.1
P35922-3	Isoform 3 of Synaptic functional regulator FMR1	Fmr1	14.601	7	7	5	42741.8	42877.6	61313	38932.9	39143.7	59810.6
Q8K4G5	Actin-binding LIM protein 1	Ablim1	10.3368	8	19	8	79564.6	67470.5	79370.7	82157.2	74891.7	85244.1
Q9WVJ2	26S proteasome non-ATPase regulatory subunit 13	Psmd13	9.04255	4	20	4	302839	225378	301619	261208	205224	260211
Q9ERS2	NADH dehydrogenase [ubiquinone] 1 alpha subcomplex subunit 13	Ndufa13	18.0556	2	23	2	46326.7	49783.9	39159.4	43380.2	52804.7	38744.1
O88986	2-amino-3-ketobutyrate coenzyme A ligase, mitochondrial	Gcat	8.41346	3	17	3	301652	230710	141504	431217	334653	169266
P00186	Cytochrome P450 1A2	Cyp1a2	7.60234	4	29	4	216674	194338	205781	364678	346400	392166
Q9JKV1	Proteasomal ubiquitin receptor ADRM1	Adrm1	15.2334	6	20	6	101473	38326.4	48381.7	105752	36914.9	41923.2
P02469	Laminin subunit beta-1	Lamb1	3.7514	5	6	5	53427.9	62501.3	76058.4	54927.1	66886.2	69669.4
Q9D7B6	Isobutyryl-CoA dehydrogenase, mitochondrial	Acad8	9.68523	4	17	4	166596	531111	282413	161460	521052	288779
Q923D2	Flavin reductase (NADPH)	Blvrb	17.4757	3	36	3	284331	277538	280308	262412	255353	277822
Q8C0M9	Isoaspartyl peptidase/L-asparaginase	Asrgl1	12.5767	4	10	4	275937	220006	252781	265329	230385	253386
Q99M51	Cytoplasmic protein NCK1	Nck1	13.2626	5	14	5	124690	80992.7	88965.3	122698	83028.9	87948.7
Q9ER88	28S ribosomal protein S29, mitochondrial	Dap3	8.18414	3	7	3	117900	155548	102551	117089	165443	102189
P60229	Eukaryotic translation initiation factor 3 subunit E	Eif3e	11.4607	4	16	4	198112	176157	235617	186723	207695	242563
Q8BYM8	Probable cysteine--tRNA ligase, mitochondrial	Cars2	10.3448	5	11	5	89144.8	95554.8	45235.7	100801	98463	49860.8
Q9CQU3	Protein RER1	Rer1	13.2653	2	13	2	39523.7	118157	124919	43164	131488	144083
E9Q4N7	AT-rich interactive domain-containing protein 1B	Arid1b	0.757576	2	2	2	76733.5	64934.7	111483	76110.5	73358.6	113815
Q11011	Puromycin-sensitive aminopeptidase	Npepps	4.67391	5	17	5	239895	93318.4	285019	208513	85324.9	265344
P03355	Gag-Pol polyprotein	gag-pol	2.47411	4	17	2	234053	172995	107951	218267	158499	101073
Q8C547	HEAT repeat-containing protein 5B	Heatr5b	3.09179	6	8	6	106346	98440.6	148703	106865	93919.1	152807
Q9WUD1	STIP1 homology and U box-containing protein 1	Stub1	16.1184	5	13	5	43285.9	56289.1	52156	39457	53616	48037.7
E9Q3C1	C2 domain-containing protein 2	C2cd2	10.3448	6	18	6	668237	122103	150487	605102	124363	140432
Q9DCS9	NADH dehydrogenase [ubiquinone] 1 beta subcomplex subunit 10	Ndufb10	18.1818	3	24	3	53919.1	61046.4	32614.8	47498.8	63502.1	30005.6
Q9WTP7	GTP:AMP phosphotransferase AK3, mitochondrial	Ak3	11.0132	2	32	2	711351	752870	327389	742210	803413	354539
Q8K3H0	DCC-interacting protein 13-alpha	Appl1	8.76945	5	13	5	31765.8	32463.4	29450.4	37119.2	31641.3	31055.1
Q9BCZ4	Selenoprotein S	Selenos	30	5	12	4	116682	82750	63285.8	120950	89685.8	66173.3
Q61937	Nucleophosmin	Npm1	14.0411	3	20	3	96413.8	242165	1.03608e+06	96391.8	168801	811268
Q6R0H7	Guanine nucleotide-binding protein G(s) subunit alpha isoforms XLas	Gnas	3.35393	3	17	3	233856	245954	45610	241926	267609	38237.6
Q6NVF9	Cleavage and polyadenylation specificity factor subunit 6	Cpsf6	11.9782	5	15	5	102147	94340.6	121571	89228.8	101302	132967
Q8K157	Aldose 1-epimerase	Galm	6.43275	2	37	2	1.40333e+06	203183	187134	1.21492e+06	187432	170033
Q9DAS9	Guanine nucleotide-binding protein G(I)/G(S)/G(O) subunit gamma-12	Gng12	34.7222	2	20	2	780438	30449	61848.5	780833	32176	62209
Q9ESZ8	General transcription factor II-I	Gtf2i	6.31263	6	12	6	126793	129212	68117.1	123370	130407	69339.1
Q91VE6	MKI67 FHA domain-interacting nucleolar phosphoprotein	Nifk	15.142	4	9	4	87125.7	79819.1	107334	85760.3	81980.9	103966
Q99K01-2	Isoform 2 of Pyridoxal-dependent decarboxylase domain-containing protein 1	Pdxdc1	8.12183	4	16	2	42923.9	44617.3	54200.9	45513.8	46300.5	54757.6
Q99M01	Phenylalanine--tRNA ligase, mitochondrial	Fars2	5.09978	2	11	2	66793.9	124798	102804	69253.8	130790	105330
P42125	Enoyl-CoA delta isomerase 1, mitochondrial	Eci1	8.99654	2	41	2	117577	131223	820664	110754	123720	804672
P62137	Serine/threonine-protein phosphatase PP1-alpha catalytic subunit	Ppp1ca	11.5152	4	14	2	484021	808896	396094	481388	823797	398415
Q6ZQK5	Arf-GAP with coiled-coil, ANK repeat and PH domain-containing protein 2	Acap2	8.7013	5	9	5	44487.8	75596.7	87233	43205.7	73195.7	87179.1
Q64345	Interferon-induced protein with tetratricopeptide repeats 3	Ifit3	11.9107	4	10	4	93060	77468.1	72457.9	93351.1	76336.7	75392
Q9WTK5	Nuclear factor NF-kappa-B p100 subunit	Nfkb2	10.4561	7	11	6	133855	117313	188780	130484	116355	185432
Q8BRT1	CLIP-associating protein 2	Clasp2	6.2986	6	10	6	56575.1	39680.7	41337.5	60383.9	40847.7	46556.4
A2ALW5	DnaJ homolog subfamily C member 25	Dnajc25	16.8067	7	12	7	288842	189168	125318	321848	204131	140854
A6H8H2-2	Isoform 2 of DENN domain-containing protein 4C	Dennd4c	3.93862	7	12	7	95341	78348.8	83049.3	94133.3	75254.4	82360.2
P23589	Carbonic anhydrase 5A, mitochondrial	Ca5a	13.0435	3	21	3	302109	294139	212418	353174	340471	224660
Q61490	CD166 antigen	Alcam	5.31732	3	13	3	132695	83103.9	81544.6	142109	89832.9	85465.5
Q7TPD0	Integrator complex subunit 3	Ints3	4.70701	3	6	3	64855.7	81524.5	73270	69990.5	76682.7	70032.1
Q8R238	Serine dehydratase-like	Sdsl	12.462	4	12	4	53560.9	72009.1	33976.8	45224.8	59624.8	32561.1
P24549	Retinal dehydrogenase 1	Aldh1a1	5.58882	3	52	3	382880	388099	569672	371137	384154	552509
Q91WD5	NADH dehydrogenase [ubiquinone] iron-sulfur protein 2, mitochondrial	Ndufs2	7.99136	3	26	3	61564.3	62815.1	50240.8	60168.9	64750.3	48341.1
Q8BH58	TIP41-like protein	Tiprl	11.4391	3	15	3	84776.1	106301	103844	77331.8	89796.4	103506
P52792	Glucokinase	Gck	13.5484	5	26	5	134627	91717.1	83860.6	97176.6	67799.8	62923
Q9D8E6	60S ribosomal protein L4	Rpl4	7.87589	2	24	2	271171	327304	447193	269650	335745	488266
E9Q1P8	Interferon regulatory factor 2-binding protein 2	Irf2bp2	11.5789	5	11	3	108597	68713.3	84383.4	121372	72306.1	87063
P01898	H-2 class I histocompatibility antigen, Q10 alpha chain	H2-Q10	18.7692	5	16	4	380338	247116	343743	302896	186109	267884
P62814	V-type proton ATPase subunit B, brain isoform	Atp6v1b2	7.4364	4	18	4	264253	257591	227052	281325	263933	235244
P61087	Ubiquitin-conjugating enzyme E2 K	Ube2k	13.5	2	30	2	25749.4	28657.1	35677.5	23076.3	30624.3	34147.6
P01942	Hemoglobin subunit alpha	Hba	10.5634	1	270	1	2.20894e+06	2.24345e+06	498716	1.8857e+06	2.06025e+06	450957
P62754	40S ribosomal protein S6	Rps6	18.4739	5	31	5	629005	692099	917463	651719	706202	928842
P50171-2	Isoform Long of Estradiol 17-beta-dehydrogenase 8	Hsd17b8	13.8686	2	17	2	41836.8	66892.4	47913	44512	38640.5	80208.3
P55050	Fatty acid-binding protein, intestinal	Fabp2	21.2121	2	20	2	650962	204534	182335	499370	131086	129173
P56959	RNA-binding protein FUS	Fus	7.91506	3	10	3	119483	86549.1	132055	133422	84061.1	130800
O55222	Integrin-linked protein kinase	Ilk	7.52212	4	18	4	233191	226302	177418	239093	245893	202360
Q91XC9	Peroxisomal membrane protein PEX16	Pex16	13.9881	3	20	3	426370	387284	248718	396198	364007	241510
Q8BUY5	Complex I assembly factor TIMMDC1, mitochondrial	Timmdc1	14.0351	4	14	4	46147.1	36714.5	78940.4	46213.2	39672	85724.7
Q8BK72	28S ribosomal protein S27, mitochondrial	Mrps27	11.8072	5	14	5	90818.9	153328	78065.7	92953	163157	83863.2
P06797	Cathepsin L1	Ctsl	13.1737	4	20	4	51400.2	48689.1	65399.6	42264.1	39719.4	58196.9
A2AJI0	MAP7 domain-containing protein 1	Map7d1	8.27423	4	5	4	37645.4	66087.6	45162.5	35795.3	66525.5	43079.2
Q9Z223	Molybdopterin synthase catalytic subunit	Mocs2	22.2222	4	8	4	167516	217719	220118	160070	212905	212208
P06800	Receptor-type tyrosine-protein phosphatase C	Ptprc	5.33643	6	10	6	65828.8	46238.4	31464.3	62503.1	44385.5	35678.3
Q5SUR0	Phosphoribosylformylglycinamidine synthase	Pfas	5.16081	6	16	6	41701.1	83656.2	72167.1	45203.3	79377.3	78543.2
Q9JIA7	Sphingosine kinase 2	Sphk2	7.45543	3	10	3	43544.8	37617.4	55603.4	44837.6	38835.6	57962.3
Q99JT9	1,2-dihydroxy-3-keto-5-methylthiopentene dioxygenase	Adi1	17.3184	3	24	3	415631	241843	434231	392228	227398	402215
Q9D7X8	Gamma-glutamylcyclotransferase	Ggct	18.0851	3	16	3	120847	85022	65245	114495	77821.7	58952.3
Q9D824	Pre-mRNA 3'-end-processing factor FIP1	Fip1l1	5.67986	3	9	3	33424.4	18783.1	38948.9	33209.3	20104.6	41445.8
Q8K1Z0	Ubiquinone biosynthesis protein COQ9, mitochondrial	Coq9	14.6965	2	26	2	12052.9	13782.7	23022.9	12247.7	15851.4	21679.2
Q91XT4	Protein transport protein Sec16B	Sec16b	6.47003	4	8	4	29265.4	30409.7	23703.9	25042	32564.5	24427.9
O08705	Sodium/bile acid cotransporter	Slc10a1	11.0497	2	16	2	241484	1.05342e+06	274152	320419	595492	398517
O08807	Peroxiredoxin-4	Prdx4	14.9635	3	24	3	192324	188943	327345	190683	233688	388789
Q9R0M6	Ras-related protein Rab-9A	Rab9a	13.4328	2	11	2	21136.8	11943.7	22115.5	19177	13059.8	25299.5
Q6P5H2-2	Isoform 2 of Nestin	Nes	3.13187	6	8	6	80130.7	58993.1	76312.3	69087	53996.5	72486
Q5DU37	Zinc finger FYVE domain-containing protein 26	Zfyve26	2.68881	7	8	7	57570.8	24760.3	63061.8	58121.3	26387.3	63324.1
P28063	Proteasome subunit beta type-8	Psmb8	11.5942	3	13	3	82331.2	104279	78993.9	88799.2	110769	81612.7
Q8BG51-4	Isoform 4 of Mitochondrial Rho GTPase 1	Rhot1	8.09659	5	21	5	92860.5	119255	120861	95298.8	122605	114600
Q3THE2	Myosin regulatory light chain 12B	Myl12b	18.6047	3	23	1	110385	144698	130033	135354	122662	137074
Q9JLT4	Thioredoxin reductase 2, mitochondrial	Txnrd2	6.29771	3	17	3	246285	177515	256508	246184	171086	270636
Q9CQM9	Glutaredoxin-3	Glrx3	9.49555	3	24	3	64004.7	73586.2	81205.6	56243.6	63323.3	72443.8
Q6A009	E3 ubiquitin-protein ligase listerin	Ltn1	2.32032	4	10	4	142242	96709.8	143422	137182	95857.8	143156
Q7TSI3	Serine/threonine-protein phosphatase 6 regulatory subunit 1	Ppp6r1	9.34579	6	11	6	39799.2	38808.8	44742.5	42170.9	39238.2	42853.5
Q61207	Prosaposin	Psap	5.386	3	21	3	77973.4	67444.8	96582.6	75802.9	67164.6	94358.7
Q8R3C0	Mini-chromosome maintenance complex-binding protein	Mcmbp	8.72274	4	11	4	51988.6	52480	40740.4	58467.6	55373.6	40754.6
P23506-2	Isoform 2 of Protein-L-isoaspartate(D-aspartate) O-methyltransferase	Pcmt1	15.3509	3	7	3	199376	112602	154366	185594	108720	154677
Q9QXN3	Activating signal cointegrator 1	Trip4	7.91738	4	9	4	115866	43466.5	42900	99631.3	39982.4	36828.2
Q5SX79	Protein Shroom1	Shroom1	12.0292	7	11	7	72449.4	62120.2	70900.1	74020.6	62419.2	69395.8
Q9D2Y4	Mixed lineage kinase domain-like protein	Mlkl	10.8051	5	7	5	68509.4	80164.5	138974	56654.2	70508.1	122601
P14148	60S ribosomal protein L7	Rpl7	7.03704	2	36	2	201234	194674	260397	198112	211211	274159
Q8K1B8	Fermitin family homolog 3	Fermt3	10.9774	6	12	6	97620.5	94096.4	122755	102421	94383.7	127834
Q3UQ28	Peroxidasin homolog	Pxdn	5.62712	7	12	7	90529.9	65241.4	59469.7	77631.9	58730.3	43257.9
Q5U430	E3 ubiquitin-protein ligase UBR3	Ubr3	3.07041	5	8	5	56126.5	46901.4	66380.6	47703.2	41653.9	70019.4
Q9CX56	26S proteasome non-ATPase regulatory subunit 8	Psmd8	9.34844	4	16	4	485104	826853	799571	482383	787820	770500
O70566	Protein diaphanous homolog 2	Diaph2	5.91985	6	9	6	73433	94844	84069.4	77497.8	99526.8	85967.9
Q8K2V1	Serine/threonine-protein phosphatase 4 regulatory subunit 1	Ppp4r1	4.73186	4	6	4	32166.2	24780	90253.2	30063.1	24002	88470.1
P22315	Ferrochelatase, mitochondrial	Fech	10.7143	4	22	4	293152	180793	366277	347107	214258	489894
Q80T85	DDB1- and CUL4-associated factor 5	Dcaf5	12.4736	8	10	8	40266.5	24220.2	35395.7	39096.9	24704.6	38432.6
Q8BH00	Aldehyde dehydrogenase family 8 member A1	Aldh8a1	5.33881	2	13	2	263199	368572	273541	258948	373133	265577
Q01339	Beta-2-glycoprotein 1	Apoh	10.4348	4	24	4	193474	176997	182143	184791	169553	159036
Q9R190	Metastasis-associated protein MTA2	Mta2	11.8263	9	14	9	185407	188089	76711	187210	194016	76869.3
Q3TDQ1	Dolichyl-diphosphooligosaccharide--protein glycosyltransferase subunit STT3B	Stt3b	4.25273	3	24	3	114538	61636.6	99613.3	108325	58607.7	93491.3
Q91VN4	MICOS complex subunit Mic25	Chchd6	16.8498	4	8	4	82896.2	50491.5	325653	76521.7	51047.7	270807
Q9CXW3	Calcyclin-binding protein	Cacybp	10.4803	4	20	3	491075	522994	502163	476258	516430	502385
Q8R2Q4	Ribosome-releasing factor 2, mitochondrial	Gfm2	5.90501	5	14	5	87028.6	25850.5	53685.7	90120.7	29103.6	56824.1
Q3UEB3	Poly(U)-binding-splicing factor PUF60	Puf60	8.15603	4	13	4	85172.5	146020	78924.8	89986	162355	84724.8
O88543	COP9 signalosome complex subunit 3	Cops3	12.2931	5	11	5	233102	259740	233203	219671	244887	224201
Q9EQJ9	Membrane-associated guanylate kinase, WW and PDZ domain-containing protein 3	Magi3	4.13279	6	12	6	75854.2	60262.1	87747.7	75706	61536.5	89491.1
Q3UVK0	Endoplasmic reticulum metallopeptidase 1	Ermp1	3.89755	3	22	3	77538.5	119940	125418	71285.9	105170	123162
Q60932	Voltage-dependent anion-selective channel protein 1	Vdac1	12.8378	2	16	2	39193	40355.6	39734.7	41338.6	47930.5	47133.8
Q9DBC3	Cap-specific mRNA (nucleoside-2'-O-)-methyltransferase 1	Cmtr1	8.48268	7	14	6	119907	124869	142322	118102	120633	140071
Q8BP48	Methionine aminopeptidase 1	Metap1	12.4352	3	16	3	83173.9	68604.1	96638.8	81387.6	68053.9	102867
P61759	Prefoldin subunit 3	Vbp1	18.8776	3	8	3	76541.7	83212.8	95343.7	75950.9	83080.3	92789.6
P47754	F-actin-capping protein subunit alpha-2	Capza2	14.6853	3	13	3	134991	1.31004e+06	121785	146174	1.41763e+06	125874
Q3U2P1	Protein transport protein Sec24A	Sec24a	3.66972	3	15	3	349039	256949	468289	348825	271770	480243
Q9Z321	DNA topoisomerase 3-beta-1	Top3b	6.84455	5	16	5	82513.3	44035.3	54346.2	75457.2	44196.8	54612.7
Q6PDL0	Cytoplasmic dynein 1 light intermediate chain 2	Dync1li2	8.73984	3	8	3	62570.7	80542.3	90157.1	60892.8	80720.4	94999.2
Q8BIL5	Protein Hook homolog 1	Hook1	11.4011	8	12	7	115966	96488.1	54548.7	104679	95168.3	55866.8
Q99NH0	Ankyrin repeat domain-containing protein 17	Ankrd17	2.34345	5	10	5	53592.7	46425.2	49162.3	47873.5	43914.8	45249.5
Q80W54	CAAX prenyl protease 1 homolog	Zmpste24	8	3	9	3	148893	89847	124174	94958.1	86344.4	120450
Q9CXF4	TBC1 domain family member 15	Tbc1d15	5.51416	3	7	3	104665	188880	51962.9	102285	210389	55991.8
Q8BKX6	Serine/threonine-protein kinase SMG1	Smg1	1.77693	6	7	6	39490.9	42403.6	44210.4	41060.5	45127.7	43033.3
Q61285	ATP-binding cassette sub-family D member 2	Abcd2	8.23212	6	16	6	142793	164444	111570	121837	147615	88454.8
Q8BFU3-4	Isoform 4 of RING finger protein 214	Rnf214	10.2241	6	6	6	98844.6	43373.6	108599	84645.1	40224.5	107496
P59913	Protein-L-isoaspartate O-methyltransferase domain-containing protein 1	Pcmtd1	7.0028	3	12	3	86380.8	92708.3	152414	103583	100163	151464
P19426	Negative elongation factor E	Nelfe	19.4667	5	10	5	38426.8	22250.6	36340.7	40550.5	19604.8	34987.3
P11680	Properdin	Cfp	9.69828	3	9	3	33499.5	38203.5	40906.6	31157.1	36342.9	39948
P04919	Band 3 anion transport protein	Slc4a1	3.87513	4	27	4	208809	130688	276389	183217	109528	240645
Q91YT0	NADH dehydrogenase [ubiquinone] flavoprotein 1, mitochondrial	Ndufv1	10.7759	4	15	4	128041	148144	147978	172150	144608	142858
Q9Z1D1	Eukaryotic translation initiation factor 3 subunit G	Eif3g	10	3	24	3	357680	336932	158467	335008	309141	147148
P51150	Ras-related protein Rab-7a	Rab7a	15.942	3	12	3	353997	295253	645001	360876	313723	765165
P23475	X-ray repair cross-complementing protein 6	Xrcc6	8.88158	5	12	5	121555	149161	122429	118165	139327	120079
P42227	Signal transducer and activator of transcription 3	Stat3	7.79221	4	11	4	126327	158055	226084	131073	161192	239564
Q8VI36	Paxillin	Pxn	11.5059	5	13	5	123989	142626	109250	131498	147527	114507
Q8K2L8	Trafficking protein particle complex subunit 12	Trappc12	7.02635	5	10	5	109342	66926.7	246906	110886	76368.9	279324
Q93092	Transaldolase	Taldo1	8.30861	3	40	3	2.47544e+06	1.02306e+06	1.8947e+06	2.25072e+06	939957	1.75182e+06
Q8R2Q8	Bone marrow stromal antigen 2	Bst2	15.6977	3	10	3	125801	79329.9	96482.9	122379	79624.7	94825.3
Q8BVW3	Tripartite motif-containing protein 14	Trim14	13.8636	5	9	5	85605.4	99748.2	78449.5	87825.2	108132	75431.7
P37804	Transgelin	Tagln	16.9154	4	13	4	169662	162733	189740	156840	163578	193364
P97371	Proteasome activator complex subunit 1	Psme1	16.4659	4	29	4	60009	50873.2	53952.7	58060.5	52121.1	53706.2
Q9CXT8	Mitochondrial-processing peptidase subunit beta	Pmpcb	9.61145	3	10	3	92602	81861.5	263992	88525.8	78233.4	247212
P54729	NEDD8 ultimate buster 1	Nub1	14.4951	8	19	8	66566.8	86794.8	38910.1	67238.7	85820.9	41768.3
Q8BFQ8	Glutamine amidotransferase-like class 1 domain-containing protein 1	Gatd1	18.6364	3	6	3	227435	124358	132051	228607	119893	120811
P62071	Ras-related protein R-Ras2	Rras2	22.0588	4	12	4	118876	123397	134815	121190	133993	145352
Q91W86	Vacuolar protein sorting-associated protein 11 homolog	Vps11	7.65143	6	9	6	91188	98913.7	133244	89280.8	94791.9	132765
Q9DC63	F-box only protein 3	Fbxo3	13.75	4	10	4	13814.1	17740.7	11716.1	18480.9	15734.7	12286.8
Q5SVR0	TBC1 domain family member 9B	Tbc1d9b	5.54236	6	14	6	142013	89033.4	104440	143782	88880	105018
P23881	Transcription elongation factor A protein 3	Tcea3	19.3084	6	13	6	102617	123230	58650.4	89109.9	102307	52067.2
P61022	Calcineurin B homologous protein 1	Chp1	29.2308	6	18	6	99951.4	70496.9	102626	99091.7	64932.4	97169.5
Q6P5F9	Exportin-1	Xpo1	3.73483	5	18	5	121254	109756	157329	125371	119185	167534
Q6ZPJ0	Testis-expressed protein 2	Tex2	5.58511	5	11	5	120344	136088	53062.2	117889	130940	50819.3
Q9CXW2	28S ribosomal protein S22, mitochondrial	Mrps22	10.0279	4	14	4	111256	95282.2	93125	117160	96512.1	98401.3
Q68FL4	Putative adenosylhomocysteinase 3	Ahcyl2	6.19902	3	7	1	31445.9	26157.6	45566.5	33354.8	26858.6	40044.4
P02463	Collagen alpha-1(IV) chain	Col4a1	1.73757	2	17	2	83870.6	103614	89267	84647.2	102342	90800.1
Q9Z1Q2	Protein ABHD16A	Abhd16a	18.8172	7	18	7	104733	131309	124481	98021	128474	146259
Q04207	Transcription factor p65	Rela	9.47177	6	15	6	117450	117152	78823.6	116705	122477	77119.6
Q91WJ8	Far upstream element-binding protein 1	Fubp1	6.91244	5	22	3	107382	108739	92907.7	109270	110094	99618.6
Q5FW57	Glycine N-acyltransferase-like protein	Gm4952	9.7973	2	18	2	84898.1	138335	127153	95470.9	169400	139822
P63325	40S ribosomal protein S10	Rps10	23.6364	4	27	4	594522	461788	737743	684212	398000	650986
P40336-2	Isoform 2 of Vacuolar protein sorting-associated protein 26A	Vps26a	6.12813	2	14	1	27548.6	32129.1	56446.5	29255.1	36415.3	55230.3
Q64282	Interferon-induced protein with tetratricopeptide repeats 1	Ifit1	12.095	4	9	4	30950.1	20928.3	147892	25012.3	16907.8	132840
A3KGB4	TBC1 domain family member 8B	Tbc1d8b	5.1167	5	12	5	84179.1	58810.9	107118	78101.9	55975.2	91951.9
Q6PIP5	NudC domain-containing protein 1	Nudcd1	6.18557	3	10	3	36878.5	27391.5	26839.8	34649.8	24143	27279.9
Q7TNG5-2	Isoform 2 of Echinoderm microtubule-associated protein-like 2	Eml2	7.48503	5	12	5	136457	133531	161245	129869	138880	136071
Q8VHX6	Filamin-C	Flnc	1.76082	5	15	1	33475.4	23051.3	25535.8	22588.7	20388.2	18979.1
P70296	Phosphatidylethanolamine-binding protein 1	Pebp1	13.9037	1	8	1	28888.5	63821.2	30524.8	38586.9	75395.7	31190.1
Q99LI7	Cleavage stimulation factor subunit 3	Cstf3	5.16039	4	10	4	178964	140495	205674	194591	145762	226162
Q8BJU0	Small glutamine-rich tetratricopeptide repeat-containing protein alpha	Sgta	10.4762	3	20	3	202279	98218.9	108705	183216	95078	95809.4
P36371	Antigen peptide transporter 2	Tap2	6.55271	5	9	5	414650	600163	270322	437743	630798	277864
Q8VCH8	UBX domain-containing protein 4	Ubxn4	13.2411	5	15	4	43071.7	94652	118194	44203.6	95439	104015
Q61247	Alpha-2-antiplasmin	Serpinf2	8.9613	4	16	4	101142	95940.6	122040	102719	100323	122735
P70452	Syntaxin-4	Stx4	12.4161	3	15	3	69761.1	99064.3	96166.7	77893.4	101545	101364
Q9WUB0	RanBP-type and C3HC4-type zinc finger-containing protein 1	Rbck1	11.0236	5	7	5	111918	102518	114339	98028.1	92031.6	105598
P62748	Hippocalcin-like protein 1	Hpcal1	11.9171	2	8	2	78390.5	69681.9	88001.2	72960.6	69278.6	78729.5
Q8K0C4	Lanosterol 14-alpha demethylase	Cyp51a1	4.77137	2	6	2	74607.9	65334.1	56858.6	104906	82758.7	78225.3
Q9JJU8	SH3 domain-binding glutamic acid-rich-like protein	Sh3bgrl	49.1228	5	17	5	1.48337e+06	2.18773e+06	1.23918e+06	1.52719e+06	2.26597e+06	1.36508e+06
Q9Z1P6	NADH dehydrogenase [ubiquinone] 1 alpha subcomplex subunit 7	Ndufa7	10.6195	1	28	1	226713	392737	273427	224589	380717	262640
Q9DCU9	4-hydroxy-2-oxoglutarate aldolase, mitochondrial	Hoga1	9.34579	3	30	3	98668.5	98129.4	97126	102570	102710	101969
Q8VC19	5-aminolevulinate synthase, nonspecific, mitochondrial	Alas1	2.9595	2	11	2	34477.9	41298.3	40758.6	39154.4	44948.9	48484.2
Q99JY3	GTPase IMAP family member 4	Gimap4	24.2009	3	9	3	67714.2	59991	88062.3	79863.9	69079.6	94446.1
P21958	Antigen peptide transporter 1	Tap1	6.62983	5	17	5	150195	249972	176500	152957	260185	181513
P41216	Long-chain-fatty-acid--CoA ligase 1	Acsl1	8.58369	7	49	7	2.97777e+06	1.87423e+06	1.09835e+06	2.88452e+06	1.81046e+06	1.03427e+06
P47934	Carnitine O-acetyltransferase	Crat	5.43131	3	20	3	115532	98255.4	129007	88993.7	81412.5	96107.4
Q8R480	Nuclear pore complex protein Nup85	Nup85	5.64024	3	6	3	132369	744425	175207	134921	607131	148442
P35278	Ras-related protein Rab-5C	Rab5c	11.1111	2	20	2	70859.6	88284.4	111927	73535.9	94733.6	116992
Q7TSH2	Phosphorylase b kinase regulatory subunit beta	Phkb	2.94931	4	10	4	161160	173620	182889	148255	149293	157034
Q6P4S6	Serine/threonine-protein kinase SIK3	Sik3	4.27155	5	7	5	56350.6	64161.3	52749.8	53628.1	56721.1	48103.4
Q9R0K7	Plasma membrane calcium-transporting ATPase 2	Atp2b2	3.58932	3	7	1	6394.15	19811.9	28950.8	5394.42	20608	24951
Q9DBB4	N-alpha-acetyltransferase 16, NatA auxiliary subunit	Naa16	5.09259	5	7	5	129884	72994.3	56803.6	132228	72499.8	56940.8
Q9CQT1	Methylthioribose-1-phosphate isomerase	Mri1	13.0081	4	13	4	59220.6	32665.9	65212.7	62717.7	36577.8	61782.7
Q5EG47	5'-AMP-activated protein kinase catalytic subunit alpha-1	Prkaa1	8.76565	4	13	3	161936	107184	151406	162860	108546	167128
Q7TSV4	Phosphoglucomutase-2	Pgm2	5	3	7	3	145624	94491.5	72114.5	134477	89217.4	69490.8
Q8CJG1	Protein argonaute-1	Ago1	4.31739	3	8	1	66933.3	73226.9	138333	83153.1	72970	151152
Q9QXG2	Rab proteins geranylgeranyltransferase component A 1	Chm	8.27068	5	10	5	62622.2	40895.4	31668.2	60501.8	40477.8	29479.8
Q99JR5	Tubulointerstitial nephritis antigen-like	Tinagl1	8.15451	3	16	3	12594.7	12945.1	40065.8	15172.1	13354.6	40303.8
Q8BJ05	Zinc finger CCCH domain-containing protein 14	Zc3h14	10.068	6	9	6	150704	124954	149755	151061	135059	160098
Q80WW9	DDRGK domain-containing protein 1	Ddrgk1	10.1587	3	22	3	75534.1	62002.5	78098.9	79120.9	62873.8	79576.7
P61620	Protein transport protein Sec61 subunit alpha isoform 1	Sec61a1	6.30252	3	36	2	247936	152957	184471	285419	176906	178858
A3KMP2	Tetratricopeptide repeat protein 38	Ttc38	7.74194	3	14	3	243370	240411	239392	237017	233141	231088
Q8K0Q5	Rho GTPase-activating protein 18	Arhgap18	5.42986	4	5	4	116072	58683.7	77103	100245	49314.8	66062.1
Q810J8	Zinc finger FYVE domain-containing protein 1	Zfyve1	8.75161	6	17	6	53915.3	33426.2	33981.8	49728.4	28060.3	31962.9
Q64726	Zinc-alpha-2-glycoprotein	Azgp1	15.3094	4	16	4	110684	122061	50503	115260	124475	52024.6
Q9WV32	Actin-related protein 2/3 complex subunit 1B	Arpc1b	9.4086	2	14	2	72358.5	26636	91096.9	74000.6	27167.3	109704
P63037	DnaJ homolog subfamily A member 1	Dnaja1	12.5945	5	19	5	53380.3	48680.7	33535.1	53015.8	47317	32241.4
Q52KI8	Serine/arginine repetitive matrix protein 1	Srrm1	3.27696	3	12	2	91619.5	76822.9	106634	93821.3	83772.9	105951
Q3TZZ7	Extended synaptotagmin-2	Esyt2	7.10059	5	8	5	113822	135858	122820	104731	133186	122961
P70122	Ribosome maturation protein SBDS	Sbds	8	4	14	4	509889	491176	423178	499153	495875	432350
Q9CZN8	Glutamyl-tRNA(Gln) amidotransferase subunit A, mitochondrial	Qrsl1	7.04762	3	9	3	34016.6	30743.2	42694.7	33360.2	29621.2	40054
P28660	Nck-associated protein 1	Nckap1	2.65957	3	15	3	83191.7	73806	113876	77954.5	75188	123601
Q9Z0S1	3'(2'),5'-bisphosphate nucleotidase 1	Bpnt1	11.6883	2	12	2	23762.8	19093.7	15032.5	20768.7	19550.4	19228.7
O08599-2	Isoform 2 of Syntaxin-binding protein 1	Stxbp1	9.61857	5	6	5	49931.8	57990.6	66159.5	52811.5	58070.4	61504.9
Q8CHP8	Glycerol-3-phosphate phosphatase	Pgp	7.16511	2	9	2	106595	126269	151249	90141.6	105513	121584
A2ASZ8-3	Isoform 3 of Calcium-binding mitochondrial carrier protein SCaMC-2	Slc25a25	7.393	4	9	4	177761	189310	139685	165264	175963	152246
B9EJ86	Oxysterol-binding protein-related protein 8	Osbpl8	7.1991	6	10	6	158026	162838	55184	144383	157509	46749.7
Q8VEE4	Replication protein A 70 kDa DNA-binding subunit	Rpa1	6.42055	4	7	4	194077	167220	163597	170878	149344	158356
Q9JIF0	Protein arginine N-methyltransferase 1	Prmt1	8.89488	3	10	3	92314.4	79050.4	86956.8	102265	81516.3	85910.7
P52332	Tyrosine-protein kinase JAK1	Jak1	4.33651	4	10	4	90560.1	56555	61101.4	94854.7	61913.7	65143.2
Q8R050	Eukaryotic peptide chain release factor GTP-binding subunit ERF3A	Gspt1	4.24528	3	23	3	255824	190736	255499	238477	191223	250969
P97864	Caspase-7	Casp7	21.1221	5	10	5	79204.7	43906.5	36911.6	65701.2	37693.1	29421.8
Q8BVQ5	Protein phosphatase methylesterase 1	Ppme1	6.21762	2	9	2	252201	171391	149123	239068	175579	145354
P18572	Basigin	Bsg	7.45501	3	24	3	300878	88425.1	170813	264123	78437.5	150605
Q9Z204	Heterogeneous nuclear ribonucleoproteins C1/C2	Hnrnpc	7.34824	3	20	3	27734.3	34293.6	121186	27707.6	29911.5	120641
P43406	Integrin alpha-V	Itgav	3.54406	4	8	4	77494.2	74633.5	78787.8	74937.4	75348.9	81352.5
Q9CPT4	Myeloid-derived growth factor	Mydgf	9.03614	3	15	3	844742	755412	399274	1.09711e+06	954145	512305
Q6NZN0	RNA-binding protein 26	Rbm26	4.74308	4	9	3	143308	161287	114669	153101	174504	116686
A2ATU0	Probable 2-oxoglutarate dehydrogenase E1 component DHKTD1, mitochondrial	Dhtkd1	6.08035	4	13	4	221417	436823	228810	255143	531474	279669
P08101-2	Isoform IIB2 of Low affinity immunoglobulin gamma Fc region receptor II	Fcgr2	10.9541	2	22	2	75365.4	75547.3	38634.8	86096.8	96112.6	44550.3
Q91VF2	Histamine N-methyltransferase	Hnmt	9.49153	3	15	3	619226	544638	1.33178e+06	453420	408084	945633
Q5SUF2-2	Isoform 2 of Luc7-like protein 3	Luc7l3	7.33198	4	9	4	46434.3	52691.2	97107.8	50243.9	56693	97870.2
Q91Z53	Glyoxylate reductase/hydroxypyruvate reductase	Grhpr	9.7561	3	21	3	3.44833e+06	290912	228009	2.71987e+06	287473	220141
Q5ND34	WD repeat-containing protein 81	Wdr81	4.55016	7	14	7	65065.2	36570.6	31775	64086.2	37759.8	28642.7
Q9D6F9	Tubulin beta-4A chain	Tubb4a	6.75676	3	152	1	21447.9	#VALUE!	19587.3	21406.4	#VALUE!	13930.5
P70195	Proteasome subunit beta type-7	Psmb7	11.1913	3	20	3	310539	360998	290684	286409	323412	270220
Q3U9G9	Lamin-B receptor	Lbr	6.70927	4	12	4	287930	171425	165887	326933	194066	194973
Q6PFD9	Nuclear pore complex protein Nup98-Nup96	Nup98	3.85463	6	10	6	68482.9	52676.3	78471.1	71933	61817.6	81913.2
Q9ERA6	Tuftelin-interacting protein 11	Tfip11	6.80191	5	5	5	47731.5	44100.1	53547.8	44202	41233.3	59844.4
Q9CQJ6	Density-regulated protein	Denr	21.2121	3	9	3	47173.4	62766.7	70062	47000.1	58463.2	73284.1
Q8R409	Protein HEXIM1	Hexim1	13.2022	4	12	4	92483.1	74974.7	104193	92498.7	78160.7	106298
Q8VDG7	Platelet-activating factor acetylhydrolase 2, cytoplasmic	Pafah2	5.89744	2	16	2	28091	23551.1	50855.4	30397.7	22207	45096.7
P40630	Transcription factor A, mitochondrial	Tfam	10.2881	3	17	3	182806	152312	179558	158868	135524	157691
Q64337	Sequestosome-1	Sqstm1	22.6244	5	22	1	30767.3	28034.2	31299.9	25334.7	29201.1	32775.3
Q9QYR7	Acyl-coenzyme A thioesterase 3	Acot3	7.87037	3	16	1	62409.4	90739.2	58284.9	49036.3	71600.7	52566.7
Q8C878	NEDD8-activating enzyme E1 catalytic subunit	Uba3	9.52381	4	13	4	116827	127263	125852	111892	116305	120188
Q64176	Carboxylesterase 1E	Ces1e	8.54093	4	14	4	112092	147571	116823	108799	138961	113687
Q8VD65	Phosphoinositide 3-kinase regulatory subunit 4	Pik3r4	4.19735	6	13	6	114421	115442	92594.5	116705	111603	86168
Q9UNN5	FAS-associated factor 1	FAF1	6.61538	5	16	5	129063	115086	186163	126386	115477	177960
P31651	Sodium- and chloride-dependent betaine transporter	Slc6a12	7.98046	3	32	2	13804.4	31843.5	15340.6	19692.1	37153.5	25236.6
Q8CCM6-2	Isoform 2 of Mitochondrial import inner membrane translocase subunit Tim21	Timm21	12.2951	2	9	2	118958	237101	229665	168417	191846	236936
Q99LR1	Monoacylglycerol lipase ABHD12	Abhd12	14.8241	4	17	4	28725.2	44027.3	45503.5	30719.6	45433.2	42853.3
Q6PDI5	Proteasome adapter and scaffold protein ECM29	Ecpas	1.52174	3	4	3	198466	139170	192350	192234	139664	197703
Q5F2E8	Serine/threonine-protein kinase TAO1	Taok1	3.1968	3	6	2	15382.3	24807.7	29882.5	14700.2	21848.9	28911.6
O70310	Glycylpeptide N-tetradecanoyltransferase 1	Nmt1	7.8629	3	20	3	219351	208610	202012	202045	201032	189251
Q6WKZ7	Nostrin	Nostrin	10.2767	4	6	4	46320.8	47004.5	64695.7	44711.9	45993.6	69191.6
Q69ZZ6	Transmembrane and coiled-coil domains protein 1	Tmcc1	8.01233	5	9	5	104096	88580.6	93870.1	95515.8	82364.6	95876.5
P10637	Microtubule-associated protein tau	Mapt	9.68622	5	8	5	37133	39900.4	37255.7	43187.2	40393.9	45283.8
P00920	Carbonic anhydrase 2	Ca2	12.3077	3	17	3	215325	164693	1.28137e+06	189761	148049	1.13778e+06
Q6P1B1	Xaa-Pro aminopeptidase 1	Xpnpep1	4.6549	2	5	2	58834.5	105549	109285	39728.1	91287.2	80740.4
Q9CRB2	H/ACA ribonucleoprotein complex subunit 2	Nhp2	18.9542	2	6	2	35267.3	34592.1	324686	34278.6	35621.3	336654
O88441	Metaxin-2	Mtx2	9.12548	2	6	2	231208	183141	162045	232065	182820	157750
Q3UIL6-2	Isoform 2 of Pleckstrin homology domain-containing family A member 7	Plekha7	3.94945	4	6	4	107458	152744	159438	111188	151782	163156
Q9ESV0	ATP-dependent RNA helicase DDX24	Ddx24	8.51809	6	11	6	48160	43200.7	36041.7	51742.6	41933.9	37194.6
O88456	Calpain small subunit 1	Capns1	14.1264	3	12	3	103794	121388	181428	98463.7	107422	156737
P62307	Small nuclear ribonucleoprotein F	Snrpf	15.1163	2	19	2	35240.8	33141.9	51966	39694.9	35691.9	63919.9
Q99P27	Group XIIB secretory phospholipase A2-like protein	Pla2g12b	24.1026	4	19	4	28728.9	28447.4	28902.1	36092	33595.9	34274.6
P62858	40S ribosomal protein S28	Rps28	46.3768	3	32	3	194564	160259	425367	198523	171955	474608
Q99MZ7	Peroxisomal trans-2-enoyl-CoA reductase	Pecr	9.24092	2	48	2	358255	252973	317232	347761	267053	320859
Q8BKX1	Brain-specific angiogenesis inhibitor 1-associated protein 2	Baiap2	8.97196	5	8	5	175966	195902	164417	171422	200306	156489
O08810	116 kDa U5 small nuclear ribonucleoprotein component	Eftud2	3.8105	4	16	3	94981.1	53296.2	64708.6	100828	53530.7	61541.4
Q8R0F3	Formylglycine-generating enzyme	Sumf1	14.7849	4	8	4	45531.3	31263	33203.7	46135.9	33468.2	33277.7
Q8BX02	KN motif and ankyrin repeat domain-containing protein 2	Kank2	10.083	7	9	7	81684.9	73869.6	45195.2	78685.8	89936.1	36012.2
Q00612	Glucose-6-phosphate 1-dehydrogenase X	G6pdx	9.12621	4	10	4	120029	65771.2	57065.2	120652	65789.1	56661.8
Q91YE6	Importin-9	Ipo9	5.28338	5	12	5	268195	214178	109836	256948	214436	113642
Q9WVH9	Fibulin-5	Fbln5	5.13393	2	7	2	29390.8	23872.1	26218	28423.9	22658.7	24291.5
Q8BH59	Calcium-binding mitochondrial carrier protein Aralar1	Slc25a12	5.16987	3	11	3	279153	265447	244381	299179	283413	273183
E9Q8D0	DnaJ homolog subfamily C member 21	Dnajc21	14.5009	5	8	5	121044	104973	110721	164973	106549	113437
Q69ZP3-2	Isoform 2 of Probable hydrolase PNKD	Pnkd	30.2817	3	13	2	11828.6	11838.6	15713.7	11025.2	11594.6	13669.3
Q8CFI0	E3 ubiquitin-protein ligase NEDD4-like	Nedd4l	5.57769	5	8	4	90924.6	81281.7	68164.8	102996	85841.4	74279.6
O55060	Thiopurine S-methyltransferase	Tpmt	10	2	44	2	38284.9	34349.6	58322.9	48765.4	40049.6	69759.5
Q64337-2	Isoform 2 of Sequestosome-1	Sqstm1	23.7624	5	18	1	15790.7	10748	22931	17047	11303.5	24423.4
O09012	Peroxisomal targeting signal 1 receptor	Pex5	10.9546	6	17	6	109808	159256	147954	104953	157955	140383
Q99LI8	Hepatocyte growth factor-regulated tyrosine kinase substrate	Hgs	6.45161	5	18	5	118563	130054	93648.9	105807	125380	87219.5
Q8CIF4	Biotinidase	Btd	5.19231	2	6	2	537858	151069	200853	691798	205583	234785
Q8K0D5	Elongation factor G, mitochondrial	Gfm1	5.32623	4	16	4	112813	248231	280285	118673	204077	270914
Q60634	Flotillin-2	Flot2	9.81308	4	11	4	97483.2	107639	87526.4	84785.6	95309.1	82421.3
Q61838	Pregnancy zone protein	Pzp	3.01003	3	21	3	70474.7	144841	152762	64508	133399	129136
Q3U9N9	Monocarboxylate transporter 10	Slc16a10	10.5469	4	15	4	59868.7	57753.2	57233.5	66888.9	66448.9	68311
Q80X71	Transmembrane protein 106B	Tmem106b	12.7273	3	14	3	128832	109377	99821.6	131217	113368	105253
P11930	Nucleoside diphosphate-linked moiety X motif 19	Nudt19	15.1261	3	19	3	801113	781934	318599	626656	572419	408335
P16301	Phosphatidylcholine-sterol acyltransferase	Lcat	7.30594	3	8	3	79565.2	110281	98078	80804	109095	98110.2
Q9WTX6	Cullin-1	Cul1	5.54124	4	14	4	44210.7	44341.4	39894.1	41858.4	42785.4	37023.6
P48453	Serine/threonine-protein phosphatase 2B catalytic subunit beta isoform	Ppp3cb	7.04762	4	10	1	15408.2	17516.4	36458.8	20851.3	16018.3	34159.3
Q9JJG0-3	Isoform 3 of Transforming acidic coiled-coil-containing protein 2	Tacc2	6.65259	6	8	5	60000.3	42303.8	72013.2	57304.5	39133.3	71037.7
Q6ZWN5	40S ribosomal protein S9	Rps9	16.4948	4	30	4	105136	96119.6	258723	84659.6	97011.4	238738
Q9JIK9	28S ribosomal protein S34, mitochondrial	Mrps34	25.6881	4	13	4	131004	74079.6	44445.2	135350	78899.8	44885.8
Q9CXJ1	Probable glutamate--tRNA ligase, mitochondrial	Ears2	7.07457	3	9	3	41248.5	38575.8	60433.5	44414.9	43219.5	65831.2
Q03141	MAP/microtubule affinity-regulating kinase 3	Mark3	9.96016	5	11	5	66896.8	55584.9	82817.3	64450.9	54382.4	75503.8
Q8WTY4	Anamorsin	Ciapin1	7.76699	2	11	2	90524.4	102309	286562	75721.5	91638.6	230851
Q8VIM9	Immunity-related GTPase family Q protein	Irgq	6.68954	3	8	3	51089.2	56304.1	64516.5	50203.3	52738	70768.4
Q80YQ8	Protein RMD5 homolog A	Rmnd5a	11.2532	4	9	4	143568	149043	148869	141032	144567	152379
Q8K124	Pleckstrin homology domain-containing family O member 2	Plekho2	8.48485	4	7	4	188229	123685	112335	183044	103652	112469
Q810A7	ATP-dependent RNA helicase DDX42	Ddx42	6.45856	4	8	4	90735.4	65772.8	96564.5	89886.2	65797.3	98517.9
O88874	Cyclin-K	Ccnk	8.12274	3	7	3	55860.4	53864.7	44531.7	57407.8	51323.7	43034.7
Q8BKI2	Trinucleotide repeat-containing gene 6B protein	Tnrc6b	3.92265	5	9	5	73410.9	9136.86	54393.8	121706	7475.94	42811.9
Q8BYK6-3	Isoform 3 of YTH domain-containing family protein 3	Ythdf3	5.7047	4	16	1	64269.4	72611.1	72475.8	61006.3	69226.7	67673.2
Q9WVR4	Fragile X mental retardation syndrome-related protein 2	Fxr2	12.63	7	19	6	58769.1	52159.8	40881.9	57477.9	51549.9	42485.2
Q9CPV4	Glyoxalase domain-containing protein 4	Glod4	9.0604	3	36	3	130104	101125	128074	122154	97089.7	122172
Q924T2	28S ribosomal protein S2, mitochondrial	Mrps2	11.6838	2	12	2	71244.2	72546.7	198795	70436.1	75145.2	213673
P70677	Caspase-3	Casp3	11.9134	2	13	2	140167	160267	143981	143845	172033	137009
Q6P1F6	Serine/threonine-protein phosphatase 2A 55 kDa regulatory subunit B alpha isoform	Ppp2r2a	5.81655	3	12	3	300437	141642	192963	268019	132534	177651
Q8K354	Carbonyl reductase [NADPH] 3	Cbr3	15.1625	2	5	2	10177.9	15906.8	4403.55	6010.81	11377.7	9085.66
Q8VCM7	Fibrinogen gamma chain	Fgg	8.7156	4	30	4	740190	789009	420894	809427	898662	429723
P68040	Receptor of activated protein C kinase 1	Rack1	9.14826	3	23	3	151565	102143	245731	156592	118627	255214
O08966	Solute carrier family 22 member 1	Slc22a1	6.65468	3	15	3	262041	211845	196156	237693	199695	189362
P48774	Glutathione S-transferase Mu 5	Gstm5	15.1786	3	15	3	52055.4	69086.5	74030.8	51274.7	67400.5	73500.1
P97496	SWI/SNF complex subunit SMARCC1	Smarcc1	7.88043	7	10	5	64795.4	119562	45949.6	43161.8	122410	30470.6
Q2PFD7	PH and SEC7 domain-containing protein 3	Psd3	8.10029	7	8	7	112104	78665.1	72624.4	118732	81582.3	80039.7
Q61712	DnaJ homolog subfamily C member 1	Dnajc1	8.87681	4	9	4	136058	204424	199030	111816	204714	210661
P70429	Ena/VASP-like protein	Evl	15.942	6	13	6	52993.6	62515.8	61473.5	56217.9	68217.9	67408.2
Q6ZPR6	Inhibitor of Bruton tyrosine kinase	Ibtk	3.10651	4	7	4	109123	113900	157840	109778	109095	159548
Q8BYZ7	Engulfment and cell motility protein 3	Elmo3	6.80556	5	10	5	280631	57405.1	312675	269819	60487.9	329298
Q99J39	Malonyl-CoA decarboxylase, mitochondrial	Mlycd	6.50407	3	16	3	156732	74862.4	97786	114580	81610.5	99766
P30204	Macrophage scavenger receptor types I and II	Msr1	11.1354	5	13	5	155702	141919	145362	169487	151062	146493
Q8R059	UDP-glucose 4-epimerase	Gale	11.2392	3	17	3	117624	122084	99715.3	113149	120036	99950.8
O09173	Homogentisate 1,2-dioxygenase	Hgd	5.39326	2	18	2	157150	168041	204783	125140	134892	171163
Q8BX10	Serine/threonine-protein phosphatase PGAM5, mitochondrial	Pgam5	15.2778	4	13	4	119903	99260.7	128335	119533	98895.9	126079
Q3UL36	Arginine and glutamate-rich protein 1	Arglu1	14.0221	6	15	6	173647	218479	140564	182457	222384	137814
Q8R123-2	Isoform 2 of FAD synthase	Flad1	5.40541	3	17	3	188425	272988	231369	202324	289267	248481
Q9DBS1	Transmembrane protein 43	Tmem43	9.5	4	15	4	98245.8	72948.6	169635	95699.5	73963.1	162152
Q9CQY5	Magnesium transporter protein 1	Magt1	7.16418	3	12	3	123744	65460.3	161310	117705	62509.5	163154
Q80YT7-2	Isoform 2 of Myomegalin	Pde4dip	6.44007	6	9	1	192547	157133	47675.1	179920	159718	38182.3
Q91W89	Alpha-mannosidase 2C1	Man2c1	1.82868	2	5	2	169537	95934.4	97373.9	171610	96631.3	94517.7
Q8R1K1	Ubiquitin-associated domain-containing protein 2	Ubac2	12.1739	4	17	4	50500.2	38682.1	40199.7	51876.6	39292.8	43005.7
O88448	Kinesin light chain 2	Klc2	4.67446	3	4	1	83154.6	48235.1	121889	82380.7	52395.8	111709
Q64213	Splicing factor 1	Sf1	3.98162	3	11	3	83803.4	84056.1	104189	87044.3	87849.1	108852
Q9R0P3	S-formylglutathione hydrolase	Esd	7.80142	1	13	1	43294.3	55596.3	36269.3	39966.1	54914.9	31978.5
Q922U1	U4/U6 small nuclear ribonucleoprotein Prp3	Prpf3	6.73499	4	7	4	70761.5	59726.2	85782.8	72807.9	60003.4	89485
Q811U4	Mitofusin-1	Mfn1	9.17679	6	10	6	79196.4	75342.3	127115	79862.9	75553.6	126495
A2ALU4	Protein Shroom2	Shroom2	2.7684	4	6	4	61740.4	61919.3	56211	67219.7	64382.7	54306
Q61187	Tumor susceptibility gene 101 protein	Tsg101	8.95141	4	6	4	108220	115328	143355	113068	122943	147122
Q9D706	RNA polymerase II-associated protein 3	Rpap3	9.09091	5	8	5	29760.7	25701.1	35904.4	30755.8	26311.2	33118.4
Q8QZR3	Pyrethroid hydrolase Ces2a	Ces2a	7.52688	2	23	2	69078.3	70311.9	56159.8	100825	71956.6	66239.9
Q6PGF7	Exocyst complex component 8	Exoc8	9.49721	5	6	5	145832	206099	261017	114580	196878	236042
P09671	Superoxide dismutase [Mn], mitochondrial	Sod2	6.75676	1	14	1	933018	2.72157e+06	1.04226e+06	1.08634e+06	3.37268e+06	1.14223e+06
Q8CEC0	Nuclear pore complex protein Nup88	Nup88	5.04648	3	8	3	70623.5	44063.4	42977.7	72625.3	51417.7	45843.8
Q91VK1	Basic leucine zipper and W2 domain-containing protein 2	Bzw2	6.68258	3	10	2	279231	172841	191799	274557	173498	192602
Q9WU60	Attractin	Atrn	3.29132	5	8	5	71852.1	145285	54352.9	78278.3	159090	62081.5
Q80UW5	Serine/threonine-protein kinase MRCK gamma	Cdc42bpg	3.804	5	6	5	47293	36718.2	49678.1	42356.1	33993.5	45061.3
O35609	Secretory carrier-associated membrane protein 3	Scamp3	4.58453	1	7	1	98382.2	55345.8	255922	106121	40582	273147
Q9JIH2	Nuclear pore complex protein Nup50	Nup50	12.8755	5	15	5	70082.9	28101.6	108053	69889.2	29045.5	111589
Q91Z38	Tetratricopeptide repeat protein 1	Ttc1	18.4932	4	7	4	133401	123884	148666	134140	123667	153276
Q80X80	Phospholipid transfer protein C2CD2L	C2cd2l	8.78187	5	6	5	67258.5	59396.3	61152.7	57512.1	49371.7	43281.6
Q62264	Thyroid hormone-inducible hepatic protein	Thrsp	21.3333	2	20	2	32572.2	121013	63438	20590.3	77252.7	38254.4
Q6PD03	Serine/threonine-protein phosphatase 2A 56 kDa regulatory subunit alpha isoform	Ppp2r5a	6.79012	3	11	3	62264.2	52900.5	77703.3	58427.8	50542.9	71270.1
Q99M15	Proline-serine-threonine phosphatase-interacting protein 2	Pstpip2	12.2754	3	5	3	15806.4	24647.3	26681.3	15244.8	24254.8	30240.6
Q6PD26	GPI transamidase component PIG-S	Pigs	7.20721	4	11	4	127686	105577	137071	127976	105902	132561
Q9JMD0	BUB3-interacting and GLEBS motif-containing protein ZNF207	Znf207	6.46465	3	10	3	74518.4	36736	44138.8	77995.4	40137.7	43270.2
Q8BGW1	Alpha-ketoglutarate-dependent dioxygenase FTO	Fto	9.56175	4	11	4	59951.1	46525.4	64403.3	59625.9	45734.8	61583.1
O35841	Apoptosis inhibitor 5	Api5	4.56349	2	8	2	61767.1	65524.7	121022	69651.2	69555.9	94125.7
Q9R233	Tapasin	Tapbp	6.66667	3	17	3	300936	169781	165861	306104	164498	160211
Q3U319	E3 ubiquitin-protein ligase BRE1B	Rnf40	11.2887	10	14	9	76909.7	60798.1	64628.8	77274.8	61694.3	63368.8
Q8BVE3	V-type proton ATPase subunit H	Atp6v1h	6.41822	2	9	2	72031.5	164846	97771.4	68700.5	160720	89373.4
Q3TLS3	GDP-D-glucose phosphorylase 1	Gdpgp1	7.77202	2	6	2	39188.5	39738.2	58760.3	40908.8	46685.1	65190.6
Q9R0I7	YLP motif-containing protein 1	Ylpm1	4.11255	5	7	5	234366	240165	185091	240167	254912	185467
Q9DCC4	Pyrroline-5-carboxylate reductase 3	Pycr3	7.29927	2	18	2	456763	274900	110344	455959	267523	113072
Q6ZWV3	60S ribosomal protein L10	Rpl10	6.07477	1	26	1	215956	118220	400147	234174	120108	435384
E9Q634	Unconventional myosin-Ie	Myo1e	5.05872	5	13	4	130404	136953	140596	129825	132289	140098
Q9Z0P4	Paralemmin-1	Palm	18.2768	5	6	5	71155.1	63721.7	56735.1	70029.3	73569.3	59484.1
P54823	Probable ATP-dependent RNA helicase DDX6	Ddx6	8.48861	3	9	3	308878	304033	205224	323224	314885	211857
Q3U0S6	Ras-interacting protein 1	Rasip1	6.13944	5	9	5	51474.2	60135.9	83187.3	39540.3	57633.5	78654.8
Q80XK6	Autophagy-related protein 2 homolog B	Atg2b	3.22892	5	6	5	69538.9	51442.1	46041.4	76058.2	58294.3	50194.6
Q9QY93	dCTP pyrophosphatase 1	Dctpp1	25.2941	3	10	3	25592.3	30486.3	66305	27449.3	31994.2	71884
Q62165	Dystroglycan	Dag1	4.81523	4	18	4	243177	241505	121019	220502	234289	120478
Q99MD9	Nuclear autoantigenic sperm protein	Nasp	7.50323	5	10	4	33081.5	47116.5	27592.6	36436.9	51554.7	30413.4
Q6RHR9	Membrane-associated guanylate kinase, WW and PDZ domain-containing protein 1	Magi1	5.50646	6	8	6	28086.1	18614.8	32705.8	33270.7	20048.6	23623.1
D3YZP9	Coiled-coil domain-containing protein 6	Ccdc6	6.18337	3	7	3	78251.4	297616	120360	82541.8	343613	118637
P70665	Sialate O-acetylesterase	Siae	6.4695	3	9	3	43651.9	59831.9	55666.8	44352.7	61149.1	64289.8
Q9QXC1	Fetuin-B	Fetub	8.24742	3	18	3	69005.4	42442.2	44404.8	72205.8	49849.1	47205.3
Q8BXV2	BRI3-binding protein	Bri3bp	11.8577	3	10	3	348662	205212	243114	349599	211495	251231
B9EKI3	TATA element modulatory factor	Tmf1	6.96609	7	12	7	63103.8	67106	61838	64432.8	64537.6	64414
Q9CZ83-2	Isoform 2 of 39S ribosomal protein L55, mitochondrial	Mrpl55	23.1343	4	12	4	200368	147917	532011	130654	97916.9	304078
Q78KK3	Solute carrier family 22 member 18	Slc22a18	5.17241	2	10	2	316204	283637	448376	317384	269955	452016
P70268-2	Isoform 2 of Serine/threonine-protein kinase N1	Pkn1	6.83491	7	11	5	83291.8	46197.7	61067.4	89101.1	52321.5	71751.7
Q5SXA9	Protein KIBRA	Wwc1	3.71377	4	5	3	105500	83302.4	83143.2	97115.5	75939.3	82028
Q8VDR9	Dedicator of cytokinesis protein 6	Dock6	3.99038	7	9	6	39756.9	40482.3	62658.4	40122.4	39271.1	59440.2
Q3ULF4	Paraplegin	Spg7	5.37772	4	10	4	46670.6	61522.3	39824.4	48827.7	62112.9	44805.2
Q78ZA7	Nucleosome assembly protein 1-like 4	Nap1l4	5.6	2	17	1	65255.7	111047	133848	58864.8	101411	114771
Q8C7R4	Ubiquitin-like modifier-activating enzyme 6	Uba6	4.2735	4	8	4	99001.7	90846	99331.2	89999.3	86067.2	90827.5
Q811S7	Upstream-binding protein 1	Ubp1	7.59259	3	5	3	154762	114919	112691	155859	109654	110630
P57784	U2 small nuclear ribonucleoprotein A'	Snrpa1	18.0392	3	7	3	113265	58812.3	108944	127483	63620.1	112559
Q9CXZ1	NADH dehydrogenase [ubiquinone] iron-sulfur protein 4, mitochondrial	Ndufs4	10.8571	2	23	2	1.1759e+06	717415	903476	1.11687e+06	697966	842258
Q7TMK9-2	Isoform 2 of Heterogeneous nuclear ribonucleoprotein Q	Syncrip	4.98221	3	20	3	174592	151959	166674	162828	146395	168242
Q8BK63-2	Isoform 2 of Casein kinase I isoform alpha	Csnk1a1	9.84615	2	7	1	47029.8	32735.3	76398.6	39254.7	26383.8	67050.3
P28474	Alcohol dehydrogenase class-3	Adh5	4.0107	1	8	1	101536	74110.5	89646.3	107831	82698.3	81623.3
Q8VHR5	Transcriptional repressor p66-beta	Gatad2b	8.24916	4	11	4	41419.3	43160.2	25033.6	41933.6	45937.3	23392.1
P97314	Cysteine and glycine-rich protein 2	Csrp2	24.3523	4	13	4	142418	105830	64090.9	137641	95822.7	62182.8
Q9Z2U1	Proteasome subunit alpha type-5	Psma5	8.29876	3	24	3	96294.6	67248	63571.5	71392.1	52497.6	63151.7
Q9QY36	N-alpha-acetyltransferase 10	Naa10	15.7447	3	8	3	48696.8	41412.6	50866.5	48371.3	44446.1	53201.3
Q61194	Phosphatidylinositol 4-phosphate 3-kinase C2 domain-containing subunit alpha	Pik3c2a	2.43179	3	11	3	41112.8	17101.4	33392.7	42584	17379.1	31714.3
Q8BRK8	5'-AMP-activated protein kinase catalytic subunit alpha-2	Prkaa2	4.8913	2	10	1	111207	118264	150117	94445.6	104081	129895
Q91YP2	Neurolysin, mitochondrial	Nln	5.68182	4	15	3	60594.7	34481.9	78825.5	52221.3	36638.1	75864.8
Q3TKT4-2	Isoform 2 of Transcription activator BRG1	Smarca4	4.27509	6	7	4	56416.9	89996.4	45532.8	54568.9	87018.5	44836.7
P99025	GTP cyclohydrolase 1 feedback regulatory protein	Gchfr	29.7619	1	19	1	99520.8	97742.8	55711.3	98912.9	102187	66338.8
Q8R164	Valacyclovir hydrolase	Bphl	10.3093	4	29	4	564178	1.23055e+06	778208	575206	1.30919e+06	767049
Q9QVP9	Protein-tyrosine kinase 2-beta	Ptk2b	4.65808	5	9	5	100751	98455.3	135090	90496.9	91605.7	125935
Q7TMY7	Importin-8	Ipo8	4.15842	3	3	3	20161.6	49076.5	63452.3	20186.3	53183.3	64743.6
A7MCT6	Ethanolamine kinase 2	Etnk2	8.57143	4	14	3	298249	340062	265815	295504	336161	272734
Q99LX5	Multiple myeloma tumor-associated protein 2 homolog	Mmtag2	10.7692	3	5	3	119613	37026.2	99472.6	120060	38682.8	103169
Q64261	Cyclin-dependent kinase 6	Cdk6	16.8712	4	9	4	264718	222818	544067	227739	202127	537917
Q8CIV8	Tubulin-specific chaperone E	Tbce	10.1145	5	14	5	40441.7	41032.9	41468.7	34513.9	37283	36333.9
Q99JW2	Aminoacylase-1	Acy1	11.7647	4	10	4	435587	464936	535027	414134	473729	577140
Q9QXB9	Developmentally-regulated GTP-binding protein 2	Drg2	9.61538	3	5	3	508300	268133	59327	490914	274247	56172.8
Q8BH35	Complement component C8 beta chain	C8b	11.3752	5	8	5	48761.9	41596.5	52703.6	47146.7	48833	49056.3
Q06180	Tyrosine-protein phosphatase non-receptor type 2	Ptpn2	17.2414	7	13	7	113532	78581.2	109019	114432	81926.7	113451
Q3UDE2	Tubulin--tyrosine ligase-like protein 12	Ttll12	4.53834	3	8	3	147422	248740	264987	147850	281530	259865
Q924C1	Exportin-5	Xpo5	2.65781	3	6	3	111149	143093	87746.7	116657	160486	77803.9
P70699	Lysosomal alpha-glucosidase	Gaa	4.40714	5	22	5	184084	150367	103375	183664	144912	100170
P63087-2	Isoform 2 of Serine/threonine-protein phosphatase PP1-gamma catalytic subunit	Ppp1cc	8.30861	3	13	1	95052.5	131441	63191.3	95834.5	133177	61769.8
Q9QZQ8	Core histone macro-H2A.1	H2afy	6.72043	3	20	3	459939	667557	569007	453644	730223	607781
Q8VE19	GATOR complex protein MIOS	Mios	8.68571	6	9	6	51730.5	43713.1	47525.5	48087.6	40493.5	46741.2
P14576	Signal recognition particle 54 kDa protein	Srp54	3.76984	2	10	2	60828.8	42251.8	49598.7	54711	30860.7	37214.5
Q9DB29	Isoamyl acetate-hydrolyzing esterase 1 homolog	Iah1	12.0482	2	16	2	289072	154572	183022	290884	158737	177854
Q60960	Importin subunit alpha-5	Kpna1	6.50558	4	16	2	237715	204242	336511	211304	208114	291167
Q8BYL4	Tyrosine--tRNA ligase, mitochondrial	Yars2	8.05085	3	8	3	28026.1	45944.6	57763.1	34335.6	50337.8	57895.6
Q6WKZ8	E3 ubiquitin-protein ligase UBR2	Ubr2	3.58974	6	9	6	98657.4	97066.5	117170	102326	97725.7	125531
Q8CG76	Aflatoxin B1 aldehyde reductase member 2	Akr7a2	2.99728	1	17	1	637605	432265	521379	631443	413912	483140
Q9JHU2	Palmdelphin	Palmd	12.1597	5	13	5	57406.6	51002.3	85020.9	54479.5	44967	90621.5
Q9CWZ3	RNA-binding protein 8A	Rbm8a	16.092	3	16	3	82213.1	126890	110722	84785.7	130992	109944
P50462	Cysteine and glycine-rich protein 3	Csrp3	19.0722	3	11	3	139459	204418	182856	143623	201246	177108
P08122	Collagen alpha-2(IV) chain	Col4a2	4.39367	5	19	5	450228	286784	156407	427032	271376	156851
Q99LB6	Methionine adenosyltransferase 2 subunit beta	Mat2b	12.5749	3	7	3	67727.4	93307.9	89850.7	71895.3	91288.9	79354.8
Q8K2I3	Dimethylaniline monooxygenase [N-oxide-forming] 2	Fmo2	4.6729	2	6	2	25402.4	48838.3	31753	25073.3	48964.4	34709.3
Q9D1L0	Coiled-coil-helix-coiled-coil-helix domain-containing protein 2	Chchd2	15.6863	2	50	2	56879.9	72625.4	67953.6	57128.1	75320.3	69453
O08585	Clathrin light chain A	Clta	13.617	4	21	4	508640	444828	644906	325576	282217	508613
P12265	Beta-glucuronidase	Gusb	9.25926	5	12	5	225179	175599	152077	159512	130958	124259
Q6KCD5	Nipped-B-like protein	Nipbl	1.92995	5	7	5	59700.2	52820	56932.1	63556	54332.7	55903.6
P43006	Excitatory amino acid transporter 2	Slc1a2	3.84615	3	6	3	129023	179174	161083	131021	179993	175217
Q06185	ATP synthase subunit e, mitochondrial	Atp5i	16.9014	1	59	1	181261	526837	181504	181339	526012	187360
Q9Z2X1	Heterogeneous nuclear ribonucleoprotein F	Hnrnpf	7.71084	2	18	2	13166.4	18806.8	34618.3	14019.9	25503.1	33676.2
P70694	Estradiol 17 beta-dehydrogenase 5	Akr1c6	7.12074	2	30	2	170648	258936	76998.1	193014	306818	82790.7
Q3TPX4	Exocyst complex component 5	Exoc5	9.88701	7	12	7	112337	126322	133454	112115	122236	136740
Q99KK9	Probable histidine--tRNA ligase, mitochondrial	Hars2	11.4851	6	12	4	166675	172329	178406	160595	173162	148056
[truncated: 2,574 more rows]
