# Supplementary material for: CREB-Regulated Transcriptional Coactivator 2 Proteome Landscape is Modulated by SREBF1
Source: Mol Cell Proteomics. 2023 Aug 28;22(10):100637. doi: 10.1016/j.mcpro.2023.100637 (PMC10522995; doi:10.1016/j.mcpro.2023.100637)
Supplement: Supplemental Table S2 [file mmc3.xlsx]

## Sheet: Sheet1
	Table of contents
1	Phosphopeptides: Detailed information regarding peptide sequence, mass spectra, charges, site modification and probability and quality scores

## Sheet: phosphopeptides
Sequence	m/z [Da]	Charge	Modifications	ptmRS: Best Site Probabilities	Master Protein Accessions	Qvality q-value
eVDGLLTSDPMGsPVSSk	786.394	3	1xTMT6plex [E/K]; 1xPhospho [S13(99.6)]	S13(Phospho): 99.6	Q7TQH0-2	0
kPSAVNTLSSsLPQGDR	765.741	3	1xTMT6plex [K]; 1xPhospho [T/S]	T7(Phospho): 25; S9(Phospho): 25; S10(Phospho): 25; S11(Phospho): 25	Q923J1	0
yLSVPPSPsISESRSPPEGDTTLFLSR	1076.87	3	1xTMT6plex [N-Term]; 1xPhospho [S/Y/T]	S7(Phospho): 20; S9(Phospho): 20; S11(Phospho): 20; S13(Phospho): 20; S15(Phospho): 20	Q8C9B9	0
yLEIDsDEESRGELLSLR	811.73	3	1xTMT6plex [N-Term]; 1xPhospho [S6(100)]	S6(Phospho): 100	Q80UZ2	0
eGAEGAsPSLSAAPSR	898.424	2	1xTMT6plex [N-Term]; 1xPhospho [S]	S7(Phospho): 49.92; S9(Phospho): 49.92	Q3UMC0	0
sPTGAQPAAAkPPPLSAk	614.852	4	TMT6plex [S]; 1xPhospho [S1(99.7)]	S1(Phospho): 99.76	E9Q1P8	0
eADDEsLDEQASASk	711.659	3	1xTMT6plex [E/K]; 1xPhospho [S6(100)]	S6(Phospho): 100	Q9JM96	0
aVASLNTPFmPPDPDVsPMk	890.109	3	1xTMT6plex [A/K]; 2xOxidation [M10(100); M19(100)]; 1xPhospho [S17(99.6)]	M10(Oxidation): 99.71; S17(Phospho): 100	P34914	0
lAEGEEEkPEEQENETPPATsSEAEQPk	770.972	5	TMT6plex [L]; 1xPhospho [T/S]	T16(Phospho): 25; T20(Phospho): 25; S21(Phospho): 25; S22(Phospho): 25	Q3TEA8-2	0
nTGASSGATsEESTEAEFcR	800.666	3	1xTMT6plex [N-Term]; 1xCarbamidomethyl [C19]; 1xPhospho [S10(99.6)]	S10(Phospho): 99.64	P70302	0
gLLSQNGSFGPsPVSGGEcSPPLPAEPPGRPLSATLSR	1021.5	4	1xTMT6plex [N-Term]; 1xCarbamidomethyl [C19]; 1xPhospho [S/T]	S8(Phospho): 33.33; S12(Phospho): 33.33; S15(Phospho): 33.33	Q8BI84	0
sDGGyTYDTSDLAAIk	739.024	3	1xTMT6plex [S/K]; 1xPhospho [S1(100)]	S1(Phospho): 100	Q9D0I9	0
iSsLLEEQFQQGk	1023.04	2	1xTMT6plex [I/K]; 1xPhospho [S]	S3(Phospho): 99.65	P62242	0
tsSVGGHSSQVPLLR	917.474	2	1xTMT6plex [N-Term]; 1xPhospho [S3(99.2)]	S3(Phospho): 99.24	Q99KG5	0
qSARPsTPEPDcTQLEPTGD	832.369	3	1xTMT6plex [N-Term]; 1xCarbamidomethyl [C12]; 1xPhospho [S/T]	S6(Phospho): 50; T7(Phospho): 50	Q60949	0
lEsEEDSIGWGTADcGPEASR	859.034	3	1xTMT6plex [N-Term]; 1xCarbamidomethyl [C15]; 1xPhospho [S3(99.6)]	S3(Phospho): 99.64	O08648	0
sLsSPTVTLSAPLEGAk	732.735	3	1xTMT6plex [S/K]; 1xPhospho [S/T]	S3(Phospho): 49.94; S4(Phospho): 49.94	Q8CFI0	0
kVELsESEEDk	687.363	3	TMT6plex [K]; 1xPhospho [S5(100)]	S5(Phospho): 100	Q52KI8	0
gPSGTVsEAQLAR	791.395	2	1xTMT6plex [N-Term]; 1xPhospho [S7(100)]	S7(Phospho): 100	Q69ZN7	0
qLsTSSDTSTPTSSGSQVAASTSQPVR	992.804	3	1xTMT6plex [N-Term]; 1xPhospho [S16(94.5)]	S16(Phospho): 94.49	Q80TG1	0
qDEDSDsEmGPPTEEPEEEDGAAFSFk	882.62	4	1xTMT6plex [Q/K]; 1xOxidation [M9(100)]; 1xPhospho [S/T]	S5(Phospho): 99.22; M9(Oxidation): 100	Q9CZH7	0
qDIVYSVtcEQcWPESGEcGPcEASVR	878.869	4	1xTMT6plex [N-Term]; 4xCarbamidomethyl [C9; C12; C19; C22]; 1xPhospho [T/S/Y]	T8(Phospho): 49.91; S16(Phospho): 49.91	Q03145	0
kLQPTDsFTQSSR	678.354	3	1xTMT6plex [K]; 1xPhospho [T/S]	T5(Phospho): 50; S7(Phospho): 50	Q9DCG6	0
dLNQLFQQDSsSR	616.289	3	1xTMT6plex [N-Term]; 1xPhospho [S]	S10(Phospho): 33.33; S11(Phospho): 33.33; S12(Phospho): 33.33	Q99MI1	0
dDGsWEVIEGYR	867.882	2	1xTMT6plex [N-Term]; 1xPhospho [S4(100)]	S4(Phospho): 100	P26443	0
aAGQYSTsYAQQk	647.654	3	1xTMT6plex [A/K]; 1xPhospho [T/S/Y]	T7(Phospho): 33.3; S8(Phospho): 33.3; Y9(Phospho): 33.3	P58281-2	0
kIEEsDEEAVQAk	748.396	3	TMT6plex [K]; 1xPhospho [S5(100)]	S5(Phospho): 100	P59997	0
sTIGVmVtASHNPEEDNGVk	880.432	3	1xTMT6plex [S/K]; 1xPhospho [T/S]	M6(Oxidation): 100; S10(Phospho): 100	Q9CYR6	0
sLDLPSIGGSSVGk	928.003	2	1xTMT6plex [S/K]; 1xPhospho [S1(100)]	S1(Phospho): 100	Q5SV85	0
fEAGGFQSSQsTENS	942.895	2	1xTMT6plex [N-Term]; 1xPhospho [S/T]	S11(Phospho): 49.77; T12(Phospho): 49.77	Q8BGD8	0
iHSANSASPEGAPTDAENGISGNVtPDQDPAR	871.899	4	1xTMT6plex [N-Term]; 1xPhospho [T/S]	T14(Phospho): 33.33; S21(Phospho): 33.33; T25(Phospho): 33.33	Q9D281	0
ssDEVSLEESEDGR	924.391	2	1xTMT6plex [N-Term]; 1xPhospho [S2(99.7)]	S2(Phospho): 99.71	Q91VS8	0
sSSELGMIFNER	839.889	2	1xTMT6plex [N-Term]; 1xPhospho [S2(99.5)]	S2(Phospho): 99.49	Q921L8	0
vHLDGPALsSQQR	572.959	3	1xTMT6plex [N-Term]; 1xPhospho [S]	S9(Phospho): 50; S10(Phospho): 50	Q99N42	0
eSAEQSSGPGPSLRPQNsTTWR	894.421	3	1xTMT6plex [N-Term]; 1xPhospho [S/T]	S12(Phospho): 49.91; S18(Phospho): 49.91	Q7TSC1	0
qkDFDISEQNDsSDEEk	927.774	3	TMT6plex [Q]; 1xPhospho [S12(99.8)]	S12(Phospho): 99.84	Q61712	0
ePPQGcsTPASEEPSVk	780.038	3	1xTMT6plex [E/K]; 1xCarbamidomethyl [C6]; 1xPhospho [S/T]	S7(Phospho): 49.95; T8(Phospho): 49.95	Q80WR5	0
aTcIsPGLVETQFAFk	769.733	3	1xTMT6plex [A/K]; 1xCarbamidomethyl [C3]; 1xPhospho [S5(99.7)]	S5(Phospho): 99.71	Q3U0B3	0
qYDAYGSAGFDPGTsSSGQGYWR	922.727	3	1xTMT6plex [N-Term]; 1xPhospho [T/S/Y]	T14(Phospho): 33.28; S15(Phospho): 33.28; S16(Phospho): 33.28	Q99M87	0
kLEVsPGDEQSNVETR	776.061	3	1xTMT6plex [K]; 1xPhospho [S5(100)]	S5(Phospho): 100	Q8CI11	0
fSGISGcsDGASQEEGSASSTk	896.4	3	1xTMT6plex [F/K]; 1xCarbamidomethyl [C7]; 1xPhospho [S/T]	S8(Phospho): 50; S12(Phospho): 50	Q6QI06	0
asPFEEDQNR	751.329	2	1xTMT6plex [N-Term]; 1xPhospho [S2(100)]	S2(Phospho): 100	Q80U58	0
tEALEDsEDEDQDFVEVPEk	954.764	3	1xTMT6plex [T/K]; 1xPhospho [S7(100)]	S7(Phospho): 100	Q9D479	0
qLLEFEsFSAk	918.981	2	1xTMT6plex [Q/K]; 1xPhospho [S7(100)]	S7(Phospho): 100	Q9WV68	0
hQQQFLAsPGSSTIDNk	799.404	3	1xTMT6plex [H/K]; 1xPhospho [S8(100)]	S8(Phospho): 100	Q9ESJ0	0
sAsESYTQSFQSR	893.893	2	1xTMT6plex [N-Term]; 1xPhospho [S/Y/T]	T7(Phospho): 98.37	Q2TBE6	0
eTATELSGsPPSNGTANk	767.041	3	1xTMT6plex [E/K]; 1xPhospho [S/T]	S9(Phospho): 49.88; S12(Phospho): 49.88	Q9Z0H4-6	0
tWEEPIPSWQPENADSDEARLsPQAGR	1125.85	3	1xTMT6plex [N-Term]; 1xPhospho [S/T]	S16(Phospho): 49.92; S22(Phospho): 49.92	Q8BGI4	0
vDVVGATQGQAGscSR	634.297	3	1xTMT6plex [N-Term]; 1xCarbamidomethyl [C14]; 1xPhospho [S13(99.4)]	S13(Phospho): 99.45	Q8BGD9	0
rLStIFEEcDEELER	745.679	3	1xTMT6plex [N-Term]; 1xCarbamidomethyl [C9]; 1xPhospho [S/T]	S3(Phospho): 50; T4(Phospho): 50	A2AQ25	0
lSVSSNDtQESGNSSGPSPGAk	882.088	3	1xTMT6plex [L/K]; 1xPhospho [S/T]	S4(Phospho): 49.81; S5(Phospho): 49.81	G3X9K3	0
sSDsVDIEEQEEk	678.317	3	1xTMT6plex [S/K]; 1xPhospho [S4(100)]	S4(Phospho): 100	Q6PR54-3	0
sEsQMDITDINAPkPk	847.78	3	TMT6plex [S]; 1xPhospho [S/T]	S3(Phospho): 50; T8(Phospho): 50	Q61391	0
nSEPIQYHSsADLGNLLTVEEEk	1037.85	3	1xTMT6plex [N/K]; 1xPhospho [S/Y/T]	S9(Phospho): 50; S10(Phospho): 50	A3KGS3	0
sVIDPIPAPVGDSNVDSGAk	826.095	3	1xTMT6plex [S/K]; 1xPhospho [S1(100)]	S1(Phospho): 100	Q8CIN4	0
sQESQLPEESkPASSksPLGLEAGR	845.698	4	TMT6plex [S]; 1xPhospho [S]	S10(Phospho): 25; S14(Phospho): 25; S15(Phospho): 25; S17(Phospho): 25	Q99PU7	0
aAVPSGASTGIyEALELR	705.362	3	1xTMT6plex [N-Term]; 1xPhospho [Y12(99.1)]	Y12(Phospho): 99.07	P17182	0
asDLEEEENATR	836.866	2	1xTMT6plex [N-Term]; 1xPhospho [S2(100)]	S2(Phospho): 100	Q0P678	0
sPGSGSQSsGWHEVEPGLPsPSTLk	1042.82	3	1xTMT6plex [S/K]; 1xPhospho [S/T]	S4(Phospho): 24.97; S6(Phospho): 24.97; S8(Phospho): 24.97; S9(Phospho): 24.97; S20(Phospho): 100	Q02780	0
tVGtPIASVPGSTNTGTVPGSEkDSDPMETEEk	1022.26	4	TMT6plex [T]; 1xPhospho [T4(100)]	T4(Phospho): 100	Q3TXS7	0
eDGEsEEGQPEAAWPLPSGR	817.362	3	1xTMT6plex [N-Term]; 1xPhospho [S5(100)]	S5(Phospho): 100	Q80U72-4; Q80U72	0
gFGFGQGAGALVHsE	581.608	3	1xTMT6plex [N-Term]; 1xPhospho [S14(100)]	S14(Phospho): 100	P97315	0
sSSsLLASPSHIAAk	665.362	3	1xTMT6plex [S/K]; 1xPhospho [S]	S3(Phospho): 49.78; S4(Phospho): 49.78	Q3TZZ7	0
ssPkEELHPTASSQLAPSFSSSSSSSSGPR	890.184	4	1xTMT6plex [S/K]; 1xPhospho [S2(99.7)]	S2(Phospho): 99.26	Q8C0T5	0
iLIVTQtPPYMR	870.969	2	1xTMT6plex [N-Term]; 1xPhospho [T7(99.6)]	T7(Phospho): 99.53	Q6ZQ58	0
sNLELsPDNLPLR	888.958	2	1xTMT6plex [N-Term]; 1xPhospho [S6(100)]	S6(Phospho): 100	Q8CIG3	0
lkFsDEEDGRDsDEEGAEGHk	800.111	4	TMT6plex [L]; 2xPhospho [S4(100); S12(100)]	S4(Phospho): 100; S12(Phospho): 100	Q7TSC1	0
eTQQEPGEEsPVPSEEHLAPETk	1029.49	3	1xTMT6plex [E/K]; 1xPhospho [S10(99.6)]	S10(Phospho): 99.51	Q9JJG0	0
eQsIcAAEEQPTEDGQSDANk	949.091	3	1xTMT6plex [E/K]; 1xCarbamidomethyl [C5]; 1xPhospho [S3(100)]	S3(Phospho): 100	Q8VHE0	0
nMTVEQLLTGSPTsPTVEPEkPTR	788.408	4	1xTMT6plex [N/K]; 1xPhospho [T/S]	T9(Phospho): 25; S11(Phospho): 25; T13(Phospho): 25; S14(Phospho): 25	Q6ZPJ3	0
sLLDASEEAIk	857.455	2	1xTMT6plex [S/K]; 1xPhospho [S1(100)]	S1(Phospho): 100	Q64727	0
aAYFGIyDTAk	879.45	2	1xTMT6plex [A/K]; 1xPhospho [Y7(99.8)]	Y7(Phospho): 99.84	P51881	0
kSsPkEEVAsEPEEAASPTTPk	675.948	5	TMT6plex [K]; 2xPhospho [S3(99.6); S10(100)]	S2(Phospho): 50; S3(Phospho): 50; S10(Phospho): 99.68	Q9D6Z1	0
kSSsPGPDTVADRPDSESPLEVk	792.162	4	TMT6plex [K]; 1xPhospho [S4(99.1)]	S4(Phospho): 99.14	Q8K1N1	0
eSNSNQcVYAAHNsVVIDEck	988.119	3	1xTMT6plex [E/K]; 2xCarbamidomethyl [C7; C20]; 1xPhospho [S14(100)]	S14(Phospho): 100	P43006	0
tSFSVGsDDELGPIR	944.948	2	1xTMT6plex [N-Term]; 1xPhospho [S7(100)]	S7(Phospho): 100	Q91YM2	0
vEEEQEADEEDVsEEEAEDR	892.357	3	1xTMT6plex [N-Term]; 1xPhospho [S13(100)]	S13(Phospho): 100	Q8VBT0	0
dYPLPDVAHVTMLSAsQk	837.431	3	1xTMT6plex [D/K]; 1xPhospho [S/Y/T]	S14(Phospho): 50; S16(Phospho): 50	P19783	0
kDQGPEVGVsNRsLVDGk	683.855	4	TMT6plex [K]; 2xPhospho [S10(100); S13(100)]	S10(Phospho): 100; S13(Phospho): 100	P58735	0
cAVPHSsPNLAEVk	683.02	3	1xTMT6plex [C/K]; 1xCarbamidomethyl [C1]; 1xPhospho [S7(99.6)]	S7(Phospho): 99.64	Q9Z2V5	0
aGsPVSATEEkPk	690.047	3	TMT6plex [A]; 1xPhospho [S/T]	S3(Phospho): 50; S6(Phospho): 50	O35615	0
eVHDELEDLPsPPPPLsPPPTTSPHk	687.137	5	1xTMT6plex [E/K]; 3xPhospho [S11(100); S17(100); T/S]	S11(Phospho): 100; S17(Phospho): 100	Q8BUV3	0
gSEGSGtSPVPDk	878.432	2	1xTMT6plex [G/K]; 1xPhospho [S8(99.8)]	T7(Phospho): 50; S8(Phospho): 50	Q924T2	0
qGEDNsHTQDTEDLEk	795.359	3	1xTMT6plex [Q/K]; 1xPhospho [S6(99.8)]	S6(Phospho): 99.65	Q80WJ7	0
aLYDYAGQEADELsFR	1078.99	2	1xTMT6plex [N-Term]; 1xPhospho [S14(100)]	S14(Phospho): 100	Q99JB8	0
dQGEPVsPSEDEPFSWPGPk	681.57	4	1xTMT6plex [D/K]; 1xPhospho [S]	S7(Phospho): 33.33; S9(Phospho): 33.33; S15(Phospho): 33.33	Q6DFV3	0
lNDPFQPFPGNDsPk	737.701	3	1xTMT6plex [L/K]; 1xPhospho [S13(100)]	S13(Phospho): 100	P42567	0
kGsITEYTATEEk	742.062	3	TMT6plex [K]; 1xPhospho [S3(99.5)]	S3(Phospho): 99.59	O54940	0
eEQSGPVDEkGNDsDGEAESDDPEkk	947.701	4	TMT6plex [E]; 1xPhospho [S14(100)]	S14(Phospho): 100	P46467	0
rRDsDGVDGFEAEGk	726.019	3	1xTMT6plex [R/K]; 1xPhospho [S4(100)]	S4(Phospho): 100	O88532	0
kAEGEPQEEsPLk	737.062	3	TMT6plex [K]; 1xPhospho [S10(100)]	S10(Phospho): 100	Q8K019	0
aTcELFPNQSFLASGSsIR	798.716	3	1xTMT6plex [N-Term]; 1xCarbamidomethyl [C3]; 1xPhospho [S/T]	S14(Phospho): 33.33; S16(Phospho): 33.33; S17(Phospho): 33.33	Q8C650	0
amAEEDNGsIGEETDSSPGR	792.994	3	1xTMT6plex [N-Term]; 1xPhospho [S/T]	M2(Oxidation): 100; S9(Phospho): 100	P70302	0
aGIPQHHPPMAQNLQYPDDsDDEkk	720.558	5	TMT6plex [A]; 1xOxidation [M10(100)]; 1xPhospho [S20(99.7)]	S20(Phospho): 99.6	Q9JKF6	0
rEPPPPQTLGAPGtPPQADSTR	860.432	3	1xTMT6plex [N-Term]; 1xPhospho [T14(100)]	T14(Phospho): 100	Q5U4C3	0
eHYPVsSPSSPSPPAQPGGVSR	843.737	3	1xTMT6plex [N-Term]; 1xPhospho [S/Y]	S6(Phospho): 20; S7(Phospho): 20; S9(Phospho): 20; S10(Phospho): 20; S12(Phospho): 20	Q99NH0	0
qLMELDTsPSPSAQVVGLk	846.78	3	1xTMT6plex [Q/K]; 1xPhospho [S/T]	S10(Phospho): 49.87; S12(Phospho): 49.87	Q9DBS9	0
gEDLSsQHEPLkk	745.738	3	TMT6plex [G]; 1xPhospho [S]	S5(Phospho): 50; S6(Phospho): 50	Q8BXB6	0
dHFPIEEAEEEDtSSQEESISPTPR	1056.8	3	1xTMT6plex [N-Term]; 1xPhospho [T/S]	T13(Phospho): 33.33; S14(Phospho): 33.33; S15(Phospho): 33.33	Q0VGY8	0
eDtGcNLQHISDR	618.606	3	1xTMT6plex [N-Term]; 1xCarbamidomethyl [C5]; 1xPhospho [T3(100)]	T3(Phospho): 100	Q8BGU5	0
rQtSDSSVGVNHVSSTTSLGEDYEDDDLVNSDEVMk	1114.26	4	1xTMT6plex [R/K]; 1xPhospho [T/S/Y]	T3(Phospho): 49.31; S4(Phospho): 49.31	Q6PA06	0
nSHsDSSIYIR	794.369	2	1xTMT6plex [N-Term]; 1xPhospho [S4(100)]	S2(Phospho): 25; S4(Phospho): 25; S6(Phospho): 25; S7(Phospho): 25	Q8C5W0	0
kGsDDAPYSPTAR	634.983	3	1xTMT6plex [K]; 1xPhospho [S3(100)]	S3(Phospho): 100	Q9WTU0	0
dSDSEVSQNHsPHRESLSENNPAQScLTQk	980.701	4	1xTMT6plex [D/K]; 1xCarbamidomethyl [C26]; 1xPhospho [S/T]	S11(Phospho): 33.33; S16(Phospho): 33.33; S18(Phospho): 33.33	A2ALK8	0
vDDkPSsPGDSSk	696.027	3	TMT6plex [V]; 1xPhospho [S]	S6(Phospho): 50; S7(Phospho): 50	Q9QXV1	0
gTSASSATVMTPsTSDHHLDAAVSR	932.433	3	1xTMT6plex [N-Term]; 1xOxidation [M10(100)]; 1xPhospho [T/S]	S13(Phospho): 33.31; T14(Phospho): 33.31; S15(Phospho): 33.31	Q9ESJ4	0
eSPVASWSGPALQEPDGDELSEsSLSTSELGAMk	1008.23	4	1xTMT6plex [E/K]; 1xPhospho [S/T]	S21(Phospho): 19.99; S23(Phospho): 19.99; S24(Phospho): 19.99; S26(Phospho): 19.99; T27(Phospho): 19.99	E9Q3C1	0
lsWPNHYSGASENQTR	719.33	3	1xTMT6plex [N-Term]; 1xPhospho [S/Y/T]	S2(Phospho): 49.89; Y7(Phospho): 49.89	Q3UFT3	0
asDSNTHEGFFWQGLWQR	825.706	3	1xTMT6plex [N-Term]; 1xPhospho [T6(99.4)]	T6(Phospho): 99.45	Q9QZN4	0
gSEGSQsPGSSVDDAEDDPSR	796.66	3	1xTMT6plex [N-Term]; 1xPhospho [S7(99.6)]	S7(Phospho): 99.59	O35615	0
dLTEHkPsASNHNLAPSDNSPNk	810.912	4	TMT6plex [D]; 1xPhospho [S/T]	S8(Phospho): 50; S10(Phospho): 50	Q925P2	0
qSEEsPADDGELR	871.377	2	1xTMT6plex [N-Term]; 1xPhospho [S5(100)]	S5(Phospho): 100	Q61687	0
skPAAADsEGEEEEEDTAkEk	812.407	4	TMT6plex [S]; 1xPhospho [S8(100)]	S8(Phospho): 100	Q6P542	0
qGSRPGsPGSEVPAASVTGPR	768.382	3	1xTMT6plex [N-Term]; 1xPhospho [S/T]	S7(Phospho): 50; S10(Phospho): 50	Q6ZPG2	0
gNMVDQHsPEEGTRPHFITcTVEHDSIR	712.527	5	1xTMT6plex [N-Term]; 1xCarbamidomethyl [C20]; 1xPhospho [S8(100)]	S8(Phospho): 99.68	Q9JLI6	0
sAPQPsLAATPNPGASQVYAALLPR	929.486	3	1xTMT6plex [N-Term]; 1xPhospho [S/T/Y]	S6(Phospho): 50; T10(Phospho): 50	Q3TNA1	0
sIEVENDFLPVEk	1029.03	2	1xTMT6plex [S/K]; 1xPhospho [S1(100)]	S1(Phospho): 100	Q8R550	0
aGsAPAFGPEALTPDWENR	1148.04	2	1xTMT6plex [N-Term]; 1xPhospho [S3(100)]	S3(Phospho): 99.5	Q60692	0
dQLPDGYsTTPGGTLYATTPGGTR	912.429	3	1xTMT6plex [N-Term]; 2xPhospho [T14(98.2); T/Y/S]	T9(Phospho): 49.92; T10(Phospho): 49.92	Q80VV3	0
vPGENGsPEmFLSHALAER	789.372	3	1xTMT6plex [N-Term]; 1xPhospho [S7(100)]	S7(Phospho): 100; M10(Oxidation): 100	Q8C0Q2	0
qWVDQSSPVLLDNPVLGsMAk	941.49	3	1xTMT6plex [Q/K]; 1xPhospho [S18(99.7)]	S18(Phospho): 99.69	P70694	0
lTEkEsEcTDVcR	1083	2	1xTMT6plex [L/K]; 2xCarbamidomethyl [C8; C12]; 1xPhospho [S6(100)]	S6(Phospho): 100	Q9QXZ6	0
lAALALASSENSStPEEcEEVNEk	779.873	4	1xTMT6plex [L/K]; 1xCarbamidomethyl [C18]; 1xPhospho [S/T]	S12(Phospho): 33.33; S13(Phospho): 33.33; T14(Phospho): 33.33	Q9D6Z1	0
eSLkEEDEsDDDNm	737.307	3	1xTMT6plex [E/K]; 1xOxidation [M14(100)]; 1xPhospho [S9(100)]	S9(Phospho): 100; M14(Oxidation): 100	O70435	0
sEsPIPVADQDNPVHAQER	800.045	3	1xTMT6plex [N-Term]; 1xPhospho [S3(100)]	S3(Phospho): 100	D2EAC2	0
gDVTAEEAAGAsPAk	637.986	3	1xTMT6plex [G/K]; 1xPhospho [S12(100)]	S12(Phospho): 100	P28667	0
lPHPILPFSGsPEALk	747.753	3	1xTMT6plex [L/K]; 1xPhospho [S]	S9(Phospho): 50; S11(Phospho): 50	Q69ZL1	0
vETAEVcSRPQELPQsPR	798.055	3	1xTMT6plex [N-Term]; 1xCarbamidomethyl [C7]; 1xPhospho [S16(100)]	S16(Phospho): 100	Q76LS9	0
rWDQTADQTPGAtPk	737.371	3	1xTMT6plex [R/K]; 1xPhospho [T13(100)]	T13(Phospho): 100	Q99NB9	0
sLPGLASSVGDPLPQk	702.052	3	1xTMT6plex [S/K]; 1xPhospho [S1(100)]	S1(Phospho): 100	Q9CWT6	0
sITsPPSTSSTk	865.952	2	1xTMT6plex [S/K]; 1xPhospho [S4(99.8)]	S4(Phospho): 98.8	P70257; P70257-2	0
lksEDELRPDVDEHTQk	702.369	4	TMT6plex [L]; 1xPhospho [S3(100)]	S3(Phospho): 99.99	O54916	0
gSETGSETHEsDLAPSDkEAPPPk	809.15	4	TMT6plex [G]; 1xPhospho [S16(100)]	S16(Phospho): 100	Q7TSC1	0
fGGFVAWNsLGQPHVNGR	751.369	3	1xTMT6plex [N-Term]; 1xPhospho [S9(100)]	S9(Phospho): 100	Q8BXN7	0
tSFSQEQScDsAGEGSER	1135.96	2	1xTMT6plex [N-Term]; 1xCarbamidomethyl [C9]; 1xPhospho [S11(99.7)]	S11(Phospho): 99.71	Q8C0D4	0
sGLSQSmsIDAQDSR	636.285	3	1xTMT6plex [N-Term]; 1xOxidation [M7(100)]; 1xPhospho [S8(99.7)]	M7(Oxidation): 100; S8(Phospho): 99.68	Q3UMF0; Q3UMF0-2	0
eSYDAPPtPSGAR	828.877	2	1xTMT6plex [N-Term]; 1xPhospho [T8(99.6)]	T8(Phospho): 99.63	Q91XU0	0
tVFAGAVPVLPAsPPPk	729.418	3	1xTMT6plex [T/K]; 1xPhospho [S13(100)]	S13(Phospho): 100	Q60902	0
tLFLGIPDENFEDHSAPPsPEEk	1036.5	3	1xTMT6plex [T/K]; 1xPhospho [S19(99.7)]	S15(Phospho): 50; S19(Phospho): 50	O35099	0
gsTQDLFQVGLAPPGNAk	780.079	3	1xTMT6plex [G/K]; 1xPhospho [S/T]	S2(Phospho): 50; T3(Phospho): 50	Q80VH0	0
emLLEDVGsEEEPEEDDEAPFQEk	1116.83	3	1xTMT6plex [E/K]; 1xOxidation [M2(100)]; 1xPhospho [S9(100)]	M2(Oxidation): 100; S9(Phospho): 100	Q80XU3	0
eHANIDAQSGSQAPNPSTtISPGkSPPPAk	938.737	4	TMT6plex [E]; 1xPhospho [S/T]	S17(Phospho): 20; T18(Phospho): 20; T19(Phospho): 20; S21(Phospho): 20; S25(Phospho): 20	Q8VDQ8	0
dSDkEsGDAEDEVScETVR	889.388	3	1xTMT6plex [D/K]; 1xCarbamidomethyl [C15]; 1xPhospho [S6(100)]	S6(Phospho): 100	Q3UJU9	0
qNYVDLVSSLSSSSEAPsQGk	681.09	4	1xTMT6plex [Q/K]; 1xPhospho [S/Y]	S8(Phospho): 14.29; S9(Phospho): 14.29; S11(Phospho): 14.29; S12(Phospho): 14.29; S13(Phospho): 14.29; S14(Phospho): 14.29; S18(Phospho): 14.29	Q9WUR2	0
sPTAQSPTSSVEAESPDQk	828.735	3	1xTMT6plex [S/K]; 1xPhospho [S/T]	S1(Phospho): 100	Q6PEM6	0
qAGIGGEPVAAGAGcsPRPk	806.75	3	1xTMT6plex [Q/K]; 1xCarbamidomethyl [C15]; 1xPhospho [S16(100)]	S16(Phospho): 100	Q6PDM1	0
sGHsSGEFTQILLTcSDc	769.999	3	1xTMT6plex [N-Term]; 2xCarbamidomethyl [C15; C18]; 1xPhospho [S/T]	S1(Phospho): 33.33; S4(Phospho): 33.33; S5(Phospho): 33.33	Q9DBN1	0
cYDsPPSSPEMNIPSLNNQLPVDAIR	806.63	4	1xTMT6plex [N-Term]; 1xCarbamidomethyl [C1]; 1xPhospho [S/Y]	S4(Phospho): 33.29; S7(Phospho): 33.29; S8(Phospho): 33.29	Q9JLB0	0
qPVFYDELDAASGsLR	692.999	3	1xTMT6plex [N-Term]; 1xPhospho [S/Y]	S12(Phospho): 50; S14(Phospho): 50	Q7TQG1	0
rSTsPIIGSPPVR	559.308	3	1xTMT6plex [N-Term]; 1xPhospho [S/T]	S2(Phospho): 33.33; T3(Phospho): 33.33; S4(Phospho): 33.33	Q3TC46	0
qsPSTcSEGLLGWAQk	763.045	3	1xTMT6plex [Q/K]; 1xCarbamidomethyl [C6]; 1xPhospho [S2(98.9)]	S2(Phospho): 98.91	P58871	0
gsGHPAYAEVEPVGEk	722.36	3	1xTMT6plex [G/K]; 1xPhospho [S2(100)]	S2(Phospho): 100	Q9DC11	0
lEASYSDsPPGEEDLLVHVAEGSk	1023.17	3	1xTMT6plex [L/K]; 1xPhospho [S8(100)]	S8(Phospho): 100	Q68FE2	0
sSSSsQESLNRPLSAk	739.381	3	1xTMT6plex [S/K]; 1xPhospho [S]	S4(Phospho): 49.63; S5(Phospho): 49.63	Q80TV8	0
tTSGYSGGLsSSYGGLTSPGFSYGmSSFQPGFGSAGGSNTFSR	1130.25	4	1xTMT6plex [N-Term]; 1xOxidation [M25(100)]; 1xPhospho [S/Y/T]	S12(Phospho): 12.49; Y13(Phospho): 12.49; T17(Phospho): 12.49; S18(Phospho): 12.49; S22(Phospho): 12.49; Y23(Phospho): 12.49; M25(Oxidation): 100; S26(Phospho): 12.49; S27(Phospho): 12.49	P11679	0
kDELSDWsLAGEDDR	758.694	3	1xTMT6plex [K]; 1xPhospho [S8(100)]	S8(Phospho): 100	Q61584	0
eSAQAVAVALsPk	603.669	3	1xTMT6plex [E/K]; 1xPhospho [S11(100)]	S11(Phospho): 100	Q9QX47	0
sLHGPcPVTTFGPk	679.353	3	1xTMT6plex [S/K]; 1xCarbamidomethyl [C6]; 1xPhospho [S1(100)]	S1(Phospho): 100	P58058	0
dSAsPSTSSFcLGVPVATSSHVPIQk	800.155	4	1xTMT6plex [D/K]; 1xCarbamidomethyl [C11]; 1xPhospho [S/T]	S4(Phospho): 20; S6(Phospho): 20; T7(Phospho): 20; S8(Phospho): 20; S9(Phospho): 20	A2A432	0
nGsEADIDESLYSR	932.912	2	1xTMT6plex [N-Term]; 1xPhospho [S3(100)]	S3(Phospho): 100	Q02053	0
gESSsSPISLPTPQNPPk	787.74	3	1xTMT6plex [G/K]; 1xPhospho [S6(99.1)]	S6(Phospho): 99.12	Q80YT7	0
dLsPELAPDEGAR	839.898	2	1xTMT6plex [N-Term]; 1xPhospho [S3(100)]	S3(Phospho): 100	Q497V6	0
ySSVYGAsVSDEDLk	1079.52	2	1xTMT6plex [Y/K]; 1xPhospho [S/Y]	S8(Phospho): 50; S10(Phospho): 50	Q9CRB9	0
lPVASQASQGTGsPIPk	726.063	3	1xTMT6plex [L/K]; 1xPhospho [T/S]	T11(Phospho): 49.88; S13(Phospho): 49.88	Q3TUF7	0
fNFESVPEsPGEk	668.995	3	1xTMT6plex [F/K]; 1xPhospho [S9(100)]	S9(Phospho): 100	Q3U0M1	0
sSPEIAPSDVTDESEAVTVAGNEk	990.813	3	1xTMT6plex [S/K]; 1xPhospho [S1(99.7)]	S1(Phospho): 99.72	P42567	0
sEsPPAELPSLR	796.399	2	1xTMT6plex [N-Term]; 1xPhospho [S]	S1(Phospho): 50; S3(Phospho): 50	G5E870	0
lVSESSDVVsk	844.448	2	1xTMT6plex [L/K]; 1xPhospho [S10(100)]	S10(Phospho): 100	P11679	0
gsPHYFSPFRPY	882.41	2	1xTMT6plex [N-Term]; 1xPhospho [S2(100)]	S2(Phospho): 100	Q9D0B0	0
vGGPLAVLGPsRSSEDLAGPLPSSVPSSTTSSkPk	1033.32	4	TMT6plex [V]; 1xPhospho [S/T]	S11(Phospho): 33.33; S13(Phospho): 33.33; S14(Phospho): 33.33	Q91ZM2	0
csPPVPSPLASEk	953.989	2	1xTMT6plex [C/K]; 1xCarbamidomethyl [C1]; 1xPhospho [S2(100)]	S2(Phospho): 100	P52479-2	0
vkPkPPEPEDLAIIcFTSGTtGNPk	924.01	4	TMT6plex [V]; 1xCarbamidomethyl [C15]; 1xPhospho [S/T]	T17(Phospho): 25; S18(Phospho): 25; T20(Phospho): 25; T21(Phospho): 25	P41216	0
sSMcNLQPLGQDRNsLADLDSQLQEQER	886.161	4	1xTMT6plex [N-Term]; 1xCarbamidomethyl [C4]; 1xPhospho [S15(100)]	S15(Phospho): 100	Q3UIL6-2	0
qGsLHVGDEILEINGTNVTNHSVDQLQk	896.71	4	1xTMT6plex [Q/K]; 1xPhospho [S3(100)]	S3(Phospho): 100	P70290	0
sQSSHSYDDStLPLIDR	744.011	3	1xTMT6plex [N-Term]; 1xPhospho [S6(99.7)]	S10(Phospho): 50; T11(Phospho): 50	P30999; P30999-3	0
lEGDSDDLLEDsDSEEHSR	819.675	3	1xTMT6plex [N-Term]; 1xPhospho [S12(100)]	S12(Phospho): 100	O88738	0
aAkPEQALEPPTmPGtLLRPPESPQDTVSEIPR	1027.53	4	1xTMT6plex [A/K]; 1xPhospho [T/S]	T12(Phospho): 33.33; M13(Oxidation): 100; T16(Phospho): 33.33; S23(Phospho): 33.33	Q99MZ3	0
tRPGsFQSLSDALSDTPAk	839.431	3	1xTMT6plex [T/K]; 1xPhospho [S5(99.5)]	S5(Phospho): 99.49	Q8BGQ1	0
ssSSSTTPTSATSLYk	1072.03	2	1xTMT6plex [S/K]; 1xPhospho [S1(99.4)]	S2(Phospho): 97.75	Q6AW69	0
sLQQLAEER	691.847	2	1xTMT6plex [N-Term]; 1xPhospho [S1(100)]	S1(Phospho): 100	P16546	0
aQsSGAVEDILDR	835.402	2	1xTMT6plex [N-Term]; 1xPhospho [S4(99.7)]	S4(Phospho): 99.67	O35153	0
vASGSDLHLTDIDsDSNR	737.675	3	1xTMT6plex [N-Term]; 1xPhospho [S5(99.7)]	T10(Phospho): 50; S14(Phospho): 50	Q9JMH9-6	0
tRsEPLPPSATASPLLAPLQPR	870.14	3	1xTMT6plex [N-Term]; 1xPhospho [S/T]	S3(Phospho): 33.28; S9(Phospho): 33.28; T11(Phospho): 33.28	Q8C2B3-3	0
vFEDNsNEkLFDEEEGPNEk	1046.17	3	TMT6plex [V]; 1xPhospho [S6(100)]	S6(Phospho): 100	Q8BGC0	0
kQDDsPPRPIIGPALPPGFIk	753.433	4	TMT6plex [K]; 1xPhospho [S5(100)]	S5(Phospho): 100	Q69ZC8	0
rGSsIPQFTNSPTmVIMVGLPAR	928.809	3	1xTMT6plex [N-Term]; 1xPhospho [S/T]	S3(Phospho): 50; S4(Phospho): 50; M14(Oxidation): 100	P70266	0
sGSALLQSQsSTEDPkDEPTELk	804.412	4	TMT6plex [S]; 1xPhospho [S/T]	S10(Phospho): 33.3; S11(Phospho): 33.3; T12(Phospho): 33.3	Q5DTM8	0
lIPITGGNAGsPEDQHGk	583.054	4	1xTMT6plex [L/K]; 1xPhospho [S11(100)]	S11(Phospho): 99.61	Q69ZR9-2	0
iWIPHSSSSsLLQR	640.669	3	1xTMT6plex [N-Term]; 1xPhospho [S7(99.5)]	S7(Phospho): 24.97; S8(Phospho): 24.97; S9(Phospho): 24.97; S10(Phospho): 24.97	P70266	0
mLAESDDsGDEESVSQTDkTELQSTLR	1170.55	3	1xTMT6plex [M/K]; 1xPhospho [S/T]	S8(Phospho): 33.3; S13(Phospho): 33.3; S15(Phospho): 33.3	Q3B7Z2	0
qVQsLTcEVDALk	677.019	3	1xTMT6plex [Q/K]; 1xCarbamidomethyl [C7]; 1xPhospho [S/T]	S4(Phospho): 50; T6(Phospho): 50	P20152	0
vGIVEPSSATSGDSDDAAPSSsSILSSTPPSASTSPAAk	832.206	5	1xTMT6plex [V/K]; 1xPhospho [T/S]	S11(Phospho): 11.1; S14(Phospho): 11.1; S20(Phospho): 11.1; S21(Phospho): 11.1; S22(Phospho): 11.1; S23(Phospho): 11.1; S26(Phospho): 11.1; S27(Phospho): 11.1; T28(Phospho): 11.1	Q3V3Q7	0
rFsDFLGLHSk	615.665	3	1xTMT6plex [R/K]; 1xPhospho [S3(100)]	S3(Phospho): 100	Q9CWK8	0
gYTsEDDTWEPEVHLEDck	950.084	3	1xTMT6plex [G/K]; 1xCarbamidomethyl [C18]; 1xPhospho [S/T/Y]	S4(Phospho): 49.93; T8(Phospho): 49.93	Q3TYA6	0
sPPTPSVPPAPcTASATcSLLNPR	929.784	3	1xTMT6plex [N-Term]; 2xCarbamidomethyl [C12; C18]; 1xPhospho [S1(99.6)]	S1(Phospho): 99.65	Q3TZX8	0
gAAAADLLSsSPESQHGGTQPPGGGQPLLQPTk	739.378	5	1xTMT6plex [G/K]; 1xPhospho [S/T]	S10(Phospho): 25; S11(Phospho): 25; S14(Phospho): 25; T19(Phospho): 25	Q6PB44	0
sAsADNLILPR	733.384	2	1xTMT6plex [N-Term]; 1xPhospho [S3(100)]	S3(Phospho): 100	Q8BGU5	0
ssYASQHSQLGQELR	667.319	3	1xTMT6plex [N-Term]; 1xPhospho [S/Y]	S1(Phospho): 25; S2(Phospho): 25; Y3(Phospho): 25; S5(Phospho): 25	Q68FH0	0
wVEGTGLASSEMPGPAsPSR	775.697	3	1xTMT6plex [N-Term]; 1xPhospho [S17(99)]	S17(Phospho): 98.95	Q8BGV9	0
aPSSsSVGISEWLDQk	743.711	3	1xTMT6plex [A/K]; 1xPhospho [S6(99.7)]	S6(Phospho): 99.72	Q99LC5	0
iIYcSPGLVSSANLNHsVGk	664.35	4	1xTMT6plex [I/K]; 1xCarbamidomethyl [C4]; 1xPhospho [S/Y]	S10(Phospho): 49.93; S11(Phospho): 49.93	Q8CFJ9	0
lTREsGTDFPIPAVPPGTDPETEk	1031.52	3	1xTMT6plex [L/K]; 1xPhospho [T/S]	T2(Phospho): 33.33; S5(Phospho): 33.33; T7(Phospho): 33.33	P28661	0
sPPASGHSTPVGPTQDR	667.319	3	1xTMT6plex [N-Term]; 1xPhospho [S1(99.7)]	S1(Phospho): 99.67	Q8K330-2	0
yISDGVEcsPPASPAR	672.309	3	1xTMT6plex [N-Term]; 1xCarbamidomethyl [C8]; 1xPhospho [S9(100)]	S9(Phospho): 100	Q3UZP0	0
sTcAPSSPPtPATLGATIk	799.083	3	1xTMT6plex [S/K]; 1xCarbamidomethyl [C3]; 1xPhospho [S/T]	S6(Phospho): 33.33; S7(Phospho): 33.33; T10(Phospho): 33.33	Q3UFT3	0
aTcIGNNSAAAVsMLk	716.032	3	1xTMT6plex [A/K]; 1xCarbamidomethyl [C3]; 1xPhospho [S13(100)]	S13(Phospho): 100	Q9R1P0	0
dDGDEEGLLTHSEEELEHSQDtDAEDGALQ	1198.5	3	1xTMT6plex [N-Term]; 1xPhospho [T/S]	T10(Phospho): 49.87; S12(Phospho): 49.87	Q64012	0
eEALQNIsADDLPDSASQAAHPQDSAFSYR	1181.53	3	1xTMT6plex [N-Term]; 1xPhospho [S/Y]	S8(Phospho): 33.33; S15(Phospho): 33.33; S17(Phospho): 33.33	Q6PAR5-4	0
tASAQPVSSVGVLGLGtMGR	1099.07	2	1xTMT6plex [N-Term]; 1xPhospho [T17(100)]	S8(Phospho): 33.33; S9(Phospho): 33.33; T17(Phospho): 33.33	Q9DBM2	0
gTDNQPEEPVSLSStLSEPEYEPVAASGPMHR	930.929	4	1xTMT6plex [N-Term]; 1xPhospho [S/T/Y]	S11(Phospho): 20; S13(Phospho): 20; S14(Phospho): 20; T15(Phospho): 20; S17(Phospho): 20	Q3KNJ2	0
iAVDLsDQEEETAGk	1072.03	2	1xTMT6plex [I/K]; 1xPhospho [S6(100)]	S6(Phospho): 100	Q3TX08	0
sPFGsPSAEALSSR	567.939	3	1xTMT6plex [N-Term]; 1xPhospho [S5(99.8)]	S5(Phospho): 99.78	Q3UFT3	0
nDIEWGVLHQPsSPPAGSEESTWkPk	729.575	5	TMT6plex [N]; 1xPhospho [S/T]	S12(Phospho): 50; S13(Phospho): 50	Q9CQ20	0
lLEHAEPAPVQPQPsSPQTVLPVk	775.927	4	1xTMT6plex [L/K]; 1xPhospho [S/T]	S15(Phospho): 33.33; S16(Phospho): 33.33; T19(Phospho): 33.33	Q9ES34	0
lATTVsAPDLk	827.465	2	1xTMT6plex [L/K]; 1xPhospho [S6(100)]	S6(Phospho): 100	P27546	0
nLHQSGFsLSGAQIDDNIPR	826.736	3	1xTMT6plex [N-Term]; 1xPhospho [S]	S8(Phospho): 49.93; S10(Phospho): 49.93	O08553	0
acSDsLESIPAGQVASDDLR	1200.55	2	1xTMT6plex [N-Term]; 1xCarbamidomethyl [C2]; 1xPhospho [S]	S5(Phospho): 50; S8(Phospho): 50	Q80TM9	0
gSNPFEDEDDEELAtPEAEEEk	1006.77	3	1xTMT6plex [G/K]; 1xPhospho [T15(100)]	T15(Phospho): 100	Q6PGF7	0
sFsLEGLTGGGVGNkPSSSLEMSSANSSELR	906.696	4	1xTMT6plex [S/K]; 1xPhospho [S3(99.4)]	S3(Phospho): 99.39	E9Q394	0
dVPAFLQQSQSsGPGQAAVWHR	892.434	3	1xTMT6plex [N-Term]; 1xPhospho [S]	S9(Phospho): 33.33; S11(Phospho): 33.33; S12(Phospho): 33.33	Q9WVJ2	0
vAGPQPAQTGAPQGsLGEYLFER	894.775	3	1xTMT6plex [N-Term]; 1xPhospho [S15(99.7)]	S15(Phospho): 99.74	P29391	0
mDDsTNSLVGGR	780.848	2	1xTMT6plex [N-Term]; 1xPhospho [S4(99.6)]	S4(Phospho): 99.61	Q8C7E7	0
kPLSVsPSTDGLR	632.351	3	1xTMT6plex [K]; 1xPhospho [S/T]	S8(Phospho): 49.91; T9(Phospho): 49.91	Q3UTJ2-2; Q3UTJ2-5	0
lQQTVPADAsPDSk	665.678	3	1xTMT6plex [L/K]; 1xPhospho [S10(100)]	S10(Phospho): 100	Q80Z37	0
aTLLNVPDLsDsIHSANASER	867.07	3	1xTMT6plex [N-Term]; 2xPhospho [S/T]	S10(Phospho): 66.67; S12(Phospho): 66.67; S15(Phospho): 66.67	P39447	0
qEADELsGDASVEDDSFVk	860.397	3	1xTMT6plex [Q/K]; 1xPhospho [S]	S7(Phospho): 50; S11(Phospho): 50	Q8CH25	0
skDVYPScSSSSSsTAASTAGNASSPSTASQSPDFAR	836.582	5	1xTMT6plex [S/K]; 1xCarbamidomethyl [C8]; 1xPhospho [S/T/Y]		Q8BMI0	0
sIQESLGQSESLsPHk	755.723	3	1xTMT6plex [S/K]; 1xPhospho [S]	S9(Phospho): 33.33; S11(Phospho): 33.33; S13(Phospho): 33.33	Q9CQA6	0
nQPEPTAPAtPMTSLLR	1067.03	2	1xTMT6plex [N-Term]; 1xPhospho [S14(99.6)]	T10(Phospho): 99.52	P31649	0
lSALStGSNEYLR	860.43	2	1xTMT6plex [N-Term]; 1xPhospho [T/S/Y]	T6(Phospho): 49.91; S8(Phospho): 49.91	O35099	0
sASQssLDkLDQELk	624.82	4	TMT6plex [S]; 2xPhospho [S5(100); S6(100)]	S5(Phospho): 99.52; S6(Phospho): 99.52	Q58A65-2	0
eREDEsEDESDILEESPcGR	897.37	3	1xTMT6plex [N-Term]; 1xCarbamidomethyl [C18]; 1xPhospho [S6(100)]	S6(Phospho): 99.43	Q91V36	0
lLQEGsPSDITTLSVEPEkk	980.206	3	TMT6plex [L]; 1xPhospho [S6(99.3)]	S6(Phospho): 99.3	P70365	0
tVYLQSALSSSsSAEk	1098.56	2	1xTMT6plex [T/K]; 1xPhospho [S13(99.4)]	S9(Phospho): 20; S10(Phospho): 20; S11(Phospho): 20; S12(Phospho): 20; S13(Phospho): 20	Q61070	0
eLENLsPEEAAHQk	711.694	3	1xTMT6plex [E/K]; 1xPhospho [S6(100)]	S6(Phospho): 100	P22361	0
sGsPSDNSGAEEMEVSLAkPk	722.614	4	TMT6plex [S]; 1xOxidation [M13(100)]; 1xPhospho [S3(99.1)]	S1(Phospho): 49.78; S3(Phospho): 49.78	P31748	0
sPAAGSSQSSGWPNDVDAGPASLk	942.123	3	1xTMT6plex [S/K]; 1xPhospho [S1(100)]	S1(Phospho): 100	P70257	0
sSWSLsPSPGcSGFR	640.956	3	1xTMT6plex [N-Term]; 1xCarbamidomethyl [C11]; 1xPhospho [S]	S6(Phospho): 50; S8(Phospho): 50	Q3TAA7	0
kFsAAcNFSNILVNQER	846.098	3	1xTMT6plex [K]; 1xCarbamidomethyl [C6]; 1xPhospho [S3(100)]	S3(Phospho): 100	Q3TGW2	0
gAGsPPPASDWGR	782.361	2	1xTMT6plex [N-Term]; 1xPhospho [S4(100)]	S4(Phospho): 100	Q8CHQ0	0
aIQEYIDLSSDTEDVsPNcSSTVQEk	864.157	4	1xTMT6plex [A/K]; 1xCarbamidomethyl [C19]; 1xPhospho [S/T/Y]	S9(Phospho): 25; S10(Phospho): 25; T12(Phospho): 25; S16(Phospho): 25	Q04692	0
aEPQPLsPASSScSISSPR	756.358	3	1xTMT6plex [N-Term]; 1xCarbamidomethyl [C13]; 1xPhospho [S7(99.8)]	S7(Phospho): 99.75	F6VAN0	0
aSsPGYIDSPTYSR	905.416	2	1xTMT6plex [N-Term]; 1xPhospho [S3(99.8)]	S3(Phospho): 99.7	Q69ZX8	0
rAPsPDGFSPYSPEETSR	763.684	3	1xTMT6plex [N-Term]; 1xPhospho [S4(100)]	S4(Phospho): 100	P53349	0
qDFLkTDsDSDLQLYk	895.132	3	TMT6plex [Q]; 1xPhospho [S8(99.1)]	S8(Phospho): 99.1	Q9DBT5	0
rsPTDSDVSLDSEDSGLk	816.063	3	1xTMT6plex [R/K]; 1xPhospho [S/T]	S2(Phospho): 49.93; T4(Phospho): 49.93	Q8CC35-2	0
ePPPPQtLGAPGTPPQADSTR	808.398	3	1xTMT6plex [N-Term]; 1xPhospho [T13(100)]	T13(Phospho): 99.43	Q5U4C3	0
sATSGDIWPGLSAYDNsPR	768.356	3	1xTMT6plex [N-Term]; 1xPhospho [S17(99.6)]	S17(Phospho): 100	Q8K019	0
vTNEYNESLLySPEEPk	850.752	3	1xTMT6plex [V/K]; 1xPhospho [Y/S/T]	Y11(Phospho): 50; S12(Phospho): 50	Q8C5H8	0
gQSSQGLFVEEtSEEGLk	821.74	3	1xTMT6plex [G/K]; 1xPhospho [T/S]	T12(Phospho): 50; S13(Phospho): 50	Q5U5Q9	0
tVLEsGGETGDGDNDTTk	778.696	3	1xTMT6plex [T/K]; 1xPhospho [S5(100)]	S5(Phospho): 50; T9(Phospho): 50	Q9ESX5	0
sSSELsPEVVEk	914.97	2	1xTMT6plex [S/K]; 1xPhospho [S6(100)]	S6(Phospho): 100	Q8BTI8	0
vITAFNDGLNHLDsLk	765.742	3	1xTMT6plex [V/K]; 1xPhospho [S14(100)]	S14(Phospho): 100	P02088	0
vNPHkVSPAsSVDSNIPSSQAYk	795.672	4	TMT6plex [V]; 1xPhospho [S/Y]	S11(Phospho): 49.81; S14(Phospho): 49.81	Q9ESC8	0
sGAAEEDDsGVEVYYR	1028.44	2	1xTMT6plex [N-Term]; 1xPhospho [S9(100)]	S9(Phospho): 100	Q6NS46	0
eNSPFINNVEVEREsYFEGk	975.808	3	1xTMT6plex [E/K]; 1xPhospho [S/Y]	S15(Phospho): 50; Y16(Phospho): 50	Q9WVL3	0
aPAVATVGsIcDLNLk	723.057	3	1xTMT6plex [A/K]; 1xCarbamidomethyl [C11]; 1xPhospho [S9(100)]	S9(Phospho): 100	Q80X90	0
aQtLPTSVVTITSESSPGk	814.436	3	1xTMT6plex [A/K]; 1xPhospho [T3(100)]	T3(Phospho): 100	Q62261	0
lDSLAEPHGLsSPR	596.634	3	1xTMT6plex [N-Term]; 1xPhospho [S]	S11(Phospho): 50; S12(Phospho): 50	E9Q7D5	0
sSGSLSPGLEtEDPLEAR	1077.51	2	1xTMT6plex [N-Term]; 1xPhospho [S6(99.6)]	S6(Phospho): 99.63	P58871	0
tDSREDEIsPPPPNPVVk	629.575	4	1xTMT6plex [T/K]; 2xPhospho [S3(99.6); S9(99.6)]	S9(Phospho): 100	Q9DBC7	0
tAVAPPPLPGANNSGSEtPPPLPPk	982.197	3	1xTMT6plex [T/K]; 1xPhospho [S/T]	S14(Phospho): 33.33; S16(Phospho): 33.33; T18(Phospho): 33.33	P0C7L0	0
rmsPEEFTEIMNQR	698.318	3	1xTMT6plex [N-Term]; 1xPhospho [S3(100)]	M2(Oxidation): 100; S3(Phospho): 100	P54869	0
kVPsFTFTPTVTYQR	770.748	3	1xTMT6plex [K]; 1xPhospho [S/T/Y]	S4(Phospho): 50; T6(Phospho): 50	O89026	0
aTsPPHLDGTSNPESTVPEk	868.097	3	1xTMT6plex [A/K]; 2xPhospho [S3(99.7); T/S]	S3(Phospho): 99.77	Q60953; Q60953-2	0
vDEPPPQAVSLTPGGVSSsALSR	854.101	3	1xTMT6plex [N-Term]; 1xPhospho [S10(98.7)]	S10(Phospho): 98.66	Q925F2	0
sSsHDFDPTDSSSk	678.973	3	1xTMT6plex [S/K]; 1xPhospho [S1(99.3)]	S1(Phospho): 33.33; S2(Phospho): 33.33; S3(Phospho): 33.33	Q8R4H2	0
fFSSETTAAHsLVGTPYYmSPER	968.444	3	1xTMT6plex [N-Term]; 1xOxidation [M19(100)]; 1xPhospho [S/T/Y]	S11(Phospho): 49.52; T15(Phospho): 49.52; M19(Oxidation): 100	Q9ES70	0
nTFTAWSEEDsDYEIDDRDVNk	1063.14	3	1xTMT6plex [N/K]; 1xPhospho [S11(100)]	S11(Phospho): 99.71	Q6ZQ58	0
scsVTDTVAEQAHLPPPSTPTR	887.422	3	1xTMT6plex [N-Term]; 1xCarbamidomethyl [C2]; 1xPhospho [S/T]	S3(Phospho): 49.85; T5(Phospho): 49.85	Q8CFI0	0
tEsGETLAGDSDFSLkPEk	926.806	3	TMT6plex [T]; 1xPhospho [S3(99.6)]	S3(Phospho): 99.62	Q62313	0
gHsSVGAPETEAFLQPER	741.02	3	1xTMT6plex [N-Term]; 1xPhospho [S/T]	S3(Phospho): 50; S4(Phospho): 50	Q9R1S7	0
rWsGNESTDDFSELSFR	781.349	3	1xTMT6plex [N-Term]; 1xPhospho [S3(100)]	S3(Phospho): 100	Q921G6	0
tDVPLsSAEEAEcHWADTELNR	947.086	3	1xTMT6plex [N-Term]; 1xCarbamidomethyl [C13]; 1xPhospho [S/T]	S6(Phospho): 50; S7(Phospho): 50	Q91X88	0
gSPGALSsDSELPENPYSQVk	900.777	3	1xTMT6plex [G/K]; 1xPhospho [S8(99.6)]	S8(Phospho): 99.63	P59242	0
lPPPPPQAPPEEENESEPEEPsGVEGAAFQSR	927.68	4	1xTMT6plex [N-Term]; 1xPhospho [S16(100)]	S16(Phospho): 99.99	Q6ZQ88	0
tIsDGTISAAk	801.431	2	1xTMT6plex [T/K]; 1xPhospho [S3(100)]	S3(Phospho): 99.26	Q8K012	0
tsAAGFPLVAAQR	799.419	2	1xTMT6plex [N-Term]; 1xPhospho [S2(99.7)]	S2(Phospho): 99.61	Q3UPF5	0
qFYHsIQDLSGGSR	635.302	3	1xTMT6plex [N-Term]; 1xPhospho [S5(100)]	S5(Phospho): 100	P04627	0
aIsSDMFFGR	720.333	2	1xTMT6plex [N-Term]; 1xPhospho [S]	S3(Phospho): 50; S4(Phospho): 50	Q99K28-2	0
rFsEGVLQPPSQDQEk	795.073	3	1xTMT6plex [R/K]; 1xPhospho [S3(100)]	S3(Phospho): 100	P58871	0
sLTSPLDDTEVk	921.98	2	1xTMT6plex [S/K]; 1xPhospho [S/T]	S1(Phospho): 33.33; T3(Phospho): 33.33; S4(Phospho): 33.33	Q9QY76	0
aLPSFPtSEcVSDVEPDTR	806.034	3	1xTMT6plex [N-Term]; 1xCarbamidomethyl [C10]; 1xPhospho [T/S]	T7(Phospho): 33.33; S8(Phospho): 33.33; S12(Phospho): 33.33	Q8K4L0	0
dcLcQLcAQPmSsSPk	812.699	3	1xTMT6plex [D/K]; 3xCarbamidomethyl [C2; C4; C7]; 1xPhospho [S]	M11(Oxidation): 100; S13(Phospho): 99.49	Q8K4G5	0
nsQDITPVDNSMDSNIHQR	827.373	3	1xTMT6plex [N-Term]; 1xOxidation [M12(100)]; 1xPhospho [S2(99.5)]	S2(Phospho): 50; T6(Phospho): 50	P97798	0
kGWSEsEQSEEFGGGIATmER	718.083	4	1xTMT6plex [K]; 1xOxidation [M19(100)]; 1xPhospho [S/T]	S4(Phospho): 33.33; S6(Phospho): 33.33; S9(Phospho): 33.33; M19(Oxidation): 100	Q9ERG0	0
nLsPGAVESDVR	776.882	2	1xTMT6plex [N-Term]; 1xPhospho [S3(100)]	S3(Phospho): 100	Q8CIE6	0
vAPPPPALtPDSQTVDSSck	869.104	3	1xTMT6plex [V/K]; 1xCarbamidomethyl [C19]; 1xPhospho [T/S]	T9(Phospho): 49.94; S12(Phospho): 49.94	Q5U4C3	0
fGsADNIAHLkDPmEDGPPEEAAR	781.123	4	1xTMT6plex [F/K]; 1xOxidation [M14(100)]; 1xPhospho [S3(100)]	S3(Phospho): 100; M14(Oxidation): 100	Q80W04	0
sASSDTSEELNSQDsPkR	826.058	3	1xTMT6plex [S/K]; 1xPhospho [S15(99.6)]	S12(Phospho): 100	P70441	0
vsGSATPNSEAPR	791.377	2	1xTMT6plex [N-Term]; 1xPhospho [S2(99.5)]	S2(Phospho): 99.48	Q6P9R1	0
iPHSSsSENIR	768.374	2	1xTMT6plex [N-Term]; 1xPhospho [S]	S4(Phospho): 49.92; S5(Phospho): 49.92	Q5SW75-4	0
hFkDEEEDEEEAsPDGSGR	901.06	3	1xTMT6plex [H/K]; 1xPhospho [S13(100)]	S13(Phospho): 100	O88939	0
sSSscNDLYATVk	985.471	2	1xTMT6plex [S/K]; 1xCarbamidomethyl [C5]; 1xPhospho [S4(99.5)]	S4(Phospho): 99.52	Q3U1F9	0
sLkTDDDEPHTSk	747.385	3	TMT6plex [S]; 1xPhospho [S/T]	S1(Phospho): 50; T4(Phospho): 50	Q6ZQB6	0
eVSPDSsEAEELSDcLHR	790.343	3	1xTMT6plex [N-Term]; 1xCarbamidomethyl [C15]; 1xPhospho [S]	S6(Phospho): 50; S7(Phospho): 50	Q99LI2	0
fTGVATGSTGsTGScSVGAk	790.718	3	1xTMT6plex [F/K]; 1xCarbamidomethyl [C15]; 1xPhospho [T/S]	T9(Phospho): 33.3; S11(Phospho): 33.3; T12(Phospho): 33.3	Q8C0V0	0
eNAsPAPGTTAEEAMSR	676.635	3	1xTMT6plex [N-Term]; 1xPhospho [S4(100)]	S4(Phospho): 100	Q9Z1R2	0
rGsPTTGLmEQk	620.321	3	1xTMT6plex [R/K]; 1xOxidation [M9(100)]; 1xPhospho [S3(100)]	S3(Phospho): 100; M9(Oxidation): 100	Q148V8	0
rQIsEDVDGPDNR	905.42	2	1xTMT6plex [N-Term]; 1xPhospho [S4(100)]	S4(Phospho): 100	P46935	0
qGGsPDEPDSk	827.889	2	1xTMT6plex [Q/K]; 1xPhospho [S4(100)]	S4(Phospho): 100	Q9R0L7	0
rQQYSDQDYHSsTEk	804.04	3	1xTMT6plex [R/K]; 1xPhospho [S11(99.4)]	S11(Phospho): 99.43	Q9Z0U1	0
vQGTGVtPPPTPLGTR	629.67	3	1xTMT6plex [N-Term]; 1xPhospho [T7(100)]	T7(Phospho): 100	Q99K01-4	0
sRsDIDVNAAASAk	972.003	2	1xTMT6plex [S/K]; 1xPhospho [S3(99.7)]	S3(Phospho): 100	Q80TV8	0
sNPsPPSAAMGSAVQHSAAk	811.738	3	1xTMT6plex [S/K]; 1xPhospho [S4(99.6)]	S4(Phospho): 99.56	Q80U93	0
tQSsGQDGRPQEEPHAEDLQk	719.596	4	1xTMT6plex [T/K]; 1xPhospho [S/T]	S3(Phospho): 50; S4(Phospho): 50	O70161	0
lGtSDGEEERQEPR	637.959	3	1xTMT6plex [N-Term]; 1xPhospho [S4(99.7)]	T3(Phospho): 50; S4(Phospho): 50	Q8C1Z8	0
ksPVGksPPATGSAYGSSQk	753.401	4	TMT6plex [K]; 1xPhospho [S7(100)]	S2(Phospho): 100; S7(Phospho): 100	Q569Z6	0
sPsPDSVASRPQSSPGSk	770.389	3	1xTMT6plex [S/K]; 1xPhospho [S]	S1(Phospho): 50; S3(Phospho): 50	Q9JIX8	0
lGEDPYYTENGGGQGYSSGPGAsPETQGk	861.138	4	1xTMT6plex [L/K]; 1xPhospho [T/Y/S]	Y7(Phospho): 92.43	Q64314	0
lEGSHtPEPk	544.951	3	1xTMT6plex [L/K]; 1xPhospho [T6(100)]	T6(Phospho): 100	Q6NZP2	0
iSNPSDDtScEDAEEDRR	802.329	3	1xTMT6plex [N-Term]; 1xCarbamidomethyl [C10]; 1xPhospho [T/S]	T8(Phospho): 50; S9(Phospho): 50	Q8BHD8	0
dVEDMELsDVEDDGSk	774.343	3	1xTMT6plex [D/K]; 1xPhospho [S8(100)]	S8(Phospho): 100	Q6NXI6	0
sGsDAGEVRPPTPASPR	995.483	2	1xTMT6plex [N-Term]; 1xPhospho [S3(100)]	S3(Phospho): 100	P46062	0
dTPGHGSGWAEtPR	592.935	3	1xTMT6plex [N-Term]; 1xPhospho [T12(100)]	T12(Phospho): 100	Q99NB9	0
iIAEGANGPtTPEADk	708.032	3	1xTMT6plex [I/K]; 1xPhospho [T]	T10(Phospho): 50; T11(Phospho): 50	P26443	0
lHSYSsPSTk	548.951	3	1xTMT6plex [L/K]; 1xPhospho [S/Y/T]	S5(Phospho): 50; S6(Phospho): 50	Q0VBL3	0
eIQNGTLREsDSEHVPR	569.776	4	1xTMT6plex [N-Term]; 1xPhospho [S10(99.7)]	S10(Phospho): 99.71	Q61595	0
lFSSSSsPPPAk	581.642	3	1xTMT6plex [L/K]; 1xPhospho [S7(99.7)]	S7(Phospho): 99.73	Q9ESN9-6	0
rPSTAIEEDDEDSPsEcHTPEk	767.595	4	1xTMT6plex [R/K]; 1xCarbamidomethyl [C17]; 2xPhospho [S/T]	S13(Phospho): 50; S15(Phospho): 50	Q8CHG5	0
eREkEIsDDEAEEEk	868.428	3	TMT6plex [E]; 1xPhospho [S7(100)]	S7(Phospho): 100	P11499	0
gSGGGQGsTNYGk	569.941	3	1xTMT6plex [G/K]; 1xPhospho [S2(100)]	S8(Phospho): 50; T9(Phospho): 50	Q99020	0
fcPsPSTSSEGTR	861.373	2	1xTMT6plex [N-Term]; 1xCarbamidomethyl [C2]; 1xPhospho [S/T]	S4(Phospho): 49.88; S6(Phospho): 49.88	P43346	0
sQLDLFDDVGTFASGPPk	811.411	3	1xTMT6plex [S/K]; 1xPhospho [S1(100)]	S1(Phospho): 100	Q99K28-2	0
sDEEDEDsDFGEEQR	699.265	3	1xTMT6plex [N-Term]; 1xPhospho [S8(100)]	S8(Phospho): 100	Q61586	0
dADsGDSQNPPNQPSk	732.336	3	1xTMT6plex [D/K]; 1xPhospho [S]	S4(Phospho): 50; S7(Phospho): 50	Q62313	0
tESTYLAEIHRQsPk	575.303	4	1xTMT6plex [T/K]; 1xPhospho [S13(100)]	S13(Phospho): 100	Q80TI0-4	0
eEEGDsEGEGYGSDSNTSR	1157.44	2	1xTMT6plex [N-Term]; 1xPhospho [S6(99.1)]	S6(Phospho): 99.12	Q6ZPJ0	0
ysPSQNSPIHHIPSR	676.999	3	1xTMT6plex [N-Term]; 1xPhospho [S/Y]	S2(Phospho): 49.94; S4(Phospho): 49.94	Q8K019	0
nDESQLsPATR	763.856	2	1xTMT6plex [N-Term]; 1xPhospho [S7(100)]	S7(Phospho): 100	Q9QXS1	0
tsPQAAASQSTSk	601.308	3	1xTMT6plex [T/K]; 1xPhospho [T1(99.5)]	T1(Phospho): 99.52	O70472	0
sPPHHSGFQQYQQADASk	638.559	4	1xTMT6plex [S/K]; 1xPhospho [S/Y]	S1(Phospho): 50; S6(Phospho): 50	Q5RJH6-2	0
fGSsPQRDPNWIGDR	680.987	3	1xTMT6plex [N-Term]; 1xPhospho [S4(99.6)]	S4(Phospho): 99.64	Q8K3W3	0
qTsPDISTEGAQkPPR	750.722	3	1xTMT6plex [Q/K]; 1xPhospho [S3(99.7)]	S3(Phospho): 99.7	Q8C3S2	0
sDsVDYGQTHYYHQR	722.314	3	1xTMT6plex [N-Term]; 1xPhospho [Y6(99.6)]	Y6(Phospho): 99.58	Q8CBY1	0
eLSVQDQPSLSPTsLQNASSHTTTAk	817.164	4	1xTMT6plex [E/K]; 1xPhospho [S/T]	S9(Phospho): 16.66; S11(Phospho): 16.66; T13(Phospho): 16.66; S14(Phospho): 16.66; S19(Phospho): 16.66; S20(Phospho): 16.66	Q8BT14-3	0
aEDGAAPsPSSETPk	661.322	3	1xTMT6plex [A/K]; 1xPhospho [T13(99.3)]	S8(Phospho): 100	P26645	0
sNSSIDHLGGHSk	938.97	2	1xTMT6plex [S/K]; 1xPhospho [S1(99.3)]	S1(Phospho): 99.36	A2ALU4	0
nLGsPPksPTHASPQHTQTEk	773.141	4	TMT6plex [N]; 1xPhospho [S/T]	S4(Phospho): 50.13; S8(Phospho): 99.74; T10(Phospho): 50.13	A2RSJ4	0
rRsPPEDAIPk	602.001	3	1xTMT6plex [R/K]; 1xPhospho [S3(100)]	S3(Phospho): 100	Q8VE37	0
nSADDEELTNDsLTLSQSk	869.081	3	1xTMT6plex [N/K]; 1xPhospho [T/S]	T9(Phospho): 49.94; S12(Phospho): 49.94	Q9D4H9-2	0
qADVADQQTTELPAENGETENQSPAsEEEk	946.679	4	1xTMT6plex [Q/K]; 1xPhospho [S26(100)]	T9(Phospho): 24.97; T10(Phospho): 24.97; T19(Phospho): 24.97; S23(Phospho): 24.97	P18608	0
tSTATIDPSkPSPESMsPNSSHTLSR	814.15	4	1xTMT6plex [T/K]; 1xPhospho [S/T]	S12(Phospho): 33.28; S15(Phospho): 33.28; S17(Phospho): 33.28	Q9DB85	0
nGILAIEGTGSDVDDDMsGDEk	926.092	3	1xTMT6plex [N/K]; 1xOxidation [M17(100)]; 1xPhospho [S18(100)]	S18(Phospho): 99.56	P70398	0
tLQNsPSLHSR	774.89	2	1xTMT6plex [N-Term]; 1xPhospho [S5(100)]	S5(Phospho): 50; S7(Phospho): 50	Q91XC9	0
ssEDLAGPLPSSVPSSTTSSkPk	1009.53	3	TMT6plex [S]; 1xPhospho [S1(99.7)]	S1(Phospho): 99.72	Q91ZM2	0
sAsPSAAGGQQk	542.946	3	1xTMT6plex [S/K]; 1xPhospho [S3(99.7)]	S3(Phospho): 99.7	Q0VEE6	0
eADEDsEPEREVR	935.405	2	1xTMT6plex [N-Term]; 1xPhospho [S6(100)]	S6(Phospho): 100	Q3TIX9	0
rFsDGAASIQAFk	646.008	3	1xTMT6plex [R/K]; 1xPhospho [S3(100)]	S3(Phospho): 100	Q6P4S6	0
rPAGsVQNPVYHNQPLHPAPGR	676.098	4	1xTMT6plex [N-Term]; 1xPhospho [Y11(100)]	S5(Phospho): 99.99	Q01279	0
gQGTASPGsVSDLAQTVk	747.722	3	1xTMT6plex [G/K]; 1xPhospho [S/T]	S9(Phospho): 49.9; S11(Phospho): 49.9	P51830	0
sQIQEYVDYNGGAGVQHIALk	943.484	3	1xTMT6plex [S/K]; 1xPhospho [S1(100)]	S1(Phospho): 100	P49429	0
sASHAsREMEALNR	623.294	3	1xTMT6plex [N-Term]; 1xPhospho [S6(100)]	S6(Phospho): 100	O70451	0
kPPPPAsPGSSDSSAR	692.689	3	1xTMT6plex [K]; 1xPhospho [S7(100)]	S7(Phospho): 100	Q8C052	0
sPPATGSAYGSSQk	625.98	3	1xTMT6plex [S/K]; 1xPhospho [S1(100)]	S1(Phospho): 100	Q569Z6	0
kMsGTDLTEcDEASR	746.679	3	1xTMT6plex [K]; 1xCarbamidomethyl [C10]; 1xPhospho [S3(99.6)]	S3(Phospho): 99.55	Q9DC04	0
aAQQAASSsGQGQQAQTPTGk	847.421	3	1xTMT6plex [A/K]; 1xPhospho [S/T]	S8(Phospho): 49.93; S9(Phospho): 49.93	Q8BK63	0
aLsLSSADSTDAk	902.46	2	1xTMT6plex [A/K]; 1xPhospho [S3(99.7)]	S3(Phospho): 99.68	Q7TPM1	0
sREQSESVNTAPESPSk	791.055	3	1xTMT6plex [S/K]; 1xPhospho [S1(100)]	S1(Phospho): 100	Q99MP8	0
vAFTGStQVGk	816.942	2	1xTMT6plex [V/K]; 1xPhospho [S/T]	S6(Phospho): 50; T7(Phospho): 50	P24549	0
lATSsPEQSWPSTFk	735.372	3	1xTMT6plex [L/K]; 1xPhospho [S5(99.6)]	S5(Phospho): 99.59	Q60953; Q60953-2	0
rDSsHNELYYEEAEHER	619.021	4	1xTMT6plex [N-Term]; 1xPhospho [S/Y]	S3(Phospho): 50; S4(Phospho): 50	Q80Z96	0
sLQSQPGTQTLAEAEDGPPTk	898.452	3	1xTMT6plex [S/K]; 1xPhospho [S1(100)]	S1(Phospho): 100	Q9D2E2	0
gGGSAAAAAAAAASGGGVSPDNsIEHSDYR	995.117	3	1xTMT6plex [N-Term]; 1xPhospho [S/Y]	S14(Phospho): 49.85; S19(Phospho): 49.85	O35984	0
tASEGSEAEtPEAPk	1021.49	2	1xTMT6plex [T/K]; 1xPhospho [S3(99.6)]	S6(Phospho): 99.65	Q05CL8	0
eSsPLYSPGFSDSTSAAk	790.382	3	1xTMT6plex [E/K]; 1xPhospho [S/Y/T]	S2(Phospho): 33.33; S3(Phospho): 33.33; Y6(Phospho): 33.33	P14873	0
tNSSDSERsPDLGHSTQIPR	831.723	3	1xTMT6plex [N-Term]; 1xPhospho [S9(99.2)]	S9(Phospho): 99.22	Q8K212	0
icEQFEAEtPTDSEATQR	807.687	3	1xTMT6plex [N-Term]; 1xCarbamidomethyl [C2]; 1xPhospho [T9(100)]	T9(Phospho): 100	Q8VCI5	0
lEPTHEEEsNSESASNSAAR	818.691	3	1xTMT6plex [N-Term]; 1xPhospho [S9(100)]	S9(Phospho): 100	Q62187	0
sQIDVALsQDSTYQGER	1103.51	2	1xTMT6plex [N-Term]; 1xPhospho [S8(100)]	S8(Phospho): 99.39	Q9EPU0	0
vNLEESTGVENsPAGARPk	624.073	4	1xTMT6plex [V/K]; 1xPhospho [S12(100)]	S12(Phospho): 100	Q8BRF7	0
gSPsPASVSSGR	699.335	2	1xTMT6plex [N-Term]; 1xPhospho [S2(100)]	S2(Phospho): 33.26; S4(Phospho): 33.26; S7(Phospho): 33.26	P04627	0
sVYATMTDHEsRSPAkEPVEQPR	789.141	4	1xTMT6plex [S/K]; 1xPhospho [S/T/Y]	S11(Phospho): 49.92; S13(Phospho): 49.92	Q62504	0
rFsGNEYILATk	646.347	3	1xTMT6plex [R/K]; 1xPhospho [S3(100)]	S3(Phospho): 100	O88502	0
rAsLSDIGFGk	563.642	3	1xTMT6plex [R/K]; 1xPhospho [S3(100)]	S3(Phospho): 100	Q04899	0
rSsDPALTGLSTSVSDNNFSSEEPSR	1017.13	3	1xTMT6plex [N-Term]; 1xPhospho [S/T]	S2(Phospho): 50; S3(Phospho): 50	Q99NH2	0
iYVVDVGsEPR	771.891	2	1xTMT6plex [N-Term]; 1xPhospho [S8(100)]	S8(Phospho): 100	Q63836; P17563	0
eSktPPAEGQEk	690.035	3	TMT6plex [E]; 1xPhospho [S/T]	S2(Phospho): 50; T4(Phospho): 50	Q9QZE7	0
aERLsPPASSGSER	584.954	3	1xTMT6plex [N-Term]; 1xPhospho [S5(99.6)]	S5(Phospho): 100	Q99MZ3	0
nEsEPSEMk	794.869	2	1xTMT6plex [N/K]; 1xPhospho [S]	S3(Phospho): 50; S6(Phospho): 50	Q811P8	0
rAsTEDSPEVDSk	653.655	3	1xTMT6plex [R/K]; 1xPhospho [S3(99.7)]	S3(Phospho): 99.67	Q923J1	0
rLsSSSSAAPQYR	859.924	2	1xTMT6plex [N-Term]; 1xPhospho [S3(99.6)]	S3(Phospho): 99.64	Q9QXN0	0
dLQsPDFTAGFHSDk	551.517	4	1xTMT6plex [D/K]; 1xPhospho [S4(99.6)]	S4(Phospho): 99.6	Q6ZPR6	0
rIsHSLYSGIEGLDESPTR	809.401	3	1xTMT6plex [N-Term]; 1xPhospho [S/Y/T]	S3(Phospho): 49.94; S5(Phospho): 49.94	Q99NH2	0
tScGSPNYAAPEVISGR	1037.98	2	1xTMT6plex [N-Term]; 1xCarbamidomethyl [C3]; 1xPhospho [T1(99.5)]	T1(Phospho): 98.69	Q5EG47; Q8BRK8	0
aAkEsEEEEEEEETEEkk	788.14	4	TMT6plex [A]; 1xPhospho [S5(100)]	S5(Phospho): 100	E9Q5C9	0
eVsDDEAEEkEEk	768.707	3	TMT6plex [E]; 1xPhospho [S3(100)]	S3(Phospho): 100	P07901	0
vAPQQcsEPETk	637.981	3	1xTMT6plex [V/K]; 1xCarbamidomethyl [C6]; 1xPhospho [S7(100)]	S7(Phospho): 100	Q5U3K5	0
asDPGLPAEEPk	583.634	3	1xTMT6plex [A/K]; 1xPhospho [S2(100)]	S2(Phospho): 100	B2RQC6	0
sRsDIDVNAAAGAk	956.998	2	1xTMT6plex [S/K]; 1xPhospho [S3(99.8)]	S3(Phospho): 100	Q8BRT1	0
ssIHNFMTHPEFR	637.963	3	1xTMT6plex [N-Term]; 1xPhospho [S2(99.6)]	S2(Phospho): 99.64	G5E829	0
tPsQEGcQDLTQEQR	695.975	3	1xTMT6plex [N-Term]; 1xCarbamidomethyl [C7]; 1xPhospho [S3(99.6)]	S3(Phospho): 99.62	Q5BL07	0
aRsVDALDDINRPGSTESGR	607.046	4	1xTMT6plex [N-Term]; 1xPhospho [S3(100)]	S3(Phospho): 100	Q99KG5	0
gQGLTGPSLPPGtPTR	615.653	3	1xTMT6plex [N-Term]; 1xPhospho [T13(99.6)]	T13(Phospho): 99.17	Q9DBM2	0
gPTSTSVDSIDGtPVRDER	766.698	3	1xTMT6plex [N-Term]; 1xPhospho [T13(100)]	T13(Phospho): 100	Q6NXI6	0
vTGsPAEEDEEETkk	806.073	3	TMT6plex [V]; 1xPhospho [S4(100)]	S4(Phospho): 100	Q5SU73	0
tDLTQGDEVIDTTSEAGETSSTSETtPk	1146.87	3	1xTMT6plex [T/K]; 1xPhospho [T26(99.7)]	T26(Phospho): 99.72	Q9ERU9	0
tPSPkEEDEEAEsPPEk	667.331	4	TMT6plex [T]; 1xPhospho [S13(100)]	S13(Phospho): 100	Q80XU3	0
vSGGsPLVAPcPSPR	895.446	2	1xTMT6plex [N-Term]; 1xCarbamidomethyl [C11]; 1xPhospho [S5(100)]	S5(Phospho): 100	Q9CWY3	0
nAEEESEsEAEEGD	917.34	2	1xTMT6plex [N-Term]; 1xPhospho [S8(100)]	S8(Phospho): 100	Q9CQC6	0
rHSsDINHLVTQGREsPEGSYTDDANQEVR	947.422	4	1xTMT6plex [N-Term]; 2xPhospho [T11(100); S16(100)]	T11(Phospho): 100; S16(Phospho): 100	Q8K012	0
vDEEEEkTDAQEGkVDsEGER	787.38	4	TMT6plex [V]; 1xPhospho [S17(99.6)]	S17(Phospho): 99.61	Q8BSI6	0
sQSFtHTPPADPk	650.995	3	1xTMT6plex [S/K]; 1xPhospho [T7(99.3)]	T7(Phospho): 99.32	Q80U49	0
gSEsPEMGPEVSPAPR	968.439	2	1xTMT6plex [N-Term]; 1xPhospho [S4(99.6)]	S4(Phospho): 100	Q9JL61	0
hAFSPVAsVEsASGETLHSPk	689.832	4	1xTMT6plex [H/K]; 2xPhospho [S11(99.8); S13(99.8)]	S8(Phospho): 66.56; S11(Phospho): 66.56; S13(Phospho): 66.56	P29699	0
eQSNPsPSQDTDGVk	709.672	3	1xTMT6plex [E/K]; 1xPhospho [S/T]	S6(Phospho): 50; S8(Phospho): 50	G3X9J0	0
gNDsDGEAESDDPEkkk	705.104	4	TMT6plex [G]; 1xPhospho [S4(100)]	S4(Phospho): 100	P46467	0
sSVEGLEPAENk	599.972	3	1xTMT6plex [S/K]; 1xPhospho [S2(99.7)]	S2(Phospho): 99.7	P16254	0
asPVTAPSSGLHAAVR	915.476	2	1xTMT6plex [N-Term]; 1xPhospho [S2(100)]	S2(Phospho): 100	A2A7S8-2	0
nIQQDNSEAGTQPQVQTDGQQtSQSPPSPELTSEESk	902.624	5	1xTMT6plex [N/K]; 1xPhospho [T/S]		Q61699	0
sPTGPSNSFLANmGGTVAHk	843.085	3	1xTMT6plex [S/K]; 1xOxidation [M13(100)]; 1xPhospho [S1(99.7)]	S1(Phospho): 49.9; T3(Phospho): 49.9; M13(Oxidation): 100	Q8JZX4	0
mQAESQsPTNVDLEDkER	654.566	4	1xTMT6plex [M/K]; 1xPhospho [S7(99.7)]	S7(Phospho): 99.54	P58871	0
qSsGPGASSGPGGDHSELIVR	768.699	3	1xTMT6plex [N-Term]; 1xPhospho [S]	S3(Phospho): 99.58	P57776-2	0
sHVEDGDVAGsPAVPPAEQDPMk	957.792	3	1xTMT6plex [S/K]; 1xPhospho [S11(100)]	S11(Phospho): 100	Q99PL5	0
tSLMSAEsPTSR	788.368	2	1xTMT6plex [N-Term]; 1xPhospho [S8(99.7)]	S8(Phospho): 99.71	Q61144	0
kRsEDsDEDEPcAISGk	924.091	3	TMT6plex [K]; 1xCarbamidomethyl [C12]; 2xPhospho [S3(100); S6(100)]	S3(Phospho): 100; S6(Phospho): 100	Q9R0Z9-2	0
sTEGQGPYHPVVGHIGNEDRVsDSIk	664.133	5	1xTMT6plex [S/K]; 1xPhospho [S22(100)]	S22(Phospho): 99.56	Q3UMF0; Q3UMF0-2	0
rAsHPAVESSSEQGASEADIDSDSGYcSPk	916.412	4	1xTMT6plex [R/K]; 1xCarbamidomethyl [C27]; 1xPhospho [S3(100)]	S3(Phospho): 100	Q6A098	0
eGskEFIHPQSIEEk	842.446	3	TMT6plex [E]; 1xPhospho [S3(100)]	S3(Phospho): 100	Q9Z2A5	0
rREDsLSDSSQQLQDSLR	810.391	3	1xTMT6plex [N-Term]; 1xPhospho [S]	S5(Phospho): 33.29; S7(Phospho): 33.29; S9(Phospho): 33.29	Q99MI1	0
rAPtRGTPPWSDGLTTDDSERPQEGk	848.921	4	1xTMT6plex [R/K]; 1xPhospho [T7(99.2)]	T7(Phospho): 99.19	Q5U3K5	0
ryTMGDAPDFDR	584.925	3	1xTMT6plex [N-Term]; 1xOxidation [M4(100)]; 1xPhospho [Y/T]	Y2(Phospho): 50; T3(Phospho): 50	P10649	0
rAsVcAEAYNPDEEEDDAESR	908.044	3	1xTMT6plex [N-Term]; 1xCarbamidomethyl [C5]; 1xPhospho [S3(100)]	S3(Phospho): 100	P31324	0
sPQPVcsPAGSDGTPk	708.345	3	1xTMT6plex [S/K]; 1xCarbamidomethyl [C6]; 1xPhospho [S7(100)]	S7(Phospho): 100	Q6KCD5-2	0
dsPVLSNSGPR	719.35	2	1xTMT6plex [N-Term]; 1xPhospho [S2(100)]	S2(Phospho): 100	Q9EPE9	0
cHsLGYNFIHk	638.654	3	1xTMT6plex [C/K]; 1xCarbamidomethyl [C1]; 1xPhospho [S3(100)]	S3(Phospho): 100	Q9ERD6	0
atSPSSSVSGDFDDGHHSVPTPGPSR	723.326	4	1xTMT6plex [N-Term]; 1xPhospho [S/T]	T2(Phospho): 49.77; S3(Phospho): 49.77	Q8BSQ9	0
fFHHAEEEEEEEDEsPPER	894.366	3	1xTMT6plex [N-Term]; 1xPhospho [S15(100)]	S15(Phospho): 100	Q6ZQB6	0
sASGGDLNGcVTTPNsPSLHSR	841.721	3	1xTMT6plex [N-Term]; 1xCarbamidomethyl [C10]; 1xPhospho [S16(98.9)]	S16(Phospho): 98.92	Q5NBX1	0
sAsQGALTSPPVSFNNHR	727.021	3	1xTMT6plex [N-Term]; 1xPhospho [S3(99.5)]	S3(Phospho): 99.52	Q6DFV3	0
rETDGSEtPEPFAAEAk	791.716	3	1xTMT6plex [R/K]; 1xPhospho [T3(99.1)]	T8(Phospho): 99.54	Q78PY7	0
sGLSTGHWsGEVNDk	704.676	3	1xTMT6plex [S/K]; 1xPhospho [S9(100)]	S9(Phospho): 100	Q9WTS2	0
sMTQSNtLTkDEDVQR	797.727	3	1xTMT6plex [S/K]; 1xPhospho [T7(99.5)]	T7(Phospho): 99.47	Q7TT50	0
dQDVEPGAPsMGAk	647.312	3	1xTMT6plex [D/K]; 1xPhospho [S10(100)]	S10(Phospho): 100	Q8CGC7	0
sLsPGkENINSQEVEk	632.34	4	TMT6plex [S]; 1xPhospho [S3(100)]	S3(Phospho): 100	O35691	0
iEEPSVVETtHQDSPLPHPESTTSDEk	882.676	4	1xTMT6plex [I/K]; 1xPhospho [T/S]	T9(Phospho): 33.33; T10(Phospho): 33.33; S14(Phospho): 33.33	P16951	0
lRPYFEGLSHSSsQTEIGSIHSAR	742.868	4	1xTMT6plex [N-Term]; 1xPhospho [S/T/Y]	S12(Phospho): 49.72; S13(Phospho): 49.72	Q3V3Q7	0
tELGSQtPESSR	800.873	2	1xTMT6plex [N-Term]; 1xPhospho [T7(100)]	T7(Phospho): 100	Q8BQR4	0
eIVAEVksPcDSQIPR	789.411	3	1xTMT6plex [E/K]; 1xCarbamidomethyl [C10]; 1xPhospho [S8(100)]	S8(Phospho): 100	Q5DTW7	0
hTGMASIDSSAPETTSDSsPTLSR	915.414	3	1xTMT6plex [N-Term]; 1xPhospho [S/T]	S18(Phospho): 49.47; S19(Phospho): 49.47	Q3UHH1	0
rLsLTPDPEkGEPPALDPESQGGEAQPPEck	1025.02	4	TMT6plex [R]; 1xCarbamidomethyl [C30]; 1xPhospho [S3(99.6)]	S3(Phospho): 99.38	Q6P9Q6-2	0
iPcsPPHTMGSDR	588.598	3	1xTMT6plex [N-Term]; 1xCarbamidomethyl [C3]; 1xPhospho [S4(100)]	S4(Phospho): 100	Q3UEI1	0
eLVEPLtPSGEAPNQAHLR	789.735	3	1xTMT6plex [N-Term]; 1xPhospho [T7(99.7)]	T7(Phospho): 99.66	Q01279	0
rPLPVEsPDTQR	568.627	3	1xTMT6plex [N-Term]; 1xPhospho [S7(100)]	S7(Phospho): 100	Q60980	0
aVEEQGDDQDsEkskPAGSDGER	821.126	4	TMT6plex [A]; 1xPhospho [S]	S11(Phospho): 66.67; S14(Phospho): 66.67; S19(Phospho): 66.67	Q00PI9	0
qEPEsEEEEEEkQEk	882.086	3	TMT6plex [Q]; 1xPhospho [S5(100)]	S5(Phospho): 100	B2RY56	0
qkFHDsEGDDTEETEDYR	685.55	4	1xTMT6plex [Q/K]; 1xPhospho [S6(100)]	S6(Phospho): 99.73	Q8K019	0
rQDsIPHHSDYDEEEWDR	656.531	4	1xTMT6plex [N-Term]; 1xPhospho [S4(99.4)]	S4(Phospho): 99.42	Q6P1Y8	0
gLPTHQGPGHSSEtPSSPGATASQk	985.484	3	1xTMT6plex [G/K]; 1xPhospho [S/T]	S11(Phospho): 33.28; S12(Phospho): 33.28; T14(Phospho): 33.28	Q64446	0
sksEDMDSVESk	703.685	3	TMT6plex [S]; 1xPhospho [S3(100)]	S3(Phospho): 100	Q7TT18	0
dIILAPEscEGSPSSAHSk	841.744	3	1xTMT6plex [D/K]; 1xCarbamidomethyl [C9]; 1xPhospho [S]	S8(Phospho): 50; S12(Phospho): 50	Q80Y17	0
hGsMVSLVSGASGYSATSTSSFk	929.452	3	1xTMT6plex [H/K]; 1xPhospho [S3(99.7)]	S3(Phospho): 99.68	Q9EQG9	0
tEARSsDEENGPPSSPDLDR	823.364	3	1xTMT6plex [N-Term]; 1xPhospho [S6(99.6)]	S6(Phospho): 99.57	Q9D1F4	0
gPPPSSPGDHtLLANSTELk	852.774	3	1xTMT6plex [G/K]; 1xPhospho [S6(99.3)]	S5(Phospho): 33.33; S6(Phospho): 33.33; T11(Phospho): 33.33	Q8C5W0	0
lVNADGEAVyck	626.314	3	1xTMT6plex [L/K]; 1xCarbamidomethyl [C11]; 1xPhospho [Y10(100)]	Y10(Phospho): 100	P24270	0
gEEDGPEERsGDETPGSEAPGDk	961.756	3	1xTMT6plex [G/K]; 1xPhospho [S10(99.7)]	S10(Phospho): 100	Q00PI9	0
nSSQTGGkPGsSPITk	579.065	4	TMT6plex [N]; 1xPhospho [S/T]	S11(Phospho): 50; S12(Phospho): 50	Q925J9	0
dEkPIQAEAQASPGAPINQSGHQDTTGPGSTDAQRtPPHAk	992.498	5	TMT6plex [D]; 1xPhospho [T36(98.9)]	T36(Phospho): 96.29	Q3UZ39	0
vVDFGSATYDDEHHSTLVStR	882.406	3	1xTMT6plex [N-Term]; 1xPhospho [S19(98.2)]	S19(Phospho): 98.2	O35493; P22518	0
yRPGYSSSSTSAAMPHSsSAk	675.074	4	1xTMT6plex [Y/K]; 1xPhospho [S17(99.5)]	S17(Phospho): 99.52	Q8VDZ4	0
kGEEEVTAVDGYEtDHQDYcEVcQQGGEIILcDTcPR	1225.54	4	1xTMT6plex [K]; 4xCarbamidomethyl [C20; C23; C32; C35]; 1xPhospho [Y/T]	Y12(Phospho): 33.33; T14(Phospho): 33.33; Y19(Phospho): 33.33	Q6PDQ2	0
tEENVSDGSPNAGtVEQTPk	650.314	4	1xTMT6plex [T/K]; 1xPhospho [S/T]	S9(Phospho): 50; T14(Phospho): 50	P46414	0
eGkEDEAStDVDEkPk	555.492	5	TMT6plex [E]; 1xPhospho [S/T]	T9(Phospho): 99.79	P53986	0
sSSVTsIDkESR	917.471	2	1xTMT6plex [S/K]; 1xPhospho [S6(99.7)]	S6(Phospho): 99.71	Q8K400	0
eDEEGsSDGADkPSHPDASQk	739.097	4	TMT6plex [E]; 1xPhospho [S]	S6(Phospho): 49.94; S7(Phospho): 49.94	Q91XT4	0
rLSEsLHSADENk	675.345	3	1xTMT6plex [R/K]; 1xPhospho [S]	S3(Phospho): 50; S5(Phospho): 50	E9Q6J5-3	0
hSVTAATPPPSPtSGESGDLLSNLLQSPSSAk	1224.62	3	1xTMT6plex [H/K]; 1xPhospho [S/T]	S11(Phospho): 19.99; T13(Phospho): 19.99; S14(Phospho): 19.99; S17(Phospho): 19.99; S22(Phospho): 19.99	Q924Z6	0
gADAASPPPVAGsPR	553.608	3	1xTMT6plex [N-Term]; 1xPhospho [S13(100)]	S13(Phospho): 100	A2AKB9	0
tNGISDVQIsPTLQR	646.667	3	1xTMT6plex [N-Term]; 1xPhospho [S10(100)]	S10(Phospho): 100	Q62120	0
tMTNNLEkNsQEQLLDAAHHR	747.875	4	1xTMT6plex [T/K]; 1xPhospho [S10(100)]	S10(Phospho): 100	A2AAE1-3	0
lASDsDAESDSR	781.332	2	1xTMT6plex [N-Term]; 1xPhospho [S5(100)]	S5(Phospho): 99.99	Q80U28-14	0
tARPNSEAPLsGSEDADDSNk	900.423	3	1xTMT6plex [T/K]; 1xPhospho [S11(100)]	S11(Phospho): 100	Q05D44	0
aAAsPLGESGPSIHPHDk	770.394	3	1xTMT6plex [A/K]; 1xPhospho [S4(100)]	S4(Phospho): 99.99	Q7TSG2	0
sVSTPSEAGSQDsGDGAVGSR	754.002	3	1xTMT6plex [N-Term]; 1xPhospho [S10(100)]	S13(Phospho): 99.42	O88487	0
aTLsDSEIETNSATSAIFGk	860.765	3	1xTMT6plex [A/K]; 1xPhospho [S4(99.5)]	S4(Phospho): 99.53	Q80U28-14	0
sPISPELHSAPLTPVAR	694.371	3	1xTMT6plex [N-Term]; 1xPhospho [S1(99.4)]	S1(Phospho): 99.41	Q80TG1	0
lSSESHHGGsPIHWVLPAGmSAk	735.621	4	1xTMT6plex [L/K]; 1xOxidation [M20(100)]; 1xPhospho [S10(100)]	S10(Phospho): 100; M20(Oxidation): 100	E9Q5K9	0
kLEEALStEGAEDTGNSDk	921.13	3	TMT6plex [K]; 1xPhospho [S/T]	S7(Phospho): 50; T8(Phospho): 50	Q61074	0
sRGsPAAQLDGGPR	559.947	3	1xTMT6plex [N-Term]; 1xPhospho [S4(100)]	S4(Phospho): 99.53	Q9D727	0
aADksPESQNLIDGTk	814.436	3	TMT6plex [A]; 1xPhospho [S5(99.6)]	S5(Phospho): 99.61	Q6NXK2	0
vQVAPLQGsPPLSHDDR	709.026	3	1xTMT6plex [N-Term]; 1xPhospho [S9(100)]	S9(Phospho): 100	Q9Z0U1	0
gNDsDGEAESDDPEk	701.631	3	1xTMT6plex [G/K]; 1xPhospho [S4(100)]	S4(Phospho): 100	P46467	0
kFQEQEcPPsPEPTRk	682.105	4	TMT6plex [K]; 1xCarbamidomethyl [C7]; 1xPhospho [S10(100)]	S10(Phospho): 100	P62071	0
rSsISGTEEEEVPFTPDEQk	935.12	3	1xTMT6plex [R/K]; 1xPhospho [S/T]	S2(Phospho): 25; S3(Phospho): 25; S5(Phospho): 25; T7(Phospho): 25	Q62394	0
aEkPSALNsEEETHEQSTEQDk	1085.52	3	TMT6plex [A]; 1xPhospho [S9(99.6)]	S9(Phospho): 99.59	P70663	0
sAAVSASsPEAk	548.286	3	1xTMT6plex [S/K]; 1xPhospho [S8(99.7)]	S8(Phospho): 99.72	P54276	0
aVEPALPQsPAGGAGAk	687.037	3	1xTMT6plex [A/K]; 1xPhospho [S9(100)]	S9(Phospho): 100	P58468	0
aSsLNENVDHSALLk	712.708	3	1xTMT6plex [A/K]; 1xPhospho [S3(99.5)]	S3(Phospho): 99.53	Q6R891	0
dIHPYSDGEcTPQANLsSGDLMSPk	1086.5	3	1xTMT6plex [D/K]; 1xCarbamidomethyl [C10]; 1xPhospho [Y/S/T]	Y5(Phospho): 24.98; S6(Phospho): 24.98; T11(Phospho): 24.98; S17(Phospho): 24.98	Q99PI4	0
tQPDGTSVPGEPAsPISQR	745.028	3	1xTMT6plex [N-Term]; 1xPhospho [S14(100)]	S14(Phospho): 100	E9Q7G0	0
rASLscGGGPGTGQEFSGSEFSk	947.781	3	1xTMT6plex [R/K]; 1xCarbamidomethyl [C6]; 1xPhospho [S/T]	S3(Phospho): 33.33; S5(Phospho): 33.33; T12(Phospho): 33.33	Q8R316	0
tGTGDIATcDsPR	553.913	3	1xTMT6plex [N-Term]; 1xCarbamidomethyl [C9]; 1xPhospho [S11(100)]	T8(Phospho): 50; S11(Phospho): 50	Q8R4H2	0
tGQAAGFsYTDANk	984.976	2	1xTMT6plex [T/K]; 1xPhospho [S8(99.4)]	S8(Phospho): 99.44	P62897	0
rEISSsPTSk	543.959	3	1xTMT6plex [R/K]; 1xPhospho [S/T]	S5(Phospho): 50; S6(Phospho): 50	Q8BTI8	0
aGLEDsEEDVEEAEVEAEDkDH	995.104	3	1xTMT6plex [A/K]; 1xPhospho [S6(100)]	S6(Phospho): 100	A2AQ07	0
kGTENGVNGTVTSNGADsPR	833.74	3	1xTMT6plex [K]; 1xPhospho [S18(99.3)]	S18(Phospho): 99.28	Q91V04	0
rDEsDEEPPRVER	961.943	2	1xTMT6plex [N-Term]; 1xPhospho [S4(100)]	S4(Phospho): 100	Q8BRV5	0
aTAPQTQHVsPmR	583.616	3	1xTMT6plex [N-Term]; 1xOxidation [M12(100)]; 1xPhospho [S10(100)]	S10(Phospho): 100; M12(Oxidation): 100	P57776-2; P57776-3	0
eQLsEVEGSGEDDQGDDHSESAQk	779.341	4	1xTMT6plex [E/K]; 1xPhospho [S9(99.6)]	S4(Phospho): 100	P35123	0
qRsDDESPSTSSGSSDADQRDPAAPEPEEQEER	975.413	4	1xTMT6plex [N-Term]; 1xPhospho [S3(100)]	S3(Phospho): 100	P52483	0
hSAAAAAPsPPPAGR	556.28	3	1xTMT6plex [N-Term]; 1xPhospho [S9(100)]	S9(Phospho): 100	P59222	0
yNDWsDDDDDSNESk	1171.97	2	1xTMT6plex [Y/K]; 1xPhospho [S5(100)]	S5(Phospho): 100	Q8BHS6	0
tEcGsTGsPASSFHFk	773.337	3	1xTMT6plex [T/K]; 1xCarbamidomethyl [C3]; 1xPhospho [T/S]	S5(Phospho): 66.67; T6(Phospho): 66.67; S8(Phospho): 66.67	O08796	0
tNPsPTNPFSSDLQk	724.363	3	1xTMT6plex [T/K]; 1xPhospho [T6(99.8)]	T6(Phospho): 99.77	Q9QZS3	0
eSGsPYSVLADTk	631.32	3	1xTMT6plex [E/K]; 1xPhospho [S4(99.4)]	S4(Phospho): 99.41	Q5DU09	0
tMSsDDEEcSAk	949.4	2	1xTMT6plex [T/K]; 1xCarbamidomethyl [C9]; 1xPhospho [S4(99.8)]	S4(Phospho): 99.78	Q8K2A7	0
sHsGSSPEVDSk	585.616	3	1xTMT6plex [S/K]; 1xPhospho [S6(99.7)]	S3(Phospho): 33.28; S5(Phospho): 33.28; S6(Phospho): 33.28	Q8BTI8	0
lLDFGsLSNLQVTQPTVGmNFk	988.516	3	1xTMT6plex [L/K]; 1xOxidation [M19(100)]; 1xPhospho [S/T]	S6(Phospho): 33.29; S8(Phospho): 33.29; T13(Phospho): 33.29; M19(Oxidation): 100	P63276	0
aIGSGESEtPPSTPTSQEPSSSGGFEFFR	1094.83	3	1xTMT6plex [N-Term]; 1xPhospho [S/T]	T9(Phospho): 25; S12(Phospho): 25; T13(Phospho): 25; T15(Phospho): 25	Q69ZJ7	0
sLSQsFENLLDEPAYGLIQk	930.817	3	1xTMT6plex [S/K]; 1xPhospho [S5(100)]	S5(Phospho): 100	Q9CXF4	0
sAsSSQELGEEEPAR	943.422	2	1xTMT6plex [N-Term]; 1xPhospho [S3(99.2)]	S3(Phospho): 99.21	Q5SX79	0
gAQPGRHsVTGYGDcAAGAR	766.353	3	1xTMT6plex [N-Term]; 1xCarbamidomethyl [C15]; 1xPhospho [S8(100)]	S8(Phospho): 100	Q91XC0	0
vSEEAESQQWDTSkGDQVsQNGLPAEQGSPR	971.454	4	1xTMT6plex [V/K]; 1xPhospho [S19(100)]	S19(Phospho): 100	Q62261; Q62261-2	0
aPAcSPLLFSDPLmGPAsASASSSNPSSSPDDDSSk	1023.72	4	1xTMT6plex [A/K]; 1xPhospho [S]; 1xCarbamidomethyl [C4]; 1xOxidation [M14(100)]		Q80XQ2	0
sPVQEASSAtDTDTNSQEDPADTASVSSLSLSTGYTk	1072.25	4	1xTMT6plex [S/K]; 1xPhospho [T/S/Y]	T10(Phospho): 12.5; T12(Phospho): 12.5; T14(Phospho): 12.5; S16(Phospho): 12.5; T23(Phospho): 12.5; S25(Phospho): 12.5; S27(Phospho): 12.5; S28(Phospho): 12.5	Q3UVG3	0
lDGSmETtSEIVDSASHDcPLATQTYGTAAAk	971.201	4	1xTMT6plex [L/K]; 1xCarbamidomethyl [C19]; 1xPhospho [S/T/Y]	M5(Oxidation): 100; S14(Phospho): 49.89; S16(Phospho): 49.89	Q80W47	0
fHALsSPQSPFPTTPTSR	756.373	3	1xTMT6plex [N-Term]; 1xPhospho [S/T]	S5(Phospho): 49.89; S6(Phospho): 49.89	Q8C0T5	0
sTsDNREEAEATPETEMEAGk	940.759	3	1xTMT6plex [S/K]; 1xPhospho [T/S]	T2(Phospho): 49.83; S3(Phospho): 49.83	Q640N3	0
tSEDTSSGsPPkk	1044.54	2	TMT6plex [T]; 1xPhospho [S9(99.8)]	S9(Phospho): 99.76	O35841	0
kGSAEGsSDEEGk	683.343	3	TMT6plex [K]; 1xPhospho [S7(99.7)]	S7(Phospho): 99.68	P51859	0
sSPNVANQPPsPGGk	988.006	2	1xTMT6plex [S/K]; 1xPhospho [S11(100)]	S11(Phospho): 100	Q9QZQ1	0
ksHTGEAAAVR	555.634	3	1xTMT6plex [K]; 1xPhospho [T/S]	S2(Phospho): 99.68	P59017	0
lDPYDSsEDDkEYVGFATLPNQVHR	859.162	4	1xTMT6plex [L/K]; 1xPhospho [S/Y/T]	S6(Phospho): 49.94; S7(Phospho): 49.94	P28661	0
fLEQSRsPSVSPSk	522.528	4	1xTMT6plex [F/K]; 1xPhospho [S7(99.6)]	S7(Phospho): 99.57	Q8CI71	0
gAPADHGPEGsGGER	568.251	3	1xTMT6plex [N-Term]; 1xPhospho [S11(100)]	S11(Phospho): 100	Q8BU14	0
qHREsGEGEEEVADSAR	732.323	3	1xTMT6plex [N-Term]; 1xPhospho [S5(100)]	S5(Phospho): 100	Q505F5	0
dDsGAEDNVDTHQQQAENSTVPTADSR	799.842	4	1xTMT6plex [N-Term]; 1xPhospho [S3(100)]	S3(Phospho): 100	Q8BVR6	0
eAEESAVcAVEDmEcSDtQVQEAAQTR	842.849	4	1xTMT6plex [N-Term]; 2xCarbamidomethyl [C8; C15]; 1xOxidation [M13(100)]; 1xPhospho [S/T]	M13(Oxidation): 100; S16(Phospho): 50; T18(Phospho): 50	Q80X41	0
tGVLPGDVSDSAtSDSAk	749.038	3	1xTMT6plex [T/K]; 1xPhospho [S/T]	S9(Phospho): 49.92; S11(Phospho): 49.92	Q6DFV3	0
iDSHPsPSHSSTVk	673.01	3	1xTMT6plex [I/K]; 1xPhospho [S6(100)]	S6(Phospho): 100	B1AZI6	0
aTGSGsDEEISEcLGEk	769.687	3	1xTMT6plex [A/K]; 1xCarbamidomethyl [C13]; 1xPhospho [S6(99.5)]	S6(Phospho): 99.52	E9Q309	0
kAsPEPEGETAGk	690.035	3	TMT6plex [K]; 1xPhospho [S3(100)]	S3(Phospho): 100	Q8R3Y8	0
sPHSDVGcsSDEDGTVk	772.347	3	1xTMT6plex [S/K]; 1xCarbamidomethyl [C8]; 1xPhospho [S/T]	S9(Phospho): 50; S10(Phospho): 50	Q9Z139	0
lNsDEEGESSGk	895.415	2	1xTMT6plex [L/K]; 1xPhospho [S3(100)]	S3(Phospho): 100	Q5XJE5	0
eNPPsPHSNSSGk	625.971	3	1xTMT6plex [E/K]; 1xPhospho [S5(100)]	S5(Phospho): 100	Q8BP27	0
aGGNSSTSIFTHPsSSGGHQGPHR	668.809	4	1xTMT6plex [N-Term]; 1xPhospho [T/S]	T11(Phospho): 25; S14(Phospho): 25; S15(Phospho): 25; S16(Phospho): 25	Q3UHH1	0
rVsQDLDVEkPDASPTSLQLR	723.885	4	1xTMT6plex [R/K]; 1xPhospho [S3(100)]	S3(Phospho): 100	P59808	0
aFGESSTEsDEDEEEGcSHk	923.38	3	1xTMT6plex [A/K]; 1xCarbamidomethyl [C17]; 1xPhospho [S/T]	S9(Phospho): 100	Q8K1L5	0
sGDETPGSEAPGDk	942.935	2	1xTMT6plex [S/K]; 1xPhospho [S1(100)]	S1(Phospho): 100	Q00PI9	0
eGcAISSETEESAEsAMDSTEAk	986.427	3	1xTMT6plex [E/K]; 1xCarbamidomethyl [C3]; 1xPhospho [S/T]	S12(Phospho): 49.72; S15(Phospho): 49.72	E9Q6J5-3	0
qDSSTSVtSPVETSGk	716.686	3	1xTMT6plex [Q/K]; 1xPhospho [T/S]	S9(Phospho): 99.73	P30415	0
rPAsPSHNSSGGGYGASk	752.37	3	1xTMT6plex [R/K]; 1xPhospho [S/Y]	S4(Phospho): 50; S6(Phospho): 50	Q8BHA0	0
sAEEGEVTESk	852.41	2	1xTMT6plex [S/K]; 1xPhospho [S1(100)]	S1(Phospho): 100	P58871	0
sPADSLSSAAGASELSAEGAGk	834.41	3	1xTMT6plex [S/K]; 1xPhospho [S1(100)]	S1(Phospho): 100	E9Q1P8	0
kLNsDEEGESSGk	716.366	3	TMT6plex [K]; 1xPhospho [S4(100)]	S4(Phospho): 100	Q5XJE5	0
dGAEREsPRPPAAAEAPAGSDGEDGGR	733.581	4	1xTMT6plex [N-Term]; 2xPhospho [S7(100); S20(100)]	S7(Phospho): 100	Q6ZQ58	0
sksPPPPEEEAk	688.373	3	TMT6plex [S]; 1xPhospho [S3(100)]	S3(Phospho): 100	Q00PI9	0
ksAPATGGVk	561.665	3	TMT6plex [K]; 1xPhospho [S2(100)]	S2(Phospho): 100	P68433	0
rsSMSScGSSGYFSSSPTLSSSPPVLcNPk	923.184	4	1xTMT6plex [R/K]; 2xCarbamidomethyl [C7; C27]; 1xPhospho [S/Y/T]	S2(Phospho): 14.12; S3(Phospho): 14.12; S5(Phospho): 14.12; S6(Phospho): 14.12; S9(Phospho): 14.12; S10(Phospho): 14.12; Y12(Phospho): 14.12	Q570Y9	0
gNDsDGEAESDDPEkk	820.717	3	TMT6plex [G]; 1xPhospho [S4(100)]	S4(Phospho): 99.61	P46467	0
hAEAtLGSGNLR	767.882	2	1xTMT6plex [N-Term]; 1xPhospho [T5(100)]	T5(Phospho): 100	Q8BPB0	0
nGHGAAsAAGLk	531.283	3	1xTMT6plex [N/K]; 1xPhospho [S7(100)]	S7(Phospho): 100	Q922E4	0
vSVEPQDsHQDAQPR	667.979	3	1xTMT6plex [N-Term]; 1xPhospho [S8(100)]	S8(Phospho): 100	Q8BXB6	0
gGDGATHsDPASDGYk	691.649	3	1xTMT6plex [G/K]; 1xPhospho [S8(99.5)]	S8(Phospho): 99.53	O88735	0
qAFTPSSTmMEVFLQEkPPAVATSTAAPPPPSsPLPSk	942.499	5	TMT6plex [Q]; 1xOxidation [M10(99.6)]; 1xPhospho [S32(99.6)]	M10(Oxidation): 99.62; S32(Phospho): 99.62	Q80X50-5	0
qRtLEDEEEQER	935.923	2	1xTMT6plex [N-Term]; 1xPhospho [T3(100)]	T3(Phospho): 100	P57016	0
eLILSsEPSPAVTPVTPTTLIAPR	700.385	4	1xTMT6plex [N-Term]; 1xPhospho [T16(99.6)]	S9(Phospho): 33.3; T13(Phospho): 33.3; T16(Phospho): 33.3	Q9CWK8	0
sHREPPSPADVPEk	695.357	3	1xTMT6plex [S/K]; 1xPhospho [S1(100)]	S1(Phospho): 100	Q3V3Q7	0
sDsLRPALNSPVERPSPDLEEGEASVQTER	894.436	4	1xTMT6plex [N-Term]; 1xPhospho [S/T]	S10(Phospho): 49.87; S16(Phospho): 49.87	Q9R049	0
kNNPDEEANVVTPHtPVR	639.581	4	1xTMT6plex [K]; 1xPhospho [T15(100)]	T15(Phospho): 100	P13405	0
vALGDGVQLPPGDYSTTPGGTLFStTPGGTR	832.912	4	1xTMT6plex [N-Term]; 2xPhospho [S/T/Y]		Q60876	0
sEAAAPHAAGGGLSsDEEEGTSSQAEAAR	1018.11	3	1xTMT6plex [N-Term]; 1xPhospho [S/T]	S14(Phospho): 50; S15(Phospho): 50	P51612	0
sQsLPTTLLSPVR	854.465	2	1xTMT6plex [N-Term]; 1xPhospho [S3(99.3)]	S3(Phospho): 98.77	Q922B9	0
kLcQPQNATTDSsPPR	780.059	3	1xTMT6plex [K]; 1xCarbamidomethyl [C3]; 1xPhospho [T/S]	S12(Phospho): 49.78; S13(Phospho): 49.78	O08856	0
tcDsPQNPVDFISGPVPDSPFPR	946.771	3	1xTMT6plex [N-Term]; 1xCarbamidomethyl [C2]; 1xPhospho [S4(100)]	S4(Phospho): 100	P52479-2	0
kDQGPEVGVsNR	608.652	3	1xTMT6plex [K]; 1xPhospho [S10(100)]	S10(Phospho): 100	P58735	0
yFDDEFTAQSITItPPDR	809.044	3	1xTMT6plex [N-Term]; 1xPhospho [T14(99.4)]	T14(Phospho): 99.22	Q60823	0
tLEQTGHVSsk	575.637	3	1xTMT6plex [T/K]; 1xPhospho [S/T]	S9(Phospho): 50; S10(Phospho): 50	Q3UQ44	0
qRsDVcEDGPGLTAEQHk	642.06	4	1xTMT6plex [Q/K]; 1xCarbamidomethyl [C6]; 1xPhospho [S3(100)]	S3(Phospho): 100	Q8BMK1	0
ekTDDtSGEDNDEkEAVASk	791.896	4	TMT6plex [E]; 1xPhospho [T/S]	T6(Phospho): 50; S7(Phospho): 50	Q9WU42	0
sSVPsGGSLFGDDEDDDLFSSAk	957.439	3	1xTMT6plex [S/K]; 1xPhospho [S2(99.1)]	S5(Phospho): 50; S8(Phospho): 50	Q6PGL7	0
hHsDTNFGVk	560.615	3	1xTMT6plex [H/K]; 1xPhospho [S3(99.6)]	S3(Phospho): 99.63	B1AXH1	0
vkAsPITNDGEDEFVPsDGLDkDEYAFSSGk	1099.28	4	TMT6plex [V]; 2xPhospho [S4(100); S17(100)]	S4(Phospho): 98.84; S17(Phospho): 98.84	Q64511	0
iGIVGGcQEyTGAPYFAGISALk	970.835	3	1xTMT6plex [I/K]; 1xCarbamidomethyl [C7]; 1xPhospho [Y/T/S]	Y10(Phospho): 33.33; T11(Phospho): 33.33; Y15(Phospho): 33.33	Q9CZ42	0
tFGGAPGFSLGsPLSSPVFPR	796.405	3	1xTMT6plex [N-Term]; 1xPhospho [S12(100)]	S12(Phospho): 100	P31001	0
sSESLSSVPSsPHRk	708.368	3	1xTMT6plex [S/K]; 1xPhospho [S]	S10(Phospho): 50; S11(Phospho): 50	Q3UHQ6	0
dLcPSEAEsDAEAESkEEHGPEAcDAAk	950.678	4	TMT6plex [D]; 2xCarbamidomethyl [C3; C24]; 1xPhospho [S]	S9(Phospho): 49.93; S15(Phospho): 49.93	P70324	0
fcQEFQHYPAmGGVAPQALAVAASGPGSsFR	1188.55	3	1xTMT6plex [N-Term]; 1xCarbamidomethyl [C2]; 1xOxidation [M11(100)]; 1xPhospho [S/Y]	M11(Oxidation): 100; S24(Phospho): 33.33; S28(Phospho): 33.33; S29(Phospho): 33.33	Q61838	0
tPLtPPPASGTSSNTDVcSVFDSDHSASPFHSR	942.675	4	1xTMT6plex [N-Term]; 1xCarbamidomethyl [C18]; 1xPhospho [T4(100)]	T4(Phospho): 99.99	Q62245	0
aEAQALLQDYVSTQsAEE	1131.52	2	1xTMT6plex [N-Term]; 1xPhospho [S/T/Y]	S12(Phospho): 33.27; T13(Phospho): 33.27; S15(Phospho): 33.27	Q3THG9	0
fIIGSVsEDNSEDEISNLVk	911.792	3	1xTMT6plex [F/K]; 1xPhospho [S11(100)]	S7(Phospho): 49.87; S11(Phospho): 49.87	Q5SWU9-2	0
gLGSStDDDSEQEAHk	738.67	3	1xTMT6plex [G/K]; 1xPhospho [S/T]	S5(Phospho): 49.89; T6(Phospho): 49.89	Q69ZH9	0
sIEEEEDVSVSSSHQR	709.652	3	1xTMT6plex [N-Term]; 1xPhospho [S1(100)]	S1(Phospho): 100	Q8BI84	0
vETEkQsPPHGEAk	576.811	4	TMT6plex [V]; 1xPhospho [S7(100)]	S7(Phospho): 100	G3X9K3	0
hADGEkEDQFNGsPPRPQPR	700.84	4	1xTMT6plex [H/K]; 1xPhospho [S13(100)]	S13(Phospho): 100	A2AIV2	0
tPAPSPGPGScSsSSPR	646.625	3	1xTMT6plex [N-Term]; 1xCarbamidomethyl [C11]; 1xPhospho [S5(100)]	S12(Phospho): 24.97; S13(Phospho): 24.97; S14(Phospho): 24.97; S15(Phospho): 24.97	Q60925	0
tStSLHSVQAEScSR	653.633	3	1xTMT6plex [N-Term]; 1xCarbamidomethyl [C13]; 1xPhospho [S4(99.8)]	S4(Phospho): 99.78	Q923J1	0
sPVGksPPATGSAYGSSQk	858.457	3	TMT6plex [S]; 2xPhospho [S1(100); S6(100)]	S6(Phospho): 100	Q569Z6	0
tQTYPTDWSDDESNNPFSSTDANGDSNPFDEDTtSGTEVR	1570.31	3	1xTMT6plex [N-Term]; 1xPhospho [S/T/Y]	S9(Phospho): 16.65; S13(Phospho): 16.65; S18(Phospho): 16.65; S19(Phospho): 16.65; T20(Phospho): 16.65; S26(Phospho): 16.65	Q9WVE8	0
eAGGsDEEQEk	858.89	2	1xTMT6plex [E/K]; 1xPhospho [S5(100)]	S5(Phospho): 100	Q8K2T8	0
sDcQPNsPTEScSSk	741.322	3	1xTMT6plex [S/K]; 2xCarbamidomethyl [C3; C12]; 1xPhospho [S/T]	S7(Phospho): 50; T9(Phospho): 50	P41183	0
aSINsLLSDk	793.433	2	1xTMT6plex [A/K]; 1xPhospho [S2(100)]	S5(Phospho): 50; S8(Phospho): 50	Q64430	0
sRsDNALHLASER	588.958	3	1xTMT6plex [N-Term]; 1xPhospho [S]	S1(Phospho): 50; S3(Phospho): 50	Q80Y24	0
gGGTSSGGSSSTNsLTGSRPPk	630.064	4	1xTMT6plex [G/K]; 1xPhospho [S/T]	S10(Phospho): 24.99; S11(Phospho): 24.99; T12(Phospho): 24.99; S14(Phospho): 24.99	Q78T81	0
sQsQASLTGLAFMSPSNR	1096.02	2	1xTMT6plex [N-Term]; 1xPhospho [S3(100)]	S3(Phospho): 100	P59242	0
sLsVTSLGGLPVWEAER	704.031	3	1xTMT6plex [N-Term]; 1xPhospho [S/T]	S3(Phospho): 33.33; T5(Phospho): 33.33; S6(Phospho): 33.33	Q8VCB3	0
sEkPAQSASSPEATSGsAGPVEk	594.707	5	TMT6plex [S]; 1xPhospho [S/T]	S9(Phospho): 50; S10(Phospho): 50	Q6P2L6	0
dTGsPPASEEATGDSR	943.403	2	1xTMT6plex [N-Term]; 1xPhospho [S4(100)]	S4(Phospho): 100	Q91WI7-2	0
aPAGAAAEPDPSRsSPGPGPR	564.276	4	1xTMT6plex [N-Term]; 1xPhospho [S]	S12(Phospho): 49.91; S14(Phospho): 49.91	O35615	0
tESLAsSSEYSTTSTQMQGR	820.696	3	1xTMT6plex [N-Term]; 1xPhospho [S/Y/T]	S6(Phospho): 24.95; S7(Phospho): 24.95; S8(Phospho): 24.95; Y10(Phospho): 24.95	O08677	0
eVRFsEEPAEVYGDFEPR	822.378	3	1xTMT6plex [N-Term]; 1xPhospho [S5(100)]	S5(Phospho): 100	Q921T2	0
tGsTSSSSSGk	762.371	2	1xTMT6plex [T/K]; 1xPhospho [S3(99.8)]	S3(Phospho): 99.79	Q05BC3-3	0
tRTPAsINATPANINLADLTR	867.1	3	1xTMT6plex [N-Term]; 1xPhospho [T/S]	T3(Phospho): 66.49; S6(Phospho): 66.49; T10(Phospho): 66.49	Q62383	0
rAsGSAGAAASPSAAAAGER	675.66	3	1xTMT6plex [N-Term]; 1xPhospho [S]	S3(Phospho): 50; S5(Phospho): 50	P83093	0
qSsSSDTDLSLTPk	1002.5	2	1xTMT6plex [Q/K]; 1xPhospho [S/T]	S3(Phospho): 33.26; S4(Phospho): 33.26; S5(Phospho): 33.26	Q7TPS5	0
dGsEEDEDNSkR	640.285	3	1xTMT6plex [D/K]; 1xPhospho [S3(100)]	S3(Phospho): 100	Q05D44	0
sLGLSLsGGEQEDAVR	963.972	2	1xTMT6plex [N-Term]; 1xPhospho [S7(99.6)]	S7(Phospho): 99.63	Q9QZ08	0
fAIQDIsVEETSAk	1038.54	2	1xTMT6plex [F/K]; 1xPhospho [S7(100)]	S7(Phospho): 100	P57780; Q7TPR4	0
tPLLSSLsATSNNSTVAcINR	839.086	3	1xTMT6plex [N-Term]; 1xCarbamidomethyl [C18]; 1xPhospho [T/S]	T10(Phospho): 50; S11(Phospho): 50	Q01279	0
lsPIMTEQDDLGDGDVHSLVYPPSAAk	1131.89	3	1xTMT6plex [L/K]; 1xPhospho [S2(100)]	S2(Phospho): 99.66	Q9R1E0	0
qDsWEVVEGLR	813.889	2	1xTMT6plex [N-Term]; 1xPhospho [S3(100)]	S3(Phospho): 100	Q9DBS9	0
aAGGGGGsGEDEAQSR	857.864	2	1xTMT6plex [N-Term]; 1xPhospho [S8(100)]	S8(Phospho): 100	Q9CRA5	0
gNSAQHsPSSLR	517.249	3	1xTMT6plex [N-Term]; 1xPhospho [S7(100)]	S7(Phospho): 100	Q3TGW2	0
sPsPEPIYNSEGk	648.323	3	1xTMT6plex [S/K]; 1xPhospho [S3(99.8)]	S3(Phospho): 99.77	Q64213	0
lNHsPPQSSSR	506.913	3	1xTMT6plex [N-Term]; 1xPhospho [S4(100)]	S4(Phospho): 100	Q6NZN0	0
kQHREsGEGEEEVADSAR	851.409	3	1xTMT6plex [K]; 1xPhospho [S6(100)]	S6(Phospho): 100	Q505F5	0
aIGGIILTAsHNPGGPNGDFGIk	915.488	3	1xTMT6plex [A/K]; 1xPhospho [S10(100)]	S10(Phospho): 100	Q9D0F9	0
rFEsEDDIDALAFGk	751.039	3	1xTMT6plex [R/K]; 1xPhospho [S4(100)]	S4(Phospho): 100	Q8R4U0	0
mRNsQSGVDSGIGESVLVSTGTHTVNSDR	825.642	4	1xTMT6plex [N-Term]; 1xPhospho [S/T]	S4(Phospho): 49.82; S6(Phospho): 49.82	Q8K4T3	0
sNsAPLIHGLSDSSPVFQAEAPSAR	949.799	3	1xTMT6plex [N-Term]; 1xPhospho [S3(100)]	S3(Phospho): 100	Q9DB52	0
sLSPAATVTAELHYEQGsPR	808.397	3	1xTMT6plex [N-Term]; 1xPhospho [T/Y/S]	Y14(Phospho): 49.84; S18(Phospho): 49.84	Q80X80	0
kSLsDSESDDSk	1033.02	2	TMT6plex [K]; 1xPhospho [S4(100)]	S4(Phospho): 100	P23198	0
sHTGDLsPNVQSR	853.906	2	1xTMT6plex [N-Term]; 1xPhospho [S7(100)]	S7(Phospho): 100	Q9QWY8	0
aAGLVNPGSPPPPTQQNQyIHISSSPQSSGR	871.181	4	1xTMT6plex [N-Term]; 1xPhospho [S/T/Y]	S9(Phospho): 33.33; T14(Phospho): 33.33; Y19(Phospho): 33.33	P54254	0
aLSSGGSItSPPLSPALPk	580.324	4	1xTMT6plex [A/K]; 1xPhospho [T/S]	T9(Phospho): 99.17	Q6Y7W8	0
eGVILTNENAAsPEQPGDEDAk	1411.68	2	1xTMT6plex [E/K]; 1xPhospho [S12(100)]	S12(Phospho): 100	Q1HFZ0	0
sGAASMPSsPk	779.391	2	1xTMT6plex [S/K]; 1xPhospho [S9(99.7)]	S9(Phospho): 99.71	Q8K1N2-2	0
rGsETMAGAAVk	572.635	3	1xTMT6plex [R/K]; 1xPhospho [S3(100)]	S3(Phospho): 100	Q8K4Z3	0
gDsTEAAAEER	722.811	2	1xTMT6plex [N-Term]; 1xPhospho [S/T]	S3(Phospho): 99.62	Q148V8	0
qLGSEcLHVsPk	631.661	3	1xTMT6plex [Q/K]; 1xCarbamidomethyl [C6]; 1xPhospho [S10(100)]	S10(Phospho): 100	O55137	0
vHsPcSTSNTEk	628.969	3	1xTMT6plex [V/K]; 1xCarbamidomethyl [C5]; 1xPhospho [S3(99.8)]	S3(Phospho): 99.78	Q3UZ01	0
fDSNVSGQsSFGTSPAADNIEk	932.774	3	1xTMT6plex [F/K]; 1xPhospho [T13(99.8)]	T13(Phospho): 99.82	Q9CRD0	0
sDsDHEPSPk	818.885	2	1xTMT6plex [S/K]; 1xPhospho [S3(100)]	S3(Phospho): 100	Q3UEI1	0
hTGPNsPDTANDGFVR	665.303	3	1xTMT6plex [N-Term]; 1xPhospho [S/T]	S6(Phospho): 100	O35737	0
cLLQIQAsSGENk	662.676	3	1xTMT6plex [C/K]; 1xCarbamidomethyl [C1]; 1xPhospho [S8(99.7)]	S8(Phospho): 99.71	Q9Z2Z6	0
sSLPHsQENLPk	625.664	3	1xTMT6plex [S/K]; 1xPhospho [S6(100)]	S6(Phospho): 100	P70671	0
rPsASSPNNTAAk	613.656	3	1xTMT6plex [R/K]; 1xPhospho [S/T]	S3(Phospho): 49.86; S5(Phospho): 49.86	Q9WTU0	0
aALLAQYADVtDEEDEADkkDDAGASTANVSSDR	1078.02	4	TMT6plex [A]; 1xPhospho [T11(100)]	T11(Phospho): 100	Q9CR29	0
lSVSSLLAAGAPMSSSAsVPNLSSR	900.127	3	1xTMT6plex [N-Term]; 1xPhospho [S]	S14(Phospho): 25; S15(Phospho): 25; S16(Phospho): 25; S18(Phospho): 25	Q69ZR2	0
aDGATSDDLDLHDDRLSyLSAPGSEYSmYSTDSR	1009.68	4	1xTMT6plex [N-Term]; 1xOxidation [M28(100)]; 1xPhospho [S/Y/T]	S17(Phospho): 33.22; Y18(Phospho): 33.22; S20(Phospho): 33.22; M28(Oxidation): 100	P39447	0
gYDsEDDTWEPEQHLVNcEEYIHDFNR	927.386	4	1xTMT6plex [N-Term]; 1xCarbamidomethyl [C18]; 1xPhospho [S4(100)]	S4(Phospho): 99.99	Q9WTK2	0
sTcTINYSTsLPLAQGIk	831.433	3	1xTMT6plex [S/K]; 1xCarbamidomethyl [C3]; 1xPhospho [T/S/Y]	T9(Phospho): 50; S10(Phospho): 50	Q9DBF1	0
rPDPDsDEDEDYERER	583.744	4	1xTMT6plex [N-Term]; 1xPhospho [S6(100)]	S6(Phospho): 100	Q8JZX4	0
aRsPYLPAEEDALFVDLPGGPR	893.783	3	1xTMT6plex [N-Term]; 1xPhospho [S3(99.6)]	S3(Phospho): 100	Q3UIL6-2	0
sLAGSSGPGASsGPGGDHSELIVR	835.403	3	1xTMT6plex [N-Term]; 1xPhospho [S]	S11(Phospho): 50; S12(Phospho): 50	P57776-3	0
rEsPPPPAR	439.229	3	1xTMT6plex [N-Term]; 1xPhospho [S3(100)]	S3(Phospho): 100	Q8BTW9	0
scsMELHGEGNQEPGSPAVFAHPLER	1049.14	3	1xTMT6plex [N-Term]; 1xCarbamidomethyl [C2]; 1xPhospho [S3(100)]	S3(Phospho): 100	A6H8H2	0
qRsDDESPSTSSGSSDADQR	807.671	3	1xTMT6plex [N-Term]; 1xPhospho [S3(100)]	S3(Phospho): 100	P52483	0
sPAGSEDcDDEPPHLIALSSVNR	925.756	3	1xTMT6plex [N-Term]; 1xCarbamidomethyl [C8]; 1xPhospho [S1(100)]	S1(Phospho): 100	Q9CQS5	0
tSFDENDsEELEDk	1098.49	2	1xTMT6plex [T/K]; 1xPhospho [S8(100)]	S8(Phospho): 100	Q05D44	0
sPDEATAADQESEDDLsAsRTsLER	1050.42	3	1xTMT6plex [N-Term]; 2xPhospho [S12(99.2); S/T]	S17(Phospho): 74.9; S19(Phospho): 74.9; T21(Phospho): 74.9; S22(Phospho): 74.9	F8VPU2	0
mESEAGADDsAEEGDLLDDDDNEDR	1013.38	3	1xTMT6plex [N-Term]; 1xOxidation [M1(100)]; 1xPhospho [S10(100)]	M1(Oxidation): 100; S10(Phospho): 100	Q9Z204	0
vETPPLsASPPQQRPPGPGTGDSAQTLPSLR	862.692	4	1xTMT6plex [N-Term]; 1xPhospho [S9(97.7)]	S9(Phospho): 97.68	Q9EQN3	0
dAEYTYDQQNQQGSLsPAk	671.067	4	1xTMT6plex [D/K]; 1xPhospho [S/Y/T]	S14(Phospho): 50; S16(Phospho): 50	Q8VII8	0
sHHAPmsPGSSGGGGQPLAR	738.342	3	1xTMT6plex [N-Term]; 1xOxidation [M6(100)]; 1xPhospho [S7(100)]	M6(Oxidation): 100; S7(Phospho): 100	A2BH40	0
aHtPLNTPDPSAkPSTEMDTDTPk	830.417	4	TMT6plex [A]; 1xPhospho [T3(100)]	T3(Phospho): 100	E9Q5F9	0
eNPPVEDSsDEDDkR	757.345	3	1xTMT6plex [E/K]; 1xPhospho [S]	S8(Phospho): 50; S9(Phospho): 50	Q3TDQ1	0
qQPASESPPtDEAAGSGGSEVGQtEDAEEDAEAGPEPEVR	1100.71	4	1xTMT6plex [N-Term]; 1xPhospho [S/T]	T10(Phospho): 49.94; S16(Phospho): 49.94; S19(Phospho): 49.94; T24(Phospho): 49.94	Q8JZQ9	0
dNLNSHLPSNQsTSELNTA	784.361	3	1xTMT6plex [N-Term]; 1xPhospho [S/T]	S12(Phospho): 33.29; T13(Phospho): 33.29; S14(Phospho): 33.29	Q64261	0
gAILSEEELAAmsPTAAAVAk	862.116	3	1xTMT6plex [G/K]; 1xOxidation [M12(100)]; 1xPhospho [S13(99.8)]	M12(Oxidation): 100; S13(Phospho): 99.76	F6ZDS4	0
rEEQTDTsDGESVTHHIR	602.277	4	1xTMT6plex [N-Term]; 1xPhospho [S8(99.7)]	S8(Phospho): 99.24	P36916	0
sPVPARPLPPTSQk	671.714	3	1xTMT6plex [S/K]; 1xPhospho [S1(100)]	S1(Phospho): 99.99	Q8K2F8	0
aSSHSSQsQGGGSVTk	681.668	3	1xTMT6plex [A/K]; 1xPhospho [S8(100)]	S8(Phospho): 100	P48678	0
rQPsPQPSPR	486.919	3	1xTMT6plex [N-Term]; 1xPhospho [S4(100)]	S4(Phospho): 100	Q8BTI8	0
kGsMISVMSSEGNIDSPVSR	873.769	3	1xTMT6plex [K]; 1xPhospho [S]	S3(Phospho): 49.85; S6(Phospho): 49.85	Q04690	0
sRtPPSAPSQSR	527.264	3	1xTMT6plex [N-Term]; 1xPhospho [T3(100)]	T3(Phospho): 99.69	Q8BTI8	0
nRHsPDHPGMGSSQASSSSSLR	648.546	4	1xTMT6plex [N-Term]; 1xPhospho [S]	S4(Phospho): 98.15	Q8C1S0	0
cGDSHPESPVGFGHmStTGcVLNk	782.855	4	1xTMT6plex [C/K]; 2xCarbamidomethyl [C1; C20]; 1xPhospho [S8(99.8)]	M15(Oxidation): 100; S16(Phospho): 49.82; T17(Phospho): 49.82	Q8BGS7	0
sSsPVTELTAR	728.865	2	1xTMT6plex [N-Term]; 1xPhospho [S3(98.7)]	S3(Phospho): 98.7	Q8BTI8	0
gSSGsPAHAESYSSGGGGQQk	825.382	3	1xTMT6plex [G/K]; 1xPhospho [S5(99.1)]	S5(Phospho): 99.14	P47930	0
qEDLNSEALsPSITcDLSSR	1266.08	2	1xTMT6plex [N-Term]; 1xCarbamidomethyl [C15]; 1xPhospho [S10(100)]	S10(Phospho): 99.21	Q7TT18	0
rSyDVPPPPMEPDHPFYSNISk	1037.84	3	1xTMT6plex [R/K]; 1xPhospho [S/Y]	S2(Phospho): 50; Y3(Phospho): 50	Q9DBJ1	0
mSsHTETSSFLQTLTGR	731.347	3	1xTMT6plex [N-Term]; 1xPhospho [S/T]	S2(Phospho): 33.33; S3(Phospho): 33.33; T5(Phospho): 33.33	Q8R1A4	0
aGYtTDESSSSSLHTTR	703.649	3	1xTMT6plex [N-Term]; 1xPhospho [T5(99.6)]	T5(Phospho): 99.62	Q9WVR4	0
nSLMSLsEEHLEPDQR	732.006	3	1xTMT6plex [N-Term]; 1xOxidation [M4(100)]; 1xPhospho [S7(99.6)]	S7(Phospho): 100	E9Q394	0
aGSATVLSGsIAGLEGGSQLALR	808.761	3	1xTMT6plex [N-Term]; 1xPhospho [S/T]	S8(Phospho): 50; S10(Phospho): 50	Q9JMH9-6	0
sSGSHSHsPSSHYR	607.936	3	1xTMT6plex [N-Term]; 1xPhospho [S8(100)]	S8(Phospho): 100	Q8R1S4	0
sTQSENQHQGAQDTSDLmsPSkR	618.09	5	1xTMT6plex [S/K]; 1xOxidation [M18(100)]; 1xPhospho [T/S]	T14(Phospho): 33.33; S15(Phospho): 33.33; M18(Oxidation): 100; S19(Phospho): 33.33	Q8K2A7	0
rNsAEETWMVIHGR	665.653	3	1xTMT6plex [N-Term]; 1xPhospho [S3(100)]	S3(Phospho): 100	Q9CQX2	0
iLLVDsPGmGDGEDEQQEEGTSk	996.796	3	1xTMT6plex [I/K]; 1xPhospho [S6(100)]	S6(Phospho): 100; M9(Oxidation): 100	Q8BMQ2	0
lMkPPsPEHQSPDTQQEGGEEEEAMVAR	912.177	4	1xTMT6plex [L/K]; 1xPhospho [S/T]	S6(Phospho): 33.33; S11(Phospho): 33.33; T14(Phospho): 33.33	Q69ZX6	0
aENQRPAEDSALsPGPLAGAk	873.118	3	1xTMT6plex [A/K]; 1xPhospho [S13(100)]	S13(Phospho): 100	Q3UZ39	0
nFYEsEEEEEEkEk	862.741	3	TMT6plex [N]; 1xPhospho [S5(100)]	S5(Phospho): 100	Q9Z1T1	0
sWANNsPVQETENLEDSk	862.742	3	1xTMT6plex [S/K]; 1xPhospho [S6(99.6)]	S6(Phospho): 99.58	Q9JHI2	0
rAsAPLPGFSAPGR	564.964	3	1xTMT6plex [N-Term]; 1xPhospho [S3(100)]	S3(Phospho): 100	Q5EBG6	0
vSVTTNTTDsVSDEEk	750.698	3	1xTMT6plex [V/K]; 1xPhospho [S12(99.6)]	T7(Phospho): 25; T8(Phospho): 25; S10(Phospho): 25; S12(Phospho): 25	O88738	0
rPAGGsLGAVSPALSGGQAR	706.704	3	1xTMT6plex [N-Term]; 1xPhospho [S11(100)]	S6(Phospho): 99.99	P35283	0
aPSAsPLAIHASR	529.613	3	1xTMT6plex [N-Term]; 1xPhospho [S5(100)]	S5(Phospho): 100	Q8BGT6	0
rEsLTSFGNGPLSPGGPSkPGGGGGGPGSSSTSR	906.946	4	1xTMT6plex [R/K]; 1xPhospho [S3(99.3)]	S3(Phospho): 33.33; T5(Phospho): 33.33; S6(Phospho): 33.33	P11881	0
aPTAALsPEPQDSk	650.671	3	1xTMT6plex [A/K]; 1xPhospho [S7(100)]	S7(Phospho): 100	D3YXK2; Q80YR5	0
sSDEENGPPSsPDLDR	1005.93	2	1xTMT6plex [N-Term]; 1xPhospho [S]	S10(Phospho): 50; S11(Phospho): 50	Q9D1F4	0
qHGIPIPVtPk	575.667	3	1xTMT6plex [Q/K]; 1xPhospho [T9(100)]	T9(Phospho): 100	P16460	0
gLHEEQPQQPPPPPPQSPEEGTtYIAPTk	922.964	4	1xTMT6plex [G/K]; 1xPhospho [S/T/Y]	S17(Phospho): 33.27; T22(Phospho): 33.27; T23(Phospho): 33.27	Q8VII8	0
asLVAQPSTSSQSVQTSGAk	824.763	3	1xTMT6plex [A/K]; 1xPhospho [S/T]	S2(Phospho): 100	Q8K190	0
aSAPRPPPAPADGADPAPVEESEARPDGEGsPSk	770.376	5	1xTMT6plex [A/K]; 1xPhospho [S31(99.5)]	S31(Phospho): 99.49	Q6PAJ1	0
tYQVPPVQPAsPGSHNALk	843.782	3	1xTMT6plex [T/K]; 1xPhospho [S11(100)]	S11(Phospho): 100	Q920I9	0
gAEDYPDPPLPHsYSSDR	771.34	3	1xTMT6plex [N-Term]; 1xPhospho [S/Y]	S13(Phospho): 33.28; Y14(Phospho): 33.28; S15(Phospho): 33.28	Q3UTJ2-2; Q3UTJ2-5	0
rYEDDGIsDDEIEGk	760.354	3	1xTMT6plex [R/K]; 1xPhospho [S8(100)]	S8(Phospho): 100	P59997	0
eQSSEASETGVsENEENPVR	829.694	3	1xTMT6plex [N-Term]; 1xPhospho [S12(99.6)]	S12(Phospho): 99.58	Q6A026	0
fANIEEDtPSYHR	629.953	3	1xTMT6plex [N-Term]; 1xPhospho [T8(100)]	T8(Phospho): 100	Q8BG67-2	0
tNVSGGAIALGHPLGGSGsR	706.361	3	1xTMT6plex [N-Term]; 1xPhospho [S19(99.5)]	S19(Phospho): 99.47	Q8BWT1	0
rGtSPRPPEGGLGYsQLGDDDLk	1011.82	3	1xTMT6plex [R/K]; 2xPhospho [T3(100); S4(100)]	T3(Phospho): 100; S4(Phospho): 100	P24788	0
vAAsPRPGAEEQAEAQAPAQLAAPEDADAGGPR	1169.9	3	1xTMT6plex [N-Term]; 1xPhospho [S4(100)]	S4(Phospho): 100	Q8K284	0
lANALSEDtGPSSYPSHR	737.679	3	1xTMT6plex [N-Term]; 1xPhospho [S6(100)]	T9(Phospho): 100	P97468	0
sQTEEHEEAGPLPTk	731.026	3	1xTMT6plex [S/K]; 1xPhospho [T3(100)]	T3(Phospho): 100	Q9QY73	0
tSSESIVSVPASSTSGsPSR	744.691	3	1xTMT6plex [N-Term]; 1xPhospho [S/T]	S12(Phospho): 19.98; S13(Phospho): 19.98; T14(Phospho): 19.98; S15(Phospho): 19.98; S17(Phospho): 19.98	Q8BL65-4	0
tSSSsPLSSPSk	851.935	2	1xTMT6plex [T/K]; 1xPhospho [S5(99.7)]	S5(Phospho): 99.74	Q6ZPJ0	0
qLQEERPELsESELTR	751.704	3	1xTMT6plex [N-Term]; 1xPhospho [S10(99.7)]	S10(Phospho): 99.7	P25976	0
eVSMDDHkLsLDELHR	616.309	4	1xTMT6plex [E/K]; 1xPhospho [S10(100)]	S10(Phospho): 100	Q8VDN2	0
tDAELNETARPLsPVNPk	623.331	4	1xTMT6plex [T/K]; 1xPhospho [T/S]	T8(Phospho): 50; S13(Phospho): 50	Q62313	0
iVGISSEGNLNtLGcEHSHGR	849.404	3	1xTMT6plex [N-Term]; 1xCarbamidomethyl [C15]; 1xPhospho [S/T]	S5(Phospho): 33.33; S6(Phospho): 33.33; T12(Phospho): 33.33	O70472	0
gPHHQQQQQASGGNDSNAAVLPTDPLtPSLHGEGATQQQQNR	942.645	5	1xTMT6plex [N-Term]; 1xPhospho [T/S]	T23(Phospho): 33.17; T27(Phospho): 33.17; S29(Phospho): 33.17	Q8K3A9	0
aPTRGtPPWSDGLTTDDSERPQEGk	809.894	4	1xTMT6plex [A/K]; 1xPhospho [T6(99.3)]	T6(Phospho): 99.31	Q5U3K5	0
rMsDEFEGSFk	624.299	3	1xTMT6plex [R/K]; 1xOxidation [M2(100)]; 1xPhospho [S3(100)]	S3(Phospho): 100	Q61337	0
eYPDQsPVLQR	820.898	2	1xTMT6plex [N-Term]; 1xPhospho [S6(100)]	S6(Phospho): 100	Q60855	0
sPAAPGQsPTGSVcYER	691.648	3	1xTMT6plex [N-Term]; 1xCarbamidomethyl [C14]; 1xPhospho [S8(100)]	S8(Phospho): 100	Q91W50	0
kVAGSEGSSSTLVDYTSTSSTGGsPVR	1052.52	3	1xTMT6plex [K]; 1xPhospho [S/T/Y]	S19(Phospho): 24.97; S20(Phospho): 24.97; T21(Phospho): 24.97; S24(Phospho): 24.97	P97868-2	0
sPDLPNAAQAQk	889.466	2	1xTMT6plex [S/K]; 1xPhospho [S1(100)]	S1(Phospho): 100	Q91ZW3	0
yLQAHTQSVYNYHLsPR	796.057	3	1xTMT6plex [N-Term]; 1xPhospho [S/Y/T]	S8(Phospho): 24.98; Y10(Phospho): 24.98; Y12(Phospho): 24.98; S15(Phospho): 24.98	P70459	0
eDRENsDDTEEEEEVSYk	914.394	3	1xTMT6plex [E/K]; 1xPhospho [T9(100)]	S6(Phospho): 99.61	Q5DU09	0
cDSDMWINQSSSVESStSSQEHLNHSSk	927.161	4	1xTMT6plex [C/K]; 1xCarbamidomethyl [C1]; 1xPhospho [S/T]		Q9QZQ1	0
nkSEsQcDEDSVTMSSSSLSETLk	1139.54	3	TMT6plex [N]; 1xCarbamidomethyl [C7]; 1xPhospho [S/T]	S5(Phospho): 24.98; S11(Phospho): 24.98; T13(Phospho): 24.98; S15(Phospho): 24.98	Q9EP53	0
rAPsVANIGSHcDLSLk	788.415	3	1xTMT6plex [R/K]; 1xCarbamidomethyl [C12]; 1xPhospho [S4(100)]	S4(Phospho): 100	Q8BTM8	0
vQEsLEGEEMDEETkR	816.385	3	1xTMT6plex [V/K]; 1xPhospho [S4(100)]	S4(Phospho): 100	Q810J8	0
tGTAEMSsILEER	866.904	2	1xTMT6plex [N-Term]; 1xPhospho [S8(99.7)]	S8(Phospho): 99.7	Q03265	0
sAELDASDSSsSSNLSLAk	1204.09	2	1xTMT6plex [S/K]; 1xPhospho [S11(99.5)]	S11(Phospho): 99.5	Q03141	0
qPGsPSPPSVPESGQGVTk	792.074	3	1xTMT6plex [Q/K]; 1xPhospho [S/T]	S4(Phospho): 50; S6(Phospho): 50	Q8VD12	0
hPSYRsEPSLEPESFR	743.018	3	1xTMT6plex [N-Term]; 1xPhospho [S6(99.1)]	S6(Phospho): 99.09	Q8VDZ4	0
yTEFNSSTTGTGTsQTR	716.321	3	1xTMT6plex [N-Term]; 1xPhospho [T/S/Y]	T8(Phospho): 24.95; T9(Phospho): 24.95; T11(Phospho): 24.95; T13(Phospho): 24.95	Q9Z0M6	0
kPsLEGVEETESNGGQAAQETPAR	1008.49	3	1xTMT6plex [K]; 1xPhospho [T10(98.8)]	S3(Phospho): 99.08	Q9QY06-2	0
fQSQADQDQQASGLQsPPSR	828.717	3	1xTMT6plex [N-Term]; 1xPhospho [S]	S12(Phospho): 49.91; S16(Phospho): 49.91	Q99LJ0	0
lMHSsSLTNScIPR	637.972	3	1xTMT6plex [N-Term]; 1xCarbamidomethyl [C11]; 1xPhospho [S/T]	S5(Phospho): 50; S6(Phospho): 50	Q01063	0
vEQATkPsFESGR	987.508	2	1xTMT6plex [V/K]; 1xPhospho [S8(100)]	S8(Phospho): 100	Q91VM5	0
eSQQYYHsLAVR	597.287	3	1xTMT6plex [N-Term]; 1xPhospho [Y/S]	Y5(Phospho): 33.33; Y6(Phospho): 33.33; S8(Phospho): 33.33	Q69Z38	0
kDsISEDEMVLR	654	3	1xTMT6plex [K]; 1xPhospho [S3(100)]	S3(Phospho): 99.61	Q80ZK9	0
dPQcSASSELsGPSTPLHTSSPVQGk	798.888	4	1xTMT6plex [D/K]; 1xCarbamidomethyl [C4]; 1xPhospho [T/S]		Q8CGB6	0
rLFDDEAsVDEPR	619.957	3	1xTMT6plex [N-Term]; 1xPhospho [S8(100)]	S8(Phospho): 100	Q63ZW7	0
gRsPAQPADREEEDDDPNLPIQFSGSk	874.172	4	1xTMT6plex [G/K]; 1xPhospho [S3(100)]	S3(Phospho): 100	Q6RUT7	0
qDsAGPILDGAR	754.869	2	1xTMT6plex [N-Term]; 1xPhospho [S3(100)]	S3(Phospho): 100	Q6AW69	0
sAEVDDGASEk	823.389	2	1xTMT6plex [S/K]; 1xPhospho [S1(100)]	S1(Phospho): 100	Q5PRF0	0
dHPEsPkPEHSGPDQPSESGPSEWEDASPEALPLR	1083.26	4	1xTMT6plex [D/K]; 1xPhospho [S5(100)]	S5(Phospho): 100	Q3UP23	0
vISLsGEHSIIGR	838.95	2	1xTMT6plex [N-Term]; 1xPhospho [S5(99.7)]	S5(Phospho): 100	P08228	0
skEsLQEAGk	615.343	3	TMT6plex [S]; 1xPhospho [S4(100)]	S4(Phospho): 100	P53986	0
aSSLAASESPASALPTGIPEAEPRSPQsPASk	726.774	5	1xTMT6plex [A/K]; 1xPhospho [S25(100)]	S25(Phospho): 99.99	A2A7S8-2	0
aFTAAAGAAGcccAAAGAGAAASSSSSsGSPHLYR	885.888	4	1xTMT6plex [N-Term]; 3xCarbamidomethyl [C11; C12; C13]; 1xPhospho [S/T/Y]	S23(Phospho): 14.29; S24(Phospho): 14.29; S25(Phospho): 14.29; S26(Phospho): 14.29; S27(Phospho): 14.29; S28(Phospho): 14.29; S30(Phospho): 14.29	Q6PD21	0
gEGPPTPPSQPPLsPk	708.71	3	1xTMT6plex [G/K]; 1xPhospho [S14(100)]	S14(Phospho): 100	Q9ES52	0
qSGLYDGQTHQTVTNcAQDREsPDGSYTEEQSQESEHk	973.831	5	1xTMT6plex [Q/K]; 1xCarbamidomethyl [C16]; 1xPhospho [T/S/Y]	T14(Phospho): 50; S22(Phospho): 50	Q80TY0	0
gEAEQsEEEGEEEDkAEDAR	925.733	3	1xTMT6plex [G/K]; 1xPhospho [S6(100)]	S6(Phospho): 100	P14873	0
asPAGTAGGPVAGVATAGTGPVAAR	791.743	3	1xTMT6plex [N-Term]; 1xPhospho [S2(100)]	S2(Phospho): 100	Q8K0H5	0
gIsHASSSIVSLAR	565.3	3	1xTMT6plex [N-Term]; 1xPhospho [S3(99.1)]	S3(Phospho): 99.45	B2RUR8	0
aIscPSGEPcSLAESDDR	753.987	3	1xTMT6plex [N-Term]; 2xCarbamidomethyl [C4; C10]; 1xPhospho [S3(99.7)]	S3(Phospho): 99.7	Q0VAV2	0
rksELGAEPGHFGVcVDSLTSDk	814.922	4	TMT6plex [R]; 1xCarbamidomethyl [C15]; 1xPhospho [S3(100)]	S3(Phospho): 100	Q9QY06-2	0
gAPSPGVLGPHAsEPQLAPPAR	805.752	3	1xTMT6plex [N-Term]; 1xPhospho [S4(100)]	S13(Phospho): 100	Q8BTW9	0
kNsGAGAVLFSEPSAQEQR	838.763	3	1xTMT6plex [K]; 1xPhospho [S3(100)]	S3(Phospho): 100	Q8CAF4	0
lNEDENsAEMATk	663.979	3	1xTMT6plex [L/K]; 1xPhospho [S7(100)]	S7(Phospho): 100	Q62230	0
sQSsTSLESQALETR	644.975	3	1xTMT6plex [N-Term]; 1xPhospho [S/T]	S1(Phospho): 98.62	Q9Z131	0
gLPSPYNMSAPGsR	581.609	3	1xTMT6plex [N-Term]; 1xPhospho [S13(99.5)]	S13(Phospho): 99.49	E9Q557	0
sHsPLPAPPSk	552.635	3	1xTMT6plex [S/K]; 1xPhospho [S3(100)]	S3(Phospho): 99.77	Q3TWW8	0
gsVSDEEMMELR	846.363	2	1xTMT6plex [N-Term]; 1xPhospho [S2(100)]	S2(Phospho): 100	Q61233	0
tAELsTDEEEGTHTLTGSk	848.743	3	1xTMT6plex [T/K]; 1xPhospho [S/T]	S5(Phospho): 33.31; T6(Phospho): 33.31; T12(Phospho): 33.31	Q8BKT3	0
nRPGYVsEEEEDDEDYEmAVk	1020.11	3	1xTMT6plex [N/K]; 1xOxidation [M18(100)]; 1xPhospho [S7(99.6)]	Y5(Phospho): 50; S7(Phospho): 50; M18(Oxidation): 100	Q9ERU9	0
gIPSTsIPSLEPAASFTTk	814.769	3	1xTMT6plex [G/K]; 1xPhospho [T/S]	T5(Phospho): 33.29; S6(Phospho): 33.29; S9(Phospho): 33.29	Q501J7-3	0
tSLTSLHSASsNTSLYGPR	763.374	3	1xTMT6plex [N-Term]; 1xPhospho [S/T/Y]	S10(Phospho): 49.72; S11(Phospho): 49.72	Q6P7W2	0
eGLcGQPSsPkPEGAGk	822.759	3	TMT6plex [E]; 1xCarbamidomethyl [C4]; 1xPhospho [S]	S8(Phospho): 50; S9(Phospho): 50	Q9WUU8	0
gDDDEEsDEEAVkk	778.371	3	TMT6plex [G]; 1xPhospho [S7(100)]	S7(Phospho): 100	Q922U1	0
fDsPESHVGVAWR	599.284	3	1xTMT6plex [N-Term]; 1xPhospho [S]	S3(Phospho): 50; S6(Phospho): 50	Q91WT9	0
tLDRsGDLGDMEPLk	729.037	3	1xTMT6plex [T/K]; 1xPhospho [S5(100)]	S5(Phospho): 100	P30999; P30999-3	0
eESAAsGGAAYSk	883.424	2	1xTMT6plex [E/K]; 1xPhospho [S6(100)]	S6(Phospho): 100	Q569Z6	0
sYSsATEEDSAk	906.918	2	1xTMT6plex [S/K]; 1xPhospho [S4(99.4)]	S4(Phospho): 99.4	Q4V9W2	0
dMsPSAETEAPLAk	992.989	2	1xTMT6plex [D/K]; 1xOxidation [M2(100)]; 1xPhospho [S3(99.6)]	S3(Phospho): 50; S5(Phospho): 50	P27546	0
eIITEEPsEEEADMPkPk	947.147	3	TMT6plex [E]; 1xPhospho [S8(100)]	S8(Phospho): 100	Q9JIK5	0
tVSIsESEEPPLAEPEDEPSkEPSkR	909.465	4	TMT6plex [T]; 1xPhospho [S/T]	S5(Phospho): 50; S7(Phospho): 50	Q640L3-2	0
kEVSPDSsEAEELSDcLHR	909.43	3	1xTMT6plex [K]; 1xCarbamidomethyl [C16]; 1xPhospho [S]	S7(Phospho): 50; S8(Phospho): 50	Q99LI2	0
sPSSDsWTcADASTGR	997.411	2	1xTMT6plex [N-Term]; 1xCarbamidomethyl [C9]; 1xPhospho [S6(99.2)]	S6(Phospho): 99.22	Q9EPJ9	0
aAFTTPDHAPLSPQsSVASSGSEQTEEQGSSR	1185.88	3	1xTMT6plex [N-Term]; 1xPhospho [S/T]	S12(Phospho): 33.33; S15(Phospho): 33.33; S16(Phospho): 33.33	Q80XS6	0
rSsSELSPEVVEk	662.349	3	1xTMT6plex [R/K]; 1xPhospho [S]	S2(Phospho): 33.33; S3(Phospho): 33.33; S4(Phospho): 33.33	Q8BTI8	0
ekEIsDDEAEEEk	773.379	3	TMT6plex [E]; 1xPhospho [S5(100)]	S5(Phospho): 100	P11499	0
tFTtQETITNAETAk	732.039	3	1xTMT6plex [T/K]; 1xPhospho [T4(99.2)]	T4(Phospho): 99.18	P06745	0
nSSsPVSPASVPGQR	593.625	3	1xTMT6plex [N-Term]; 1xPhospho [S4(99.1)]	S4(Phospho): 98.88	Q8K3X4	0
qIPSSPLQQPAsPNHPGDSPLPTEAR	1010.83	3	1xTMT6plex [N-Term]; 2xPhospho [S5(99.4); S12(100)]	S12(Phospho): 100	Q8K4L3	0
vQNHLPASGPPQPPAASPtR	777.731	3	1xTMT6plex [N-Term]; 1xPhospho [S17(99.4)]	S17(Phospho): 99.43	Q62219-3	0
iPYPGRsPQDLASTSR	685.347	3	1xTMT6plex [N-Term]; 1xPhospho [S7(100)]	S7(Phospho): 100	Q9QXV1	0
qGsFSEDVISHk	624.649	3	1xTMT6plex [Q/K]; 1xPhospho [S]	S3(Phospho): 50; S5(Phospho): 50	Q9QXZ0	0
iGFTGsTEVGk	817.434	2	1xTMT6plex [I/K]; 1xPhospho [S/T]	S6(Phospho): 49.91; T7(Phospho): 49.91	Q8R0Y6	0
kDsLSMGVSSEk	679.03	3	TMT6plex [K]; 1xPhospho [S3(99.8)]	S3(Phospho): 99.81	Q80XK6	0
aVAQGNLSsADVQAAk	690.033	3	1xTMT6plex [A/K]; 1xPhospho [S]	S8(Phospho): 50; S9(Phospho): 50	Q9DB77	0
lRsVSEDSPLGYSHTEGNSR	834.061	3	1xTMT6plex [N-Term]; 1xPhospho [S3(99.6)]	S3(Phospho): 99.55	Q3UQI9	0
fQEQEcPPsPEPTR	1005.94	2	1xTMT6plex [N-Term]; 1xCarbamidomethyl [C6]; 1xPhospho [S9(100)]	S9(Phospho): 100	P62071	0
kLPPPPGsPLGHSPTASPPPTAR	700.136	4	1xTMT6plex [K]; 1xPhospho [S13(100)]	S13(Phospho): 99.99	O88286	0
kPASVSPTTPTsPTEGEAS	794.732	3	1xTMT6plex [K]; 1xPhospho [T/S]	T11(Phospho): 33.24; S12(Phospho): 33.24; T14(Phospho): 33.24	Q8R1Q8	0
vLQVkPMDmEETPHsPQAAR	705.355	4	1xTMT6plex [V/K]; 1xOxidation [M9(99.7)]; 1xPhospho [T12(100)]	M9(Oxidation): 99.74; T12(Phospho): 100	Q9CXK9	0
cGETVEsGDEkDLAk	802.4	3	TMT6plex [C]; 1xCarbamidomethyl [C1]; 1xPhospho [S7(100)]	S7(Phospho): 100	Q923B1	0
eIHDVAGDGDSLGsPGPTR	730.341	3	1xTMT6plex [N-Term]; 1xPhospho [S14(99.5)]	S14(Phospho): 99.51	Q80U49	0
vQLSQSHPIYISPHNNEAMPsPR	728.609	4	1xTMT6plex [N-Term]; 1xOxidation [M19(100)]; 1xPhospho [S12(99.6)]	Y10(Phospho): 33.33; S12(Phospho): 33.33; S21(Phospho): 33.33	Q64700	0
vEPPHSsHEDLTDDLSTR	782.027	3	1xTMT6plex [N-Term]; 1xPhospho [S7(99.6)]	S6(Phospho): 50; S7(Phospho): 50	Q7TSH8	0
aVGGAPsPPPPVR	755.903	2	1xTMT6plex [N-Term]; 1xPhospho [S7(100)]	S7(Phospho): 100	Q8BHL3	0
asQRPDVLTTGGGNPIGDk	807.755	3	1xTMT6plex [A/K]; 1xPhospho [S2(100)]	S2(Phospho): 100	P24270	0
sSsFGSVSTSSTSSk	987.476	2	1xTMT6plex [S/K]; 1xPhospho [S3(99.1)]	S3(Phospho): 49.77; S6(Phospho): 49.77	Q8C080	0
yGLQDsDEEEEEHPPk	814.035	3	1xTMT6plex [Y/K]; 1xPhospho [S6(100)]	S6(Phospho): 100	Q6PFD9	0
hIkEEPLSEEEPcTsTAVPsPEkk	950.482	4	TMT6plex [H]; 1xCarbamidomethyl [C13]; 2xPhospho [S20(100); S/T]	S8(Phospho): 25; T14(Phospho): 25; S15(Phospho): 25; T16(Phospho): 25; S20(Phospho): 100	Q6DFW4	0
lSNAsPNPNEGVk	932.981	2	1xTMT6plex [L/K]; 1xPhospho [S5(100)]	S5(Phospho): 100	Q3UKU1	0
rLsLTTGSSIQAR	566.975	3	1xTMT6plex [N-Term]; 1xPhospho [S3(100)]	S3(Phospho): 100	Q9QZK2	0
aLDVSAsDEEmARPk	725.026	3	1xTMT6plex [A/K]; 1xPhospho [S7(100)]	S5(Phospho): 50; S7(Phospho): 50; M11(Oxidation): 100	Q8R146	0
eMPHsPSGPESVVk	673.673	3	1xTMT6plex [E/K]; 1xPhospho [S5(100)]	S5(Phospho): 100	Q8BVK9	0
gGPASVPSAsPGTSVk	646.342	3	1xTMT6plex [G/K]; 1xPhospho [S10(99.6)]	S10(Phospho): 99.61	Q6PDL0	0
dRGGDTsDTESSIIIR	677.659	3	1xTMT6plex [N-Term]; 1xPhospho [T/S]	T6(Phospho): 50; S7(Phospho): 50	O35892	0
eEGHVAVFDAtNTTR	978.457	2	1xTMT6plex [N-Term]; 1xPhospho [T11(100)]	T11(Phospho): 99.72	P70266	0
ssPPVEHPAGTSTTDNDVIIR	834.74	3	1xTMT6plex [N-Term]; 1xPhospho [S2(99.7)]	S2(Phospho): 99.57	Q9EP71	0
aQAVsEEEEEEEGQSSSPk	1294.59	2	1xTMT6plex [A/K]; 1xPhospho [S5(100)]	S5(Phospho): 100	Q9ESV0	0
lQEEGGsEEEEAGNPSEDGmQSGPTQAPPR	1146.82	3	1xTMT6plex [N-Term]; 1xOxidation [M20(100)]; 1xPhospho [S7(99.6)]	S7(Phospho): 49.86; S16(Phospho): 49.86; M20(Oxidation): 100	Q99LL5	0
sEDSHFFSAIHsTR	643.962	3	1xTMT6plex [N-Term]; 1xPhospho [S/T]	S8(Phospho): 49.89; S12(Phospho): 49.89	Q8BWJ3	0
aPDTVSVVkPGsPAR	673.706	3	1xTMT6plex [A/K]; 1xPhospho [S12(100)]	S12(Phospho): 100	Q7TT28	0
lLRQsPPLAGR	506.29	3	1xTMT6plex [N-Term]; 1xPhospho [S5(100)]	S5(Phospho): 100	Q8VDZ4	0
gQSTVPPcTAsPEPVk	731.707	3	1xTMT6plex [G/K]; 1xCarbamidomethyl [C8]; 1xPhospho [S11(100)]	S11(Phospho): 100	P27546	0
hyGGLTGLNk	533.288	3	1xTMT6plex [H/K]; 1xPhospho [Y2(100)]	Y2(Phospho): 100	Q9DBJ1	0
sDSVLPASHGHLPQAGsLER	789.727	3	1xTMT6plex [N-Term]; 1xPhospho [S17(100)]	S17(Phospho): 100	Q9JM52-3	0
tYFPHFDVsHGSAQVk	786.729	3	1xTMT6plex [T/K]; 1xPhospho [S9(100)]	S9(Phospho): 100	P01942	0
eGsPIPHDPDLGSk	993.999	2	1xTMT6plex [E/K]; 1xPhospho [S3(100)]	S3(Phospho): 100	P42128	0
lkskEsLQEAGk	599.335	4	TMT6plex [L]; 2xPhospho [S3(100); S6(100)]	S3(Phospho): 100; S6(Phospho): 100	P53986	0
cTLGDRSsLENDTPk	558.525	4	1xTMT6plex [C/K]; 1xCarbamidomethyl [C1]; 1xPhospho [S/T]	S7(Phospho): 49.92; S8(Phospho): 49.92	Q6A0D4	0
kASsEGGAATGAGLDSLHk	631.84	4	TMT6plex [K]; 1xPhospho [S/T]	S3(Phospho): 49.85; S4(Phospho): 49.85	Q9WV32	0
kFQPDGEsDESGAk	754.712	3	TMT6plex [K]; 1xPhospho [S8(100)]	S8(Phospho): 100	Q8BKS9	0
rTQsLSALPk	546.983	3	1xTMT6plex [R/K]; 1xPhospho [S4(100)]	S4(Phospho): 100	Q924A2	0
iAcEEEFSDsDEEGEGGRk	671.296	4	1xTMT6plex [I/K]; 1xCarbamidomethyl [C3]; 1xPhospho [S10(99.6)]	S8(Phospho): 50; S10(Phospho): 50	O09106	0
dRAsPESLDLTR	556.943	3	1xTMT6plex [N-Term]; 1xPhospho [S4(100)]	S4(Phospho): 100	P48437	0
qsPPLAGREEEPGLGDSGIQSTPGSGHAPR	1098.53	3	1xTMT6plex [N-Term]; 1xPhospho [S2(100)]	S2(Phospho): 100	Q8VDZ4	0
qSGESVSSAALGtPER	628.968	3	1xTMT6plex [N-Term]; 1xPhospho [T13(100)]	T13(Phospho): 100	P35710	0
sAGTETGSNINANSELsPSAGSR	839.387	3	1xTMT6plex [N-Term]; 1xPhospho [S/T]	S14(Phospho): 99.48	Q6A026	0
rsSDQAVPAIPTSNSYSk	816.083	3	1xTMT6plex [R/K]; 1xPhospho [S/T/Y]	S2(Phospho): 50; S3(Phospho): 50	Q05512	0
sSTGSPtSPINAEk	638.659	3	1xTMT6plex [S/K]; 1xPhospho [S8(99.7)]	S8(Phospho): 99.59	Q6PDN3	0
hsGGHFAAAVQAMDcETHSPQVR	934.753	3	1xTMT6plex [N-Term]; 1xCarbamidomethyl [C15]; 1xPhospho [S2(100)]	S2(Phospho): 100	Q61214	0
dAQTSSVsDDENkPPsPk	688.079	4	TMT6plex [D]; 2xPhospho [S8(100); S16(100)]	S8(Phospho): 100; S16(Phospho): 100	Q9JMD1	0
sDsGGSSSEPFER	825.846	2	1xTMT6plex [N-Term]; 1xPhospho [S3(97.9)]	S3(Phospho): 97.88	Q7TSC1	0
tTATLDPtSPAPGEGPSGR	707.673	3	1xTMT6plex [N-Term]; 1xPhospho [T/S]	T8(Phospho): 50; S9(Phospho): 50	Q3U1J1	0
sDsMIHLQEPVHQASDSETLSR	926.098	3	1xTMT6plex [N-Term]; 1xPhospho [S3(100)]	S3(Phospho): 100	Q5DU37	0
rAsPLcETSAGWR	600.62	3	1xTMT6plex [N-Term]; 1xCarbamidomethyl [C6]; 1xPhospho [S3(100)]	S3(Phospho): 100	Q0VBL3	0
aATATRPPGPPPAPQPPsPAPsPPPRPALAR	852.44	4	1xTMT6plex [N-Term]; 1xPhospho [S22(100)]	S18(Phospho): 100; S22(Phospho): 100	Q9D1F4	0
gPTAENAEyLR	765.364	2	1xTMT6plex [N-Term]; 1xPhospho [Y9(100)]	Y9(Phospho): 100	Q01279	0
rFsSGGEEEDFDR	613.93	3	1xTMT6plex [N-Term]; 1xPhospho [S3(99.6)]	S3(Phospho): 99.55	Q69ZX8	0
stSPAPADVAPAQEDLR	678.662	3	1xTMT6plex [N-Term]; 1xPhospho [S3(99.6)]	S3(Phospho): 99.23	P97855	0
wkEPGSSGPQNLsGPGGR	783.728	3	1xTMT6plex [W/K]; 1xPhospho [S13(99.4)]	S13(Phospho): 99.43	Q9DB90	0
gPHINRGsLsSLEQGSVTGTEAR	914.764	3	1xTMT6plex [N-Term]; 2xPhospho [S/T]	S8(Phospho): 66.67; S10(Phospho): 66.67; S11(Phospho): 66.67	Q99PE8	0
kPLSVSPSTDGLRsPsPPPR	674.101	4	1xTMT6plex [K]; 2xPhospho [S14(100); S16(100)]	S14(Phospho): 99.99; S16(Phospho): 99.99	Q3UTJ2-2; Q3UTJ2-5	0
qIsEDVDGPDNR	827.371	2	1xTMT6plex [N-Term]; 1xPhospho [S3(100)]	S3(Phospho): 100	P46935	0
iDsDDDEEkEGDEEk	840.721	3	TMT6plex [I]; 1xPhospho [S3(100)]	S3(Phospho): 100	Q8C1D8	0
nVIIWGNHSSTQyPDVNHAk	940.133	3	1xTMT6plex [N/K]; 1xPhospho [S/T/Y]	S9(Phospho): 25; S10(Phospho): 25; T11(Phospho): 25; Y13(Phospho): 25	P14152	0
nsSSTVScLk	810.907	2	1xTMT6plex [N/K]; 1xCarbamidomethyl [C8]; 1xPhospho [S2(100)]	S2(Phospho): 100	P41233	0
rPQAITEDAVATSGVSTLSSTVsHDSQNAHR	883.681	4	1xTMT6plex [N-Term]; 1xPhospho [S/T]		O35099	0
nWsGcGEGEQk	895.403	2	1xTMT6plex [N/K]; 1xCarbamidomethyl [C5]; 1xPhospho [S3(100)]	S3(Phospho): 100	P61406	0
kLsVDNNTSATDYk	775.077	3	TMT6plex [K]; 1xPhospho [S3(100)]	S3(Phospho): 100	Q8K4L3	0
kySEVDDSLPSGGEkPSk	730.644	4	TMT6plex [K]; 1xPhospho [Y2(99.8)]	Y2(Phospho): 99.76	Q8BG15	0
sADsENALTVQER	864.902	2	1xTMT6plex [N-Term]; 1xPhospho [S4(100)]	S4(Phospho): 100	Q61084	0
hWYccGGLPTESPHSsVk	880.743	3	1xTMT6plex [H/K]; 2xCarbamidomethyl [C4; C5]; 1xPhospho [S/Y/T]	S15(Phospho): 50; S16(Phospho): 50	Q8JZZ7-2	0
qPEPHPGSLQPHQDLGLESPAGQTESSPEsPQR	957.451	4	1xTMT6plex [N-Term]; 1xPhospho [S30(100)]	S30(Phospho): 99.99	Q9JJ89	0
aGDELAYNsPSAcASSR	688.969	3	1xTMT6plex [N-Term]; 1xCarbamidomethyl [C13]; 1xPhospho [S9(100)]	S9(Phospho): 100	Q8R0X2	0
hGEsAWNLENR	541.248	3	1xTMT6plex [N-Term]; 1xPhospho [S4(100)]	S4(Phospho): 100	Q9DBJ1	0
dTLLALHQHGHsGPFESk	628.825	4	1xTMT6plex [D/K]; 1xPhospho [S12(100)]	S12(Phospho): 100	E9Q1P8	0
dAVLSTTQRPVQAVAGHSDPRsPEVQGSPGPLNR	767.39	5	1xTMT6plex [N-Term]; 1xPhospho [S22(100)]	S22(Phospho): 100	Q5SX79	0
lIQSHPEsAEDLkEk	623.591	4	TMT6plex [L]; 1xPhospho [S8(100)]	S8(Phospho): 100	P16546	0
vEAPDSEAcsGEEVAMETk	859.721	3	1xTMT6plex [V/K]; 1xCarbamidomethyl [C9]; 1xPhospho [S10(100)]	S10(Phospho): 100	Q8BHZ4	0
rADANLLTDTGTESSPRsPVcSLR	971.476	3	1xTMT6plex [N-Term]; 1xCarbamidomethyl [C21]; 1xPhospho [S/T]	S18(Phospho): 98.87	Q9CRA8	0
aSHSTSQLsQk	571.297	3	1xTMT6plex [A/K]; 1xPhospho [S9(100)]	S9(Phospho): 100	Q8CBE3	0
lYHsLGPVTR	484.592	3	1xTMT6plex [N-Term]; 1xPhospho [S4(99.6)]	S4(Phospho): 99.59	Q9ERD6	0
aEHLGLsGADSDEDPAk	750.695	3	1xTMT6plex [A/K]; 1xPhospho [S11(100)]	S11(Phospho): 100	Q5NBX1	0
dVQDAIAQsPEk	613.648	3	1xTMT6plex [D/K]; 1xPhospho [S9(100)]	S9(Phospho): 100	Q8CH25	0
sLDGAAAAEStDRSPRPTSAPAIAQSQVTEGPGAPIkk	900.88	5	TMT6plex [S]; 1xPhospho [S/T]	S10(Phospho): 33.22; T11(Phospho): 33.22; S14(Phospho): 33.22	P48193	0
gDQEEELDRPVSsPGEAEQk	685.328	4	1xTMT6plex [G/K]; 1xPhospho [S]	S12(Phospho): 50; S13(Phospho): 50	Q5SSH7	0
hSSSSGPGNTSIsPk	660.997	3	1xTMT6plex [H/K]; 1xPhospho [S11(99.5)]	S11(Phospho): 99.47	Q810L3	0
kDEDcLQTPPkPPPtPPSSSLNk	883.225	4	TMT6plex [K]; 1xCarbamidomethyl [C5]; 1xPhospho [T15(100)]	T15(Phospho): 100	D0QMC3	0
sLsPGGAALGYR	486.582	3	1xTMT6plex [N-Term]; 1xPhospho [S3(100)]	S3(Phospho): 100	Q0VBL3	0
rIPYtPGEIPk	603.674	3	1xTMT6plex [R/K]; 1xPhospho [T5(99.7)]	Y4(Phospho): 50; T5(Phospho): 50	O70475	0
nQVVSsTNGELNTDDPTAGR	795.369	3	1xTMT6plex [N-Term]; 1xPhospho [S/T]	S5(Phospho): 33.33; S6(Phospho): 33.33; T7(Phospho): 33.33	Q8C4X2	0
qSLssADNLEPDVQGHQVAAR	871.06	3	1xTMT6plex [N-Term]; 1xPhospho [S5(99.6)]	S4(Phospho): 100; S5(Phospho): 100	A2A5R2	0
eEPLsEEEPcTSTAVPSPEk	918.766	3	1xTMT6plex [E/K]; 1xCarbamidomethyl [C10]; 1xPhospho [S5(100)]	S5(Phospho): 99.16	Q6DFW4	0
aAPtTPPPPVk	538.64	3	1xTMT6plex [A/K]; 1xPhospho [T5(99.8)]	T5(Phospho): 99.61	Q9ESJ4	0
sPsPVHLPEDPk	614.325	3	1xTMT6plex [S/K]; 1xPhospho [S]	S1(Phospho): 50; S3(Phospho): 50	Q6A0A2	0
rGPNYTSGYGTNSELSNPsETESER	761.088	4	1xTMT6plex [N-Term]; 2xPhospho [S16(100); S19(100)]	S19(Phospho): 99.08	Q61584	0
aTNLAGETESVSDcADNVsEAPATSEQk	855.643	4	1xTMT6plex [A/K]; 1xCarbamidomethyl [C14]; 1xPhospho [S/T]	S10(Phospho): 33.33; S12(Phospho): 33.33; S19(Phospho): 33.33	Q9ESE1	0
sANDSTVHsPFTk	643.655	3	1xTMT6plex [S/K]; 1xPhospho [S9(100)]	S9(Phospho): 100	Q80X50-5	0
sRsPGTATLALSQQQSLQER	823.09	3	1xTMT6plex [N-Term]; 1xPhospho [S/T]	S1(Phospho): 50; S3(Phospho): 50	Q9CS00	0
sHWEGcAsDDESNVEITR	801.003	3	1xTMT6plex [N-Term]; 1xCarbamidomethyl [C6]; 1xPhospho [S8(100)]	S8(Phospho): 100	Q6NSV7-3	0
qSEQPVkPVGPVmDDAAPEDSAsPVSQQR	901.697	4	1xTMT6plex [Q/K]; 1xPhospho [S]	M13(Oxidation): 100; S23(Phospho): 99.69	P70399	0
dSsVAEEGAQEAVAR	914.419	2	1xTMT6plex [N-Term]; 1xPhospho [S3(99.7)]	S3(Phospho): 99.74	Q8R3F5	0
eEQSQITsQVTGQIGWR	752.7	3	1xTMT6plex [N-Term]; 1xPhospho [S/T]	T7(Phospho): 50; S8(Phospho): 50	P84091	0
kEEQAASPVAEDVGDVGVSsDDEkR	846.925	4	TMT6plex [K]; 1xPhospho [S]	S19(Phospho): 50; S20(Phospho): 50	Q99PI5	0
kSsFSNSADDIk	689.365	3	TMT6plex [K]; 1xPhospho [S3(99.8)]	S3(Phospho): 99.79	Q61686	0
sLAASGAQQPDsPGGPQPPGQk	871.773	3	1xTMT6plex [S/K]; 1xPhospho [S12(100)]	S12(Phospho): 100	Q9JKS5	0
rLSNssLcSIEEEHR	735.991	3	1xTMT6plex [N-Term]; 1xCarbamidomethyl [C8]; 2xPhospho [S]	S3(Phospho): 66.67; S5(Phospho): 66.67; S6(Phospho): 66.67	A3KGS3	0
mAFTHHPLPVLAGVRPGsPR	490.663	5	1xTMT6plex [N-Term]; 1xOxidation [M1(100)]; 1xPhospho [S18(100)]	S18(Phospho): 100	P70257	0
aQGHsPVNGLLk	586.994	3	1xTMT6plex [A/K]; 1xPhospho [S5(100)]	S5(Phospho): 100	Q9JJA7	0
sRsPLDkDAYAPSSSVVGTSVGSHR	620.519	5	1xTMT6plex [S/K]; 1xPhospho [S3(99.7)]	S3(Phospho): 99.66	Q0VBL3	0
gTPkPPGPPAQPPGPPNAsSNPDLR	995.518	3	1xTMT6plex [G/K]; 1xPhospho [S19(99.3)]	S19(Phospho): 99.35	Q9JM52-3	0
ekTYsEcEDGTYSPEISWHHGk	852.651	4	TMT6plex [E]; 1xCarbamidomethyl [C7]; 1xPhospho [T/Y/S]	T3(Phospho): 16.67; Y4(Phospho): 16.67; S5(Phospho): 16.67; T11(Phospho): 16.67; Y12(Phospho): 16.67; S13(Phospho): 16.67	Q99LH2	0
eYVSNDAtQSDDEEk	756.67	3	1xTMT6plex [E/K]; 1xPhospho [T/S/Y]	T8(Phospho): 50; S10(Phospho): 50	Q6NVE8	0
lQPTDsFTQSSR	838.397	2	1xTMT6plex [N-Term]; 1xPhospho [S/T]	S6(Phospho): 50; T8(Phospho): 50	Q9DCG6	0
aPAAQPPAAAAPSAVGsPAAAPR	769.4	3	1xTMT6plex [N-Term]; 1xPhospho [S17(100)]	S17(Phospho): 100	Q9D1L0	0
kSsVEGLEPAENk	719.058	3	TMT6plex [K]; 1xPhospho [S3(99.8)]	S3(Phospho): 99.79	P16254	0
sQSDVDFQScEScSSSEk	869.033	3	1xTMT6plex [S/K]; 2xCarbamidomethyl [C10; C13]; 1xPhospho [S1(99.4)]	S1(Phospho): 99.43	Q8R5K2	0
nVEsGEDELTSR	822.869	2	1xTMT6plex [N-Term]; 1xPhospho [S4(100)]	S4(Phospho): 100	Q8BX10	0
gAkPNDPGSAEAVEGSkPEEVGsEQGDSVLDAQDGDDHVR	964.061	5	TMT6plex [G]; 1xPhospho [S23(99.6)]	S23(Phospho): 99.58	Q6NVF4	0
eIQRDsLESELVHR	674.007	3	1xTMT6plex [N-Term]; 1xPhospho [S6(100)]	S6(Phospho): 100	Q8BI84	0
vSEGcLTsSQDGVENDGLHR	823.704	3	1xTMT6plex [N-Term]; 1xCarbamidomethyl [C5]; 1xPhospho [S/T]	S8(Phospho): 50; S9(Phospho): 50	Q91VU7-2	0
vSsIPHDLcHNGEk	711.019	3	1xTMT6plex [V/K]; 1xCarbamidomethyl [C9]; 1xPhospho [S3(99.8)]	S3(Phospho): 99.79	P83093	0
dsSPSRDPSPVcGSLRPPIVIHSSGk	818.423	4	1xTMT6plex [D/K]; 1xCarbamidomethyl [C12]; 1xPhospho [S]	S2(Phospho): 33.33; S3(Phospho): 33.33; S5(Phospho): 33.33	Q3U214	0
rQSGtDLQEDVIVR	962.989	2	1xTMT6plex [N-Term]; 1xPhospho [T5(100)]	T5(Phospho): 100	Q8C170-2	0
vPQtPLHTSR	482.255	3	1xTMT6plex [N-Term]; 1xPhospho [T4(100)]	T4(Phospho): 100	P49138	0
tNsDYEDTDGEGAYTDR	739.958	3	1xTMT6plex [N-Term]; 1xPhospho [S3(99.6)]	S3(Phospho): 99.35	Q9QXY1	0
rsPTSSAIPFQSPR	613.981	3	1xTMT6plex [N-Term]; 1xPhospho [S2(100)]	S2(Phospho): 100	Q5HZI1	0
gNksPSPPPDGSPAATPEIR	838.431	3	1xTMT6plex [G/K]; 1xPhospho [S/T]	S4(Phospho): 50; S6(Phospho): 50	O08539	0
rYsYLTEPSMSPQSPcER	833.04	3	1xTMT6plex [N-Term]; 1xCarbamidomethyl [C16]; 1xPhospho [Y/S/T]	Y2(Phospho): 25; S3(Phospho): 25; Y4(Phospho): 25; T6(Phospho): 25	G5E8K5	0
tRHsPTPQQSNR	573.286	3	1xTMT6plex [N-Term]; 1xPhospho [T/S]	T1(Phospho): 49.84; S4(Phospho): 49.84	Q52KI8	0
aSLGTLSQEAALNTSDPESHAPTmRPsmSGLHLVk	841.621	5	1xTMT6plex [A/K]; 1xPhospho [T/S]	S19(Phospho): 25; T23(Phospho): 25; M24(Oxidation): 100; S27(Phospho): 25; M28(Oxidation): 100; S29(Phospho): 25	E9Q4Z2	0
eGsPETLTNLk	863.955	2	1xTMT6plex [E/K]; 1xPhospho [S3(100)]	S3(Phospho): 100	Q8K2C9	0
aQQPAPAsSPVkR	625.679	3	1xTMT6plex [A/K]; 1xPhospho [S]	S8(Phospho): 50; S9(Phospho): 50	Q8K4J6	0
qASASYDsEEEEEGLPmSYDEk	1016.77	3	1xTMT6plex [Q/K]; 1xPhospho [S8(100)]	S8(Phospho): 100; M17(Oxidation): 100	Q8K2F0-2	0
aHSsPASLQLGAVSPGTLTASGVVSGPAAAPAAQHLR	1248.65	3	1xTMT6plex [N-Term]; 1xPhospho [S/T]	S3(Phospho): 33.33; S4(Phospho): 33.33; S7(Phospho): 33.33	P46938	0
sVDISLGGSPR	698.856	2	1xTMT6plex [N-Term]; 1xPhospho [S9(100)]	S1(Phospho): 100	Q3UIL6-2	0
gIAPAsPMLGNAGNPNk	716.374	3	1xTMT6plex [G/K]; 1xPhospho [S6(100)]	S6(Phospho): 100	Q03141	0
rAsADEQFFPLGQTmSNSLHSIk	1040.19	3	1xTMT6plex [R/K]; 1xOxidation [M15(100)]; 1xPhospho [S3(100)]	S3(Phospho): 100; M15(Oxidation): 100	Q8BWJ3	0
sRsPPPVSk	524.936	3	1xTMT6plex [S/K]; 2xPhospho [S1(100); S3(100)]	S1(Phospho): 100; S3(Phospho): 100	Q62093	0
tPsRLSDGLVPSQGNIEHPTGGPPVVTAEDTSLEDSk	1082.29	4	1xTMT6plex [T/K]; 1xPhospho [S/T]	S3(Phospho): 49.91; S6(Phospho): 49.91	G5E8K5	0
sGRsPEPDPAPPk	624.991	3	1xTMT6plex [S/K]; 1xPhospho [S4(100)]	S4(Phospho): 100	Q80U49	0
tVSPGSVsPIHGQGQAVENLk	881.801	3	1xTMT6plex [T/K]; 1xPhospho [S8(100)]	S8(Phospho): 100	Q9Z0R6	0
mLSStPPTQIAcAPSAITQAAPHQQNR	801.14	4	1xTMT6plex [N-Term]; 1xCarbamidomethyl [C12]; 1xPhospho [T/S]	M1(Oxidation): 100; S4(Phospho): 24.95; T5(Phospho): 24.95; T8(Phospho): 24.95; S15(Phospho): 24.95	Q60974; Q60974-2	0
dNTRPGANsPEMWSEAIk	847.745	3	1xTMT6plex [D/K]; 1xPhospho [S9(100)]	S9(Phospho): 100	Q91VR5	0
eSSSEDQTAktPESTENRk	723.611	4	TMT6plex [E]; 1xPhospho [T11(100)]	T11(Phospho): 100	Q3TLH4	0
lANISVPASEsPR	550.62	3	1xTMT6plex [N-Term]; 1xPhospho [S9(99.3)]	S9(Phospho): 50; S11(Phospho): 50	P58871	0
qVVDSAyEVIk	894.981	2	1xTMT6plex [Q/K]; 1xPhospho [Y7(100)]	Y7(Phospho): 100	P06151	0
eSSSEDQTAktPESTENR	634.296	4	1xTMT6plex [E/K]; 1xPhospho [T11(100)]	T11(Phospho): 100	Q3TLH4	0
gsALVAPASDk	777.419	2	1xTMT6plex [G/K]; 1xPhospho [S2(100)]	S2(Phospho): 100	Q9QYC7	0
sGAQASStPLSPTR	834.911	2	1xTMT6plex [N-Term]; 1xPhospho [S/T]	S7(Phospho): 49.83; T8(Phospho): 49.83	P48678	0
kHsDPHLLER	590.653	3	1xTMT6plex [K]; 1xPhospho [S3(100)]	S3(Phospho): 100	Q8BTY2-2	0
lPEkEPAcTYGNNVPLsPVDGSNk	671.547	5	TMT6plex [L]; 1xCarbamidomethyl [C8]; 1xPhospho [S17(100)]	S17(Phospho): 100	Q3UMF0; Q3UMF0-2	0
rSsQGVLHmPLYTSPIVk	642.6	4	1xTMT6plex [R/K]; 1xPhospho [S/Y/T]	S2(Phospho): 50; S3(Phospho): 50; M9(Oxidation): 100	P54310-2	0
qPANmILETGQESEtTSEEAGDVGk	794.623	4	1xTMT6plex [Q/K]; 1xOxidation [M5(100)]; 1xPhospho [T/S]	M5(Oxidation): 100; T9(Phospho): 20; S13(Phospho): 20; T15(Phospho): 20; T16(Phospho): 20; S17(Phospho): 20	Q8BI84	0
rSEPQPEEGsPAAGQk	736.034	3	1xTMT6plex [R/K]; 1xPhospho [S10(100)]	S10(Phospho): 100	O88508	0
tSPVVAPTSEPsSPLHTQLLk	909.831	3	1xTMT6plex [T/K]; 1xPhospho [S/T]	S12(Phospho): 49.88; S13(Phospho): 49.88	Q91Z67	0
qAEEESHRGsPIPk	701.693	3	1xTMT6plex [Q/K]; 1xPhospho [S10(100)]	S10(Phospho): 100	Q99LB0	0
rDEGEPsPHAGVckPk	633.581	4	TMT6plex [R]; 1xCarbamidomethyl [C13]; 1xPhospho [S7(100)]	S7(Phospho): 100	Q60974	0
rsSYLLAITTER	573.64	3	1xTMT6plex [N-Term]; 1xPhospho [S/Y/T]	S2(Phospho): 49.9; S3(Phospho): 49.9	Q69ZH9	0
vLSAPPHFHFGQtNRTPEFLR	690.855	4	1xTMT6plex [N-Term]; 1xPhospho [T/S]	T13(Phospho): 50; T16(Phospho): 50	Q9D8N0	0
gDkssEPTEDVETkEIEEGDTEPEEGSPLEEENEk	1242.82	4	TMT6plex [G]; 2xPhospho [S/T]	S4(Phospho): 49.92; S5(Phospho): 49.92; T13(Phospho): 49.91; T21(Phospho): 49.91	Q62313	0
rDGLLTPSMSEsDLTTSGR	778.04	3	1xTMT6plex [N-Term]; 1xPhospho [S10(99.7)]	S10(Phospho): 99.68	Q62136	0
aAsPPASASDLIEQQQk	760.395	3	1xTMT6plex [A/K]; 1xPhospho [S3(100)]	S3(Phospho): 100	Q8C079	0
fGsADNIAHLk	570.97	3	1xTMT6plex [F/K]; 1xPhospho [S3(100)]	S3(Phospho): 100	Q8R310; Q80W04	0
qSEEsPADDGELRR	633.287	3	1xTMT6plex [N-Term]; 1xPhospho [S5(100)]	S5(Phospho): 100	Q61687	0
ekVEAEVLSTDIQPsPER	855.779	3	1xTMT6plex [E/K]; 1xPhospho [S15(100)]	S15(Phospho): 99.99	Q3UXZ9	0
sTSsEEAVATEAGGSSLDELQENHPk	803.63	4	1xTMT6plex [S/K]; 1xPhospho [S/T]	S1(Phospho): 25; T2(Phospho): 25; S3(Phospho): 25; S4(Phospho): 25	Q3TLD5	0
qTDPStPQQESSk	985.977	2	1xTMT6plex [Q/K]; 1xPhospho [T6(99.7)]	T6(Phospho): 99.76	Q69ZA1	0
kAESSPNAEPSDEGNSREHSAGscTNFQck	810.573	5	TMT6plex [K]; 2xCarbamidomethyl [C24; C29]; 1xPhospho [S/T]	S16(Phospho): 33.26; S20(Phospho): 33.26; S23(Phospho): 33.26	P70663	0
lTQYHGGsLPNVSQLR	1040.03	2	1xTMT6plex [N-Term]; 1xPhospho [S8(100)]	S8(Phospho): 100	Q91X84	0
nYGSPLISGStPk	620.328	3	1xTMT6plex [N/K]; 1xPhospho [S/T/Y]	S10(Phospho): 50; T11(Phospho): 50	Q925J9	0
lQSDVVVPVPQsHQVLIk	631.864	4	1xTMT6plex [L/K]; 1xPhospho [S12(100)]	S12(Phospho): 100	P47199	0
tLsDPPSPLPHGPPNk	731.388	3	1xTMT6plex [T/K]; 1xPhospho [S3(99.4)]	S3(Phospho): 99.44	Q9QWY8	0
qETEsLHGSSGk	599.964	3	1xTMT6plex [Q/K]; 1xPhospho [S5(100)]	S5(Phospho): 100	Q8R3S6	0
qtSPEPVAADEPAQLPAAVR	786.063	3	1xTMT6plex [N-Term]; 1xPhospho [T/S]	T2(Phospho): 50; S3(Phospho): 50	Q64267-2	0
aEAtPPNDcQQELNLVR	755.358	3	1xTMT6plex [N-Term]; 1xCarbamidomethyl [C9]; 1xPhospho [T4(100)]	T4(Phospho): 100	Q3U3N6	0
sPAPVQsPRPQSQPPHSSPSPR	658.331	4	1xTMT6plex [N-Term]; 1xPhospho [S]	S7(Phospho): 50; S12(Phospho): 50	P45481	0
dDISEIQSLASDHsGR	680.313	3	1xTMT6plex [N-Term]; 1xPhospho [S11(99.6)]	S11(Phospho): 99.56	P39447	0
kNsITEISDNEDELLEYHR	948.467	3	1xTMT6plex [K]; 1xPhospho [S8(99.4)]	S8(Phospho): 99.38	Q6PDH0-2	0
hQEETAHAPGQPLHcSTGsPGDVk	770.367	4	1xTMT6plex [H/K]; 1xCarbamidomethyl [C15]; 1xPhospho [S16(99.3)]	S16(Phospho): 99.34	A2AQ25	0
sLEDALSSDtSGHFR	644.296	3	1xTMT6plex [N-Term]; 1xPhospho [S/T]	S8(Phospho): 33.28; T10(Phospho): 33.28; S11(Phospho): 33.28	P14824	0
sQsWLSNIGPTHR	896.439	2	1xTMT6plex [N-Term]; 1xPhospho [S3(100)]	S3(Phospho): 99.58	Q69ZJ7	0
ssPPPLSGASEVDAGELGSER	784.369	3	1xTMT6plex [N-Term]; 1xPhospho [S1(99.8)]	S2(Phospho): 99.71	A6X919	0
fSFRsQEDLNEPIk	750.051	3	1xTMT6plex [F/K]; 1xPhospho [S5(100)]	S5(Phospho): 100	Q80TV8	0
rHSyENDGGQPHk	688.333	3	1xTMT6plex [R/K]; 1xPhospho [Y4(100)]	Y4(Phospho): 100	Q3UYV9	0
cPGLLtPSQIkPGTYk	843.136	3	TMT6plex [C]; 1xCarbamidomethyl [C1]; 1xPhospho [T/S/Y]	T6(Phospho): 50; S8(Phospho): 50	Q9CRB3	0
aVEStDEDHQTDLDAk	771.36	3	1xTMT6plex [A/K]; 1xPhospho [S/T]	S4(Phospho): 49.88; T5(Phospho): 49.88	Q8BLH7	0
gHVTWSLHGPENATPVPDsPDGk	734.864	4	1xTMT6plex [G/K]; 1xPhospho [S19(99.3)]	S19(Phospho): 99.31	P35831	0
sRDsGDENEPIQER	647.623	3	1xTMT6plex [N-Term]; 1xPhospho [S4(99.7)]	S4(Phospho): 99.73	Q9ET54	0
dVYPScSSSSsSTAASTAGNASSPSTASQSPDFAR	1245.54	3	1xTMT6plex [N-Term]; 1xCarbamidomethyl [C6]; 1xPhospho [S/T/Y]	S7(Phospho): 7.69; S8(Phospho): 7.69; S9(Phospho): 7.69; S10(Phospho): 7.69; S11(Phospho): 7.69; S12(Phospho): 7.69; T13(Phospho): 7.69; S16(Phospho): 7.69; T17(Phospho): 7.69; S22(Phospho): 7.69; S23(Phospho): 7.69; S25(Phospho): 7.69; T26(Phospho): 7.69	Q8BMI0	0
gLATGDsPLGPmTHHGEEDWVYER	745.587	4	1xTMT6plex [N-Term]; 1xOxidation [M12(100)]; 1xPhospho [S7(99.6)]	S7(Phospho): 99.7; M12(Oxidation): 100	Q91XF0	0
dYLHGDNsDIIPTDTIk	819.076	3	1xTMT6plex [D/K]; 1xPhospho [S8(100)]	S8(Phospho): 100	P25688	0
lSVQDPVVVVAEDsQEk	794.083	3	1xTMT6plex [L/K]; 1xPhospho [S14(100)]	S14(Phospho): 100	Q5I012	0
aAAELLQSQGSQAGGsQTLk	828.435	3	1xTMT6plex [A/K]; 1xPhospho [S16(99.6)]	S16(Phospho): 99.63	Q9R1T4	0
lSSQLsEEkWNSVPPASAGk	721.387	4	TMT6plex [L]; 1xPhospho [S]	S6(Phospho): 50; S12(Phospho): 50	Q80WJ7	0
aELESSPsSQDTELGHHPHSEHGGGDALDLDPNcSQSDLGGR	941.811	5	1xTMT6plex [N-Term]; 1xCarbamidomethyl [C34]; 1xPhospho [S/T]	S9(Phospho): 33.29; T12(Phospho): 33.29; S20(Phospho): 33.29	Q8BYU6	0
fHLEPTsPPTTDGFk	738.04	3	1xTMT6plex [F/K]; 1xPhospho [T/S]	T6(Phospho): 50; S7(Phospho): 50	Q8VCB3	0
qEEGGsDGEEPVTAQSSEQTk	911.082	3	1xTMT6plex [Q/K]; 1xPhospho [S/T]	S6(Phospho): 50; T13(Phospho): 50	Q91ZU6-4	0
lNEQAsEEILk	906.482	2	1xTMT6plex [L/K]; 1xPhospho [S6(100)]	S6(Phospho): 100	Q9EQU5-2; Q9EQU5	0
esPGSSEFFQEAVSHGk	787.711	3	1xTMT6plex [E/K]; 1xPhospho [S2(100)]	S2(Phospho): 100	Q5UAK0-1	0
dLQQSIEAAsDEEDLR	709.994	3	1xTMT6plex [N-Term]; 1xPhospho [S10(100)]	S10(Phospho): 100	Q99JB8	0
qsVNHQMAQEDAQR	650.962	3	1xTMT6plex [N-Term]; 1xPhospho [S2(100)]	S2(Phospho): 100	Q07076	0
gSTsPDLLmHQGPPDTAEIIk	921.131	3	1xTMT6plex [G/K]; 1xPhospho [S4(99.6)]	T3(Phospho): 49.91; S4(Phospho): 49.91; M9(Oxidation): 100	Q9CQX8	0
tALINsTGEEVAMR	900.942	2	1xTMT6plex [N-Term]; 1xPhospho [S6(99.4)]	S6(Phospho): 99.42	P48678	0
gAGTPGQPGQVsQQELDTVVk	878.789	3	1xTMT6plex [G/K]; 1xPhospho [S12(100)]	S12(Phospho): 100	Q9D0F3	0
vVDYSQFQEsDDADEDYGRDSGPPAk	857.886	4	1xTMT6plex [V/K]; 1xPhospho [S10(100)]	S10(Phospho): 99.44	Q80XU3	0
lEEDRcsNSADMTGPSFVR	827.364	3	1xTMT6plex [N-Term]; 1xCarbamidomethyl [C6]; 1xPhospho [S7(99.5)]	S7(Phospho): 99.5	Q8CGF1	0
lSQVSDSVSGQtVVDPk	762.065	3	1xTMT6plex [L/K]; 1xPhospho [T12(100)]	T12(Phospho): 100	Q91YR7	0
lHsAPNLSDFHVVRPk	589.574	4	1xTMT6plex [L/K]; 1xPhospho [S3(100)]	S3(Phospho): 100	O70405	0
aQSVsPVQATPSGGSAQLLPGk	873.471	3	1xTMT6plex [A/K]; 1xPhospho [S5(100)]	S5(Phospho): 99.99	Q924A2	0
rPEcSSsDTEk	611.953	3	1xTMT6plex [R/K]; 1xCarbamidomethyl [C4]; 1xPhospho [S7(100)]	S7(Phospho): 100	Q61687	0
vADPDHDHTGFLtEYVATR	818.383	3	1xTMT6plex [N-Term]; 1xPhospho [Y15(99.8)]	Y15(Phospho): 99.75	P63085	0
kQEEATALEEDStDWEk	926.123	3	TMT6plex [K]; 1xPhospho [S12(99.9)]	S12(Phospho): 99.88	Q9D5V6	0
aGEQDPVPTPAELTsPGR	1066.02	2	1xTMT6plex [N-Term]; 1xPhospho [T/S]	T9(Phospho): 33.33; T14(Phospho): 33.33; S15(Phospho): 33.33	Q62417-2; Q62417-7	0
wLQTEVQNPsVTSk	719.044	3	1xTMT6plex [W/K]; 1xPhospho [S10(100)]	S10(Phospho): 100	P34914	0
eAFLVLsDEEDLScGk	784.047	3	1xTMT6plex [E/K]; 1xCarbamidomethyl [C14]; 1xPhospho [S7(100)]	S7(Phospho): 100	Q7TT18	0
tGGPAYGPSSDPStASETESEk	898.411	3	1xTMT6plex [T/K]; 1xPhospho [S/T/Y]	S13(Phospho): 33.24; T14(Phospho): 33.24; S16(Phospho): 33.24	Q9WVR4	0
tSEDTSSGsPPk	577.613	3	1xTMT6plex [T/K]; 1xPhospho [S9(100)]	S9(Phospho): 100	O35841	0
kFsEEPEVAANFTk	788.753	3	TMT6plex [K]; 1xPhospho [S3(100)]	S3(Phospho): 100	Q9D6Z1	0
tNtPQGVLPPAQLk	668.044	3	1xTMT6plex [T/K]; 1xPhospho [T]	T1(Phospho): 50; T3(Phospho): 50	Q69ZA1	0
sPALLPSTVEGPPGAPLLQAk	861.151	3	1xTMT6plex [S/K]; 1xPhospho [S1(100)]	S1(Phospho): 100	P58871	0
lIDSSGSAsVLTHSSSGNSLk	647.085	4	1xTMT6plex [L/K]; 2xPhospho [S/T]	S14(Phospho): 33.28; S15(Phospho): 33.28; S16(Phospho): 33.28	A2A8Z1	0
sNsTEHLLDAASGATEEPTEATLGR	956.117	3	1xTMT6plex [N-Term]; 1xPhospho [S/T]	S3(Phospho): 49.88; T4(Phospho): 49.88	Q9JID9	0
aQENYEGGEEVsPPQTk	801.048	3	1xTMT6plex [A/K]; 1xPhospho [S12(100)]	S12(Phospho): 100	P70398	0
aHVTGASSSSSSsTk	644.654	3	1xTMT6plex [A/K]; 1xPhospho [S/T]	S7(Phospho): 14.28; S8(Phospho): 14.28; S9(Phospho): 14.28; S10(Phospho): 14.28; S11(Phospho): 14.28; S12(Phospho): 14.28; S13(Phospho): 14.28	O88572	0
vSSAPIPcPSPSPAPsAVPsPPk	712.105	4	1xTMT6plex [V/K]; 1xCarbamidomethyl [C8]; 1xPhospho [S20(100)]	S10(Phospho): 50; S12(Phospho): 50; S16(Phospho): 50; S20(Phospho): 50	Q9JLV1	0
eSNQPPEDsSPPASSESSSTR	829.022	3	1xTMT6plex [N-Term]; 1xPhospho [S/T]	S9(Phospho): 50; S10(Phospho): 50	Q7TMY8	0
tGsESSQTGASATSGR	598.268	3	1xTMT6plex [N-Term]; 1xPhospho [S/T]	S3(Phospho): 49.92; S5(Phospho): 49.92	Q8BGD9	0
eEHFVGQMsLSENk	725.019	3	1xTMT6plex [E/K]; 1xPhospho [S9(100)]	S9(Phospho): 100	B9EJ80	0
tFSLDAAPADHSLGPSR	684.332	3	1xTMT6plex [N-Term]; 1xPhospho [S3(100)]	S3(Phospho): 100	Q8C6B2	0
qNsVHGsFHSAETLR	686.97	3	1xTMT6plex [N-Term]; 1xPhospho [S7(99.7)]	S3(Phospho): 100; S7(Phospho): 100	Q91Z96	0
sFSSPPsPSYk	861.431	2	1xTMT6plex [S/K]; 1xPhospho [S7(99.6)]	S7(Phospho): 99.63	Q91Z58	0
rQSsLTFQSSDPEHVR	728.352	3	1xTMT6plex [N-Term]; 1xPhospho [S/T]	S3(Phospho): 49.93; S4(Phospho): 49.93	Q3UMF0; Q3UMF0-2	0
kREDcsPADkPYIEEAR	708.614	4	TMT6plex [K]; 1xCarbamidomethyl [C5]; 1xPhospho [S6(99.7)]	S6(Phospho): 99.69	Q8R1G2	0
kWPQGVVPQPPPStPATTEITTTPERPR	902.483	4	1xTMT6plex [K]; 1xPhospho [T/S]		B2RQC6	0
nSEPAEGLRtPEGQQk	760.385	3	1xTMT6plex [N/K]; 1xPhospho [T10(100)]	T10(Phospho): 100	O35613	0
aVPVsPSAVEEDEDEDGHTVVATAR	963.783	3	1xTMT6plex [N-Term]; 1xPhospho [S7(99.6)]	S7(Phospho): 99.73	P39447	0
sYQNsPSSEDGIRPLPEYSTEk	756.367	4	1xTMT6plex [S/K]; 1xPhospho [S/Y/T]	S5(Phospho): 49.9; S7(Phospho): 49.9	Q925J9	0
kAsLSSSSTPQSk	692.382	3	TMT6plex [K]; 1xPhospho [S3(99.7)]	S3(Phospho): 99.71	P98078	0
eEDEEAEsPPEkk	762.044	3	TMT6plex [E]; 1xPhospho [S8(100)]	S8(Phospho): 100	Q80XU3	0
sHIAQWsPHTPPR	608.303	3	1xTMT6plex [N-Term]; 1xPhospho [S7(100)]	S7(Phospho): 100	Q00560	0
gLsVDSAQEVk	835.943	2	1xTMT6plex [G/K]; 1xPhospho [S]	S3(Phospho): 50; S6(Phospho): 50	Q80YV3	0
tSsSSEWPSEPSk	973.962	2	1xTMT6plex [T/K]; 1xPhospho [S/T]	S4(Phospho): 99.49	Q6ZPF3	0
sYESSEDcPEAAsSPTRk	635.539	4	1xTMT6plex [S/K]; 1xCarbamidomethyl [C8]; 1xPhospho [S/Y/T]	S13(Phospho): 50; S14(Phospho): 50	Q3TSG4	0
rQsAGDLLPSAGPSAPLPAAEQGPGGTTAR	1047.2	3	1xTMT6plex [N-Term]; 1xPhospho [S3(100)]	S3(Phospho): 100	Q6A039	0
kGFIGPGIDVPAPDMsTGER	861.44	3	1xTMT6plex [K]; 1xPhospho [S16(99.7)]	S16(Phospho): 99.67	P26443	0
nHsNAQFIESYVcR	678.641	3	1xTMT6plex [N-Term]; 1xCarbamidomethyl [C13]; 1xPhospho [S3(100)]	S3(Phospho): 100	P41230	0
sIGSNQPFPIkPLSEskNR	717.4	4	TMT6plex [S]; 1xPhospho [S]	S14(Phospho): 50; S16(Phospho): 50	Q5Y5T1	0
kETPsPEmETAAQk	777.401	3	TMT6plex [K]; 1xOxidation [M8(100)]; 1xPhospho [S5(100)]	S5(Phospho): 100; M8(Oxidation): 100	Q9QY06-2	0
eDLAGPDIGAsPQGGR	924.938	2	1xTMT6plex [N-Term]; 1xPhospho [S11(100)]	S11(Phospho): 100	Q9ERD6	0
rGsGSAEGEVEASQLR	647.978	3	1xTMT6plex [N-Term]; 1xPhospho [S3(99.5)]	S3(Phospho): 50; S5(Phospho): 50	Q4FJU9	0
eTNVSkEDtDQEEk	807.065	3	TMT6plex [E]; 1xPhospho [T9(100)]	T9(Phospho): 100	Q99JF8	0
kPEPEAGQAEPLsPRPPPcPTLSVTVEPk	776.018	5	TMT6plex [K]; 1xCarbamidomethyl [C19]; 1xPhospho [S/T]	S13(Phospho): 33.29; T21(Phospho): 33.29; S23(Phospho): 33.29	Q3UH06-3	0
lAGISQGVyR	686.864	2	1xTMT6plex [N-Term]; 1xPhospho [Y9(100)]	Y9(Phospho): 100	Q80XL6	0
dTTLIRHsPQPsPSSSFNEGLLPGNHR	834.147	4	1xTMT6plex [N-Term]; 2xPhospho [S/T]	S12(Phospho): 49.77; S14(Phospho): 49.77; S15(Phospho): 49.77; S16(Phospho): 49.77	Q8K371	0
iEDVTPIPSDStRR	947.977	2	1xTMT6plex [N-Term]; 1xPhospho [S/T]	S11(Phospho): 50; T12(Phospho): 50	P62264	0
rQVsASELcTSGILDR	701.015	3	1xTMT6plex [N-Term]; 1xCarbamidomethyl [C9]; 1xPhospho [S/T]	S4(Phospho): 99.6	Q8R0W0	0
hEAPsSPLSGQPcGDDQNASPSk	726.839	4	1xTMT6plex [H/K]; 1xCarbamidomethyl [C13]; 1xPhospho [S6(99.3)]	S6(Phospho): 99.31	Q60974; Q60974-2	0
rsTQGVTLTDLQEAEk	772.073	3	1xTMT6plex [R/K]; 1xPhospho [S/T]	S2(Phospho): 50; T3(Phospho): 50	Q9DBR7	0
rNsLDVSQEEk	614.983	3	1xTMT6plex [R/K]; 1xPhospho [S3(100)]	S3(Phospho): 100	A2AJK6	0
tFSHsDGEDEDVDVDVPGPAPR	884.055	3	1xTMT6plex [N-Term]; 1xPhospho [S5(100)]	S5(Phospho): 100	O88502	0
sTQASSGsPALPR	784.387	2	1xTMT6plex [N-Term]; 1xPhospho [S8(99.6)]	S8(Phospho): 99.65	Q4JIM5	0
aAsPQDLAGGYTSSLAcHR	757.686	3	1xTMT6plex [N-Term]; 1xCarbamidomethyl [C17]; 1xPhospho [S3(100)]	S3(Phospho): 100	P51949	0
ssFSNSADDIk	854.914	2	1xTMT6plex [S/K]; 1xPhospho [S2(99.2)]	S2(Phospho): 99.21	Q61686	0
qAQVVGDPPGsPSPVQRPTTLALDSR	994.847	3	1xTMT6plex [N-Term]; 1xPhospho [S11(99.3)]	S11(Phospho): 97.92	Q9QY06-2	0
rEESPMDVDQPSPSAQDtQSIVISDGTPQGEk	992.472	4	1xTMT6plex [R/K]; 1xPhospho [S/T]	S12(Phospho): 24.97; S14(Phospho): 24.97; T18(Phospho): 24.97; S20(Phospho): 24.97	Q7TMY8	0
aPAAIGPySQAVQVDR	651.333	3	1xTMT6plex [N-Term]; 1xPhospho [Y8(99.8)]	Y8(Phospho): 99.76	P52760	0
tGLsIHEVYGQSETGISSATLR	872.435	3	1xTMT6plex [N-Term]; 1xPhospho [S4(100)]	S4(Phospho): 100	Q91VA0	0
qPLLLsEDEEDTkR	737.711	3	1xTMT6plex [Q/K]; 1xPhospho [S6(100)]	S6(Phospho): 100	Q8R1B4	0
qAPFRsPTTPSVFSPSGNR	781.388	3	1xTMT6plex [N-Term]; 1xPhospho [S6(99.5)]	S6(Phospho): 99.47	Q8BG30	0
sMcENsPQTsSPDLSSEELR	881.689	3	1xTMT6plex [N-Term]; 1xCarbamidomethyl [C3]; 2xPhospho [S/T]	S6(Phospho): 50; T9(Phospho): 50; S10(Phospho): 50; S11(Phospho): 50	Q9CVD2	0
ncEsDTEENIAR	873.863	2	1xTMT6plex [N-Term]; 1xCarbamidomethyl [C2]; 1xPhospho [S4(99.7)]	S4(Phospho): 100	Q8VDF3	0
ecLGRPDsLNEHEGSEk	832.392	3	1xTMT6plex [E/K]; 1xCarbamidomethyl [C2]; 1xPhospho [S8(100)]	S8(Phospho): 100	Q9ESK9	0
eNMASLQsSPQHQELFR	771.027	3	1xTMT6plex [N-Term]; 1xPhospho [S]	S8(Phospho): 50; S9(Phospho): 50	P50544	0
ttSPATDAGHVQETSEPSLQALESR	974.463	3	1xTMT6plex [N-Term]; 1xPhospho [S3(99.1)]	S3(Phospho): 99.1	Q8R010	0
aSQLEGAPAPGPAAsPQTLDHSGATATGGASELk	1228.62	3	1xTMT6plex [A/K]; 1xPhospho [T/S]	T18(Phospho): 98.63	P35582	0
lDSSEMDHsENEDYTmSSPLPGk	781.594	4	1xTMT6plex [L/K]; 1xPhospho [S9(99.4)]	S9(Phospho): 99.99; M16(Oxidation): 100	Q4VA53-3	0
tHsFENVNcHLADSR	699.312	3	1xTMT6plex [N-Term]; 1xCarbamidomethyl [C9]; 1xPhospho [S3(100)]	S3(Phospho): 100	A6H8H2	0
sSsPVTELTARsPVk	726.373	3	1xTMT6plex [S/K]; 2xPhospho [T6(99.3); T/S]	T6(Phospho): 99.34; T9(Phospho): 50; S12(Phospho): 50	Q8BTI8	0
lEREDsSEEEEEEIDDEEIER	973.407	3	1xTMT6plex [N-Term]; 1xPhospho [S]	S6(Phospho): 50; S7(Phospho): 50	C0HKD9	0
rEHANIDAQSGSQAPNPSTTISPGksPPPAk	782.411	5	TMT6plex [R]; 1xPhospho [S/T]	S18(Phospho): 20; T19(Phospho): 20; T20(Phospho): 20; S22(Phospho): 20; S26(Phospho): 20	Q8VDQ8	0
qSSSsRDDNMFQIGk	746.692	3	1xTMT6plex [Q/K]; 1xPhospho [S5(99.8)]	S5(Phospho): 99.77	P11031	0
rVsGPDPkPGsNcSPAQSALSEVSSVPTNGMAk	1040.76	4	TMT6plex [R]; 1xCarbamidomethyl [C13]; 1xPhospho [S3(98.3)]	S18(Phospho): 49.77; S21(Phospho): 49.77; S24(Phospho): 49.77; S25(Phospho): 49.77	Q02053	0
eETQPLSHsPk	597.641	3	1xTMT6plex [E/K]; 1xPhospho [S9(100)]	S9(Phospho): 100	B9EJ80	0
kSNDTSQtPPGETVPR	751.381	3	1xTMT6plex [K]; 1xPhospho [T8(99.6)]	T8(Phospho): 99.57	P51125	0
rPDPDsDEDEDYER	682.941	3	1xTMT6plex [N-Term]; 1xPhospho [S6(100)]	S6(Phospho): 100	Q8JZX4	0
yTAGSAsPTPTFk	933.476	2	1xTMT6plex [Y/K]; 1xPhospho [S/T/Y]	S7(Phospho): 99.72	A2AAE1-3	0
sLsGSGYGAVTAGk	896.963	2	1xTMT6plex [S/K]; 1xPhospho [S/Y/T]	S3(Phospho): 49.9; S5(Phospho): 49.9	Q8CI12	0
sPLAQMEEER	749.844	2	1xTMT6plex [N-Term]; 1xPhospho [S1(100)]	S1(Phospho): 100	O55131	0
tASTNsIAQAR	714.855	2	1xTMT6plex [N-Term]; 1xPhospho [S6(100)]	S6(Phospho): 100	Q9DAS9	0
sFDDEEsVDGNRPSSAASAFk	918.76	3	1xTMT6plex [S/K]; 1xPhospho [S]	S7(Phospho): 98.6	Q8BRT1-5; Q8BRT1	0
sSESLSSVPSsPHR	589.282	3	1xTMT6plex [N-Term]; 1xPhospho [S]	S10(Phospho): 50; S11(Phospho): 50	Q3UHQ6	0
hNsFDTVNTALVEDSEGLDcAGQHcSR	1110.15	3	1xTMT6plex [N-Term]; 2xCarbamidomethyl [C20; C25]; 1xPhospho [S3(97.8)]	S3(Phospho): 97.76	Q6GQW0	0
vPsPFRPSALPGMcGSR	709.015	3	1xTMT6plex [N-Term]; 1xCarbamidomethyl [C14]; 1xPhospho [S3(99.4)]	S3(Phospho): 99.35	Q922B9	0
kAAADDGEEPksEPETk	560.498	5	TMT6plex [K]; 1xPhospho [S12(100)]	S12(Phospho): 100	P28352	0
kSPSGPVksPPLsPVGTTPVk	784.944	4	TMT6plex [K]; 2xPhospho [S9(100); S13(100)]	S9(Phospho): 100; S13(Phospho): 100	Q922M7	0
lGAPENSGIStLER	876.938	2	1xTMT6plex [N-Term]; 1xPhospho [S/T]	S10(Phospho): 50; T11(Phospho): 50	F8VPU2	0
tREQEsSGEEDNDLSPEER	839.358	3	1xTMT6plex [N-Term]; 1xPhospho [S/T]	S6(Phospho): 50; S7(Phospho): 50	Q9DCL8	0
sRsWVGGGHSk	565.963	3	1xTMT6plex [S/K]; 1xPhospho [S3(99.6)]	S3(Phospho): 99.65	Q80U30	0
tLVHSsSDGHIDPQHTAGk	842.422	3	1xTMT6plex [T/K]; 1xPhospho [S7(99.7)]	S6(Phospho): 49.92; S7(Phospho): 49.92	Q571K4	0
tISSsPSIESLPGGR	599.638	3	1xTMT6plex [N-Term]; 1xPhospho [S7(99.7)]	S5(Phospho): 99.06	Q80XQ2	0
aHmVTLDYTVQVPGtGRDGSPGFSk	794.399	4	1xTMT6plex [A/K]; 1xOxidation [M3(100)]; 1xPhospho [T/S/Y]	M3(Oxidation): 100; T15(Phospho): 49.67; S20(Phospho): 49.67	Q9QXF8	0
dDkDEEDDGTGsPHLNNR	638.787	4	1xTMT6plex [D/K]; 1xPhospho [T/S]	S12(Phospho): 99.66	Q8BWG8	0
eATLPPVsPPk	558.647	3	1xTMT6plex [E/K]; 1xPhospho [S8(100)]	S8(Phospho): 100	Q6NZJ6	0
rDsGVGASLTR	714.363	2	1xTMT6plex [N-Term]; 1xPhospho [S3(100)]	S3(Phospho): 100	Q9R0Z9-2	0
sHTVTTTTSSFAENFSTTSsSFAYDR	1047.8	3	1xTMT6plex [N-Term]; 1xPhospho [S/T/Y]	S9(Phospho): 16.65; S10(Phospho): 16.65; S16(Phospho): 16.65; T17(Phospho): 16.65; T18(Phospho): 16.65; S19(Phospho): 16.65	Q9CZR4	0
cLPGHkEEEDGEGAGsGEQGSGk	771.364	4	TMT6plex [C]; 1xCarbamidomethyl [C1]; 1xPhospho [S16(100)]	S16(Phospho): 100	O08580	0
sQEGTAEIPAEcQEEHskTPEER	795.869	4	1xTMT6plex [S/K]; 1xCarbamidomethyl [C12]; 1xPhospho [S17(100)]	S17(Phospho): 100	P58871	0
wSAEVTSNTySDEDRPPk	655.813	4	1xTMT6plex [W/K]; 1xPhospho [T/Y/S]	T9(Phospho): 33.3; Y10(Phospho): 33.3; S11(Phospho): 33.3	Q99JZ7	0
tHsDQFLVSFk	923.979	2	1xTMT6plex [T/K]; 1xPhospho [S3(99.8)]	S3(Phospho): 100	Q91VR2	0
gEATAERPGEAAVASsPSk	785.064	3	1xTMT6plex [G/K]; 1xPhospho [S/T]	S15(Phospho): 99.54	P26645	0
aLEEEEMEQVGQAEHLEEEHDPsPEEQDRDWR	837.961	5	1xTMT6plex [N-Term]; 1xOxidation [M7(100)]; 1xPhospho [S23(100)]	S23(Phospho): 100	Q8BXA1	0
gVTIPYRPkPSsSPVIFAGGQDR	742.652	4	1xTMT6plex [G/K]; 1xPhospho [S/Y/T]	S11(Phospho): 33.29; S12(Phospho): 33.29; S13(Phospho): 33.29	Q61990	0
kPScsEGEEAEQk	749.37	3	TMT6plex [K]; 1xCarbamidomethyl [C4]; 1xPhospho [S5(100)]	S5(Phospho): 100	P51612	0
sRsPLGFYVHLk	674.684	3	1xTMT6plex [S/K]; 2xPhospho [S1(100); S3(100)]	S1(Phospho): 100; S3(Phospho): 100	Q80YR9; Q66JV4	0
kLsHDAESEDPGPAk	783.408	3	TMT6plex [K]; 1xPhospho [S3(99.6)]	S3(Phospho): 99.64	Q3UH06-3	0
tADSVsPLEPPTk	940.496	2	1xTMT6plex [T/K]; 1xPhospho [S6(100)]	S6(Phospho): 100	Q5SV85	0
nQNINLENsLGDVEAR	699.005	3	1xTMT6plex [N-Term]; 1xPhospho [S9(100)]	S9(Phospho): 100	P05784	0
qkEEAPLEPScsPGADHAAGEITSEIQNEk	998.243	4	TMT6plex [Q]; 1xCarbamidomethyl [C11]; 1xPhospho [S12(99.6)]	S12(Phospho): 99.57	Q3UZA1	0
gNHVIRDEEVSSADIsSSSEVISQHLVSYR	903.187	4	1xTMT6plex [N-Term]; 1xPhospho [S/Y]	S11(Phospho): 50; S12(Phospho): 50	F6ZDS4	0
vDLsPYPTISHINk	708.049	3	1xTMT6plex [V/K]; 1xPhospho [Y6(99.6)]	Y6(Phospho): 99.62	Q9WVL0	0
vVYEAGVFNVtAGHGk	729.386	3	1xTMT6plex [V/K]; 1xPhospho [T11(100)]	T11(Phospho): 100	Q9EQF5	0
aGAVTSSASLsSPALAk	1028.56	2	1xTMT6plex [A/K]; 1xPhospho [S12(99.7)]	S12(Phospho): 99.66	O08784	0
gPAGSPcEEGDDVEEDGtSDLRDEASSVTR	1149.49	3	1xTMT6plex [N-Term]; 1xCarbamidomethyl [C7]; 2xPhospho [S5(98.9); T/S]	T18(Phospho): 50; S19(Phospho): 50	Q0P678	0
vTHETSAHEGQTEAPsIDEk	902.102	3	1xTMT6plex [V/K]; 1xPhospho [S16(100)]	T12(Phospho): 50; S16(Phospho): 50	P58321	0
mQVDQEEPHTEEQQQQPQtPAENk	847.643	4	1xTMT6plex [M/K]; 1xPhospho [T19(100)]	T19(Phospho): 100	Q61316	0
lDNTPAsPPRsPTEPSDTPIAk	970.475	3	1xTMT6plex [L/K]; 2xPhospho [S7(100); S11(99.4)]	S7(Phospho): 66.58; S11(Phospho): 66.45; T13(Phospho): 66.45	Q9JJG0	0
tDSLAAtPPAAk	560.971	3	1xTMT6plex [T/K]; 1xPhospho [T7(100)]	T7(Phospho): 100	P81122	0
gPAAAPGAAsPPAEPk	643.008	3	1xTMT6plex [G/K]; 1xPhospho [S10(100)]	S10(Phospho): 100	Q9QZM0	0
tGsLQLSSTSIGTSSLk	735.73	3	1xTMT6plex [T/K]; 1xPhospho [S3(100)]	S3(Phospho): 99.99	Q3UMF0; Q3UMF0-2	0
qQQLEEEAAkPPEPEkPVsPPPIESk	970.53	4	TMT6plex [Q]; 1xPhospho [S19(100)]	S19(Phospho): 100	Q9WU42	0
yVSTcEPDGTDHPSEksGEEDSSVFSk	936.182	4	TMT6plex [Y]; 1xCarbamidomethyl [C5]; 1xPhospho [S/Y/T]	S14(Phospho): 50; S17(Phospho): 50	Q61409	0
hSsNPPLESHVGWVMDSR	782.028	3	1xTMT6plex [N-Term]; 1xPhospho [S3(99.4)]	S3(Phospho): 99.43	Q6ZQ58	0
vTVTEDPHIDsHDNDSDIQSSTEELTLR	1154.86	3	1xTMT6plex [N-Term]; 1xPhospho [S16(99.7)]	S16(Phospho): 33.25; S20(Phospho): 33.25; S21(Phospho): 33.25	Q5HZI1	0
wDsYENFNQHHEDsVDGALAHTR	1039.76	3	1xTMT6plex [N-Term]; 2xPhospho [Y4(99.8); S14(100)]	S3(Phospho): 50; Y4(Phospho): 50; S14(Phospho): 100	Q8CGB6	0
gLQDHSAsVDLDSSTSSTLSNTSk	992.48	3	1xTMT6plex [G/K]; 1xPhospho [S8(99.6)]	S8(Phospho): 99.61	Q60949	0
rLEQTPVRDPsPEPDAPLLGSPEk	792.419	4	1xTMT6plex [R/K]; 1xPhospho [S11(100)]	S11(Phospho): 100	Q8K3W3	0
eGPAPIPAPLEAtGSEPTEDAEGHkPk	699.363	5	TMT6plex [E]; 1xPhospho [T/S]	T13(Phospho): 50; S15(Phospho): 50	Q9JIL4	0
sWESSSPVDRPELEAASPTTR	871.08	3	1xTMT6plex [N-Term]; 1xPhospho [S/T]	S4(Phospho): 33.28; S5(Phospho): 33.28; S6(Phospho): 33.28	Q80YV2	0
kAPPPPIsPTQLSDVSSPR	838.123	3	1xTMT6plex [K]; 1xPhospho [S8(100)]	S8(Phospho): 50; T10(Phospho): 50	Q9EP71	0
gADNDGsGSESGYTTPk	1090.99	2	1xTMT6plex [G/K]; 1xPhospho [S7(99.7)]	S7(Phospho): 99.7	Q5F2E7-2	0
aGsDSFRPGEWDDR	635.276	3	1xTMT6plex [N-Term]; 1xPhospho [S5(99.6)]	S3(Phospho): 99.37	Q8BJZ3	0
eLQPGSHVQsDkEIDAFVR	898.462	3	1xTMT6plex [E/K]; 1xPhospho [S]	S6(Phospho): 50; S10(Phospho): 50	Q8BJ64	0
qATVSWDsGGsDEAPPkPSRPGYPSPR	861.908	4	1xTMT6plex [Q/K]; 2xPhospho [S/Y/T]	S8(Phospho): 49.72; S11(Phospho): 49.72; S19(Phospho): 33.41; Y23(Phospho): 33.41; S25(Phospho): 33.41	P34152-4	0
aLGAADLMEHHSGSQsPLLTTGELGk	790.404	4	1xTMT6plex [A/K]; 1xPhospho [S/T]	S12(Phospho): 33.33; S14(Phospho): 33.33; S16(Phospho): 33.33	Q925J9	0
kQEAVQEVsFDEEPGPPR	645.825	4	1xTMT6plex [K]; 1xPhospho [S9(100)]	S9(Phospho): 100	Q3U214	0
sTGDITAAGVTEASR	582.282	3	1xTMT6plex [N-Term]; 1xPhospho [S1(99.7)]	S1(Phospho): 99.69	Q9Z0U1	0
kQsQSQDVLVLEDSkk	943.535	3	TMT6plex [K]; 1xPhospho [S]	S3(Phospho): 50; S5(Phospho): 50	Q8VI47	0
rYsGNMEYVISR	595.285	3	1xTMT6plex [N-Term]; 1xPhospho [Y/S]	Y2(Phospho): 50; S3(Phospho): 50	Q8BYR2	0
sVsDNTLVAmDFSGHAGR	730.334	3	1xTMT6plex [N-Term]; 1xOxidation [M10(100)]; 1xPhospho [S/T]	S3(Phospho): 49.87; T6(Phospho): 49.87; M10(Oxidation): 100	Q03160	0
eAEENPVGAcESQGsPLk	814.052	3	1xTMT6plex [E/K]; 1xCarbamidomethyl [C10]; 1xPhospho [S]	S12(Phospho): 50; S15(Phospho): 50	O89032	0
rDsLGTPGAAHLIIk	696.397	3	1xTMT6plex [R/K]; 1xPhospho [S/T]	S3(Phospho): 50; T6(Phospho): 50	Q8R015	0
sLGPENsETELER	885.41	2	1xTMT6plex [N-Term]; 1xPhospho [S7(99.5)]	S7(Phospho): 99.51	Q8K2Q9	0
lTSQDsYNNFTNNNPGNPR	821.369	3	1xTMT6plex [N-Term]; 1xPhospho [S/Y/T]	S6(Phospho): 50; Y7(Phospho): 50	Q8CCN5	0
kDDNSLVPPAPVDsDGESDNSDR	989.792	3	1xTMT6plex [K]; 1xPhospho [S14(100)]	S14(Phospho): 100	Q3UIW5	0
lksDGALVDcGTSAQk	806.428	3	TMT6plex [L]; 1xCarbamidomethyl [C10]; 1xPhospho [S3(100)]	S3(Phospho): 100	Q64105	0
kFsGDVVLAAR	850.978	2	1xTMT6plex [K]; 1xPhospho [S3(100)]	S3(Phospho): 100	P48758	0
kADILPNLHHSSsDVScVPDTNSVYER	895.439	4	1xTMT6plex [K]; 1xCarbamidomethyl [C17]; 1xPhospho [S/T/Y]	S11(Phospho): 25; S12(Phospho): 25; S13(Phospho): 25; S16(Phospho): 25	Q6ZPR6	0
qVkEsNPALGIDcLHk	644.852	4	TMT6plex [Q]; 1xCarbamidomethyl [C13]; 1xPhospho [S5(100)]	S5(Phospho): 100	P80316	0
vYsPAHtEEEEEEHLDPk	919.74	3	1xTMT6plex [V/K]; 2xPhospho [S3(99.6); T7(100)]	S3(Phospho): 99.64; T7(Phospho): 100	A2BH40	0
lTTTGQVTsPVk	885.494	2	1xTMT6plex [L/K]; 1xPhospho [T/S]	S9(Phospho): 99.69	P97386	0
aQDATAGVLWNEEDtDEDEDDDGVSPESHPR	927.89	4	1xTMT6plex [N-Term]; 1xPhospho [T15(100)]	T15(Phospho): 100	Q922K7	0
sPTPVHsPDADRPGPLFVDVQTR	933.133	3	1xTMT6plex [N-Term]; 1xPhospho [S7(100)]	S7(Phospho): 100	Q4ACU6	0
fSFRsQEDLNEPIkR	601.815	4	1xTMT6plex [F/K]; 1xPhospho [S5(100)]	S5(Phospho): 99.99	Q80TV8	0
vDAVADLsPTPSPAGIPHGPQAAGNHFQR	804.9	4	1xTMT6plex [N-Term]; 1xPhospho [S/T]	S8(Phospho): 49.74; T10(Phospho): 49.74	E9Q7E2	0
tsPskSPFLHSGMk	784.398	3	TMT6plex [T]; 2xPhospho [S4(99.4); S6(99.4)]	S4(Phospho): 99.45; S6(Phospho): 99.45	A2BH40	0
tYVDPHTyEDPNQAVLk	843.419	3	1xTMT6plex [T/K]; 1xPhospho [T/Y]	T7(Phospho): 50; Y8(Phospho): 50	Q03145	0
eGsIETLSNSSGSTSGSIPR	759.026	3	1xTMT6plex [N-Term]; 1xPhospho [S/T]	S3(Phospho): 49.87; T6(Phospho): 49.87	Q8CCN5	0
dRPLsVHLNLGQk	672.378	3	1xTMT6plex [D/K]; 1xPhospho [S5(100)]	S5(Phospho): 100	B2RU80	0
sSsSEEASQELESDDG	983.385	2	1xTMT6plex [N-Term]; 1xPhospho [S]	S2(Phospho): 49.82; S3(Phospho): 49.82	Q3UBG2	0
tLkESDsAEGDETESPEQLVR	953.461	3	1xTMT6plex [T/K]; 1xPhospho [S/T]	S5(Phospho): 50; S7(Phospho): 50	Q8K382	0
tVGtPIASVPGSTNTGTVPGSEk	899.136	3	1xTMT6plex [T/K]; 1xPhospho [T4(100)]	T4(Phospho): 100	Q3TXS7	0
gGIRYsTDVSVDEVk	721.708	3	1xTMT6plex [G/K]; 1xPhospho [S/T/Y]	S6(Phospho): 49.92; T7(Phospho): 49.92	P26443	0
eGPEPPEEVPPPTtPPAPk	626.823	4	1xTMT6plex [E/K]; 1xPhospho [T]	T13(Phospho): 50; T14(Phospho): 50	Q7TSC1	0
rLDLDAVSATGSQsNSPDcDPER	933.752	3	1xTMT6plex [N-Term]; 1xCarbamidomethyl [C19]; 1xPhospho [S/T]	S14(Phospho): 49.95; S16(Phospho): 49.95	Q80UN9	0
eENVDVEGLDPAPTAsALAPHAGTGTGAAAATPPAHcSR	1019.73	4	1xTMT6plex [N-Term]; 1xCarbamidomethyl [C37]; 1xPhospho [T/S]	T14(Phospho): 20; S16(Phospho): 20; T24(Phospho): 20; T26(Phospho): 20; T32(Phospho): 20	Q62481	0
tTsFAESckPVQQPSAFGSmk	768.635	4	TMT6plex [T]; 1xCarbamidomethyl [C8]; 1xOxidation [M20(100)]; 1xPhospho [S3(99.7)]	S3(Phospho): 99.66; M20(Oxidation): 100	Q9WV60	0
iAGTPGTGGRLsPENNQVLTk	662.859	4	1xTMT6plex [I/K]; 1xPhospho [S12(99.6)]	S12(Phospho): 99.56	Q8VE65	0
ySDTTDsDPENEPFDEDQHSQITk	1112.82	3	1xTMT6plex [Y/K]; 1xPhospho [S7(100)]	S7(Phospho): 100	O08586	0
nNPSQDsPcGLPEEGTLSETDR	904.726	3	1xTMT6plex [N-Term]; 1xCarbamidomethyl [C9]; 1xPhospho [S7(100)]	S7(Phospho): 100	Q9DC22	0
hIPAALPVSGTLsSSNPDLLQSHHR	981.839	3	1xTMT6plex [N-Term]; 1xPhospho [S/T]	S9(Phospho): 33.25; T11(Phospho): 33.25; S13(Phospho): 33.25	Q8CHG7	0
gGLLTSEEDsGFSTSPk	1125.55	2	1xTMT6plex [G/K]; 1xPhospho [S/T]	S10(Phospho): 33.3; S13(Phospho): 33.3; T14(Phospho): 33.3	Q61624	0
dSLESAPSLsPVk	934.495	2	1xTMT6plex [D/K]; 1xPhospho [S10(99.8)]	S8(Phospho): 50; S10(Phospho): 50	E9Q309	0
lVDSDGsLAEVPk	623.331	3	1xTMT6plex [L/K]; 1xPhospho [S7(100)]	S7(Phospho): 100	Q8CI59-2	0
dQGPEVGVsNRsLVDGk	792.385	3	1xTMT6plex [D/K]; 2xPhospho [S9(100); S12(100)]	S9(Phospho): 100; S12(Phospho): 100	P58735	0
qDVFGEGsEER	781.339	2	1xTMT6plex [N-Term]; 1xPhospho [S8(100)]	S8(Phospho): 100	Q5I012	0
lAsPQPSYAADANDSk	725.024	3	1xTMT6plex [L/K]; 1xPhospho [S/Y]	S7(Phospho): 49.86; Y8(Phospho): 49.86	Q6PAL7	0
hSVSTSNSGsMPNLAQk	761.71	3	1xTMT6plex [H/K]; 1xPhospho [S10(100)]	S10(Phospho): 100	Q920B0	0
qAQQERDELADEIANSsGk	657.573	4	1xTMT6plex [Q/K]; 1xPhospho [S]	S16(Phospho): 50; S17(Phospho): 50	Q8VDD5	0
vNDEHPAYLAsDEITTVR	780.373	3	1xTMT6plex [N-Term]; 1xPhospho [S11(99.5)]	S11(Phospho): 99.5	P58281-2	0
aDASSLTVDVTsPASk	696.359	3	1xTMT6plex [A/K]; 1xPhospho [S/T]	T11(Phospho): 50; S12(Phospho): 50	Q99JX3	0
sDLPGsEkDNEDGSTWk	878.096	3	TMT6plex [S]; 1xPhospho [S6(100)]	S6(Phospho): 100	Q9JHL1	0
qEEEAAQQGPAVVsPASDYk	881.432	3	1xTMT6plex [Q/K]; 1xPhospho [S14(100)]	S14(Phospho): 100	Q7TNE3	0
nLtSSSLNDISDkPEkDQLk	807.943	4	TMT6plex [N]; 1xPhospho [S6(99.4)]	S5(Phospho): 49.83; S6(Phospho): 49.83	O88343	0
vLASAASTASkGEDLSsQHEPLk	619.534	5	TMT6plex [V]; 1xPhospho [T/S]	T8(Phospho): 49.61; S10(Phospho): 49.61	Q8BXB6	0
rySDHAGPAIPSVVAYPk	822.769	3	1xTMT6plex [R/K]; 1xPhospho [Y/S]	Y2(Phospho): 50; S3(Phospho): 50	Q03141	0
lNQSGASVGtDEESDVTQEEER	897.061	3	1xTMT6plex [N-Term]; 1xPhospho [T10(100)]	T10(Phospho): 100	Q9ERU9	0
kTsFDENDsEELEDkDSk	798.881	4	TMT6plex [K]; 2xPhospho [S3(99.7); S9(100)]	S3(Phospho): 99.33; S9(Phospho): 100	Q05D44	0
rtSTPVILEGAQEETDTR	771.383	3	1xTMT6plex [N-Term]; 1xPhospho [T/S]	T2(Phospho): 33.33; S3(Phospho): 33.33; T4(Phospho): 33.33	E9Q6J5-3	0
sksTVTLAGDSEAEDcAGDWR	931.764	3	1xTMT6plex [S/K]; 1xCarbamidomethyl [C16]; 1xPhospho [S/T]	S3(Phospho): 33.33; T4(Phospho): 33.33; T6(Phospho): 33.33	A2ALU4	0
tLVITSTPAsPNR	833.442	2	1xTMT6plex [N-Term]; 1xPhospho [S10(99.3)]	S6(Phospho): 33.27; T7(Phospho): 33.27; S10(Phospho): 33.27	Q8VDV3	0
aSAGPSASPVPsAPSSPRPAAALPASESTDPASGSSNk	800.8	5	1xTMT6plex [A/K]; 1xPhospho [S/T]	S12(Phospho): 16.67; S15(Phospho): 16.67; S16(Phospho): 16.67; S26(Phospho): 16.67; S28(Phospho): 16.67; T29(Phospho): 16.67	Q68ED3	0
rRSscVsLGESAAGYYGSGk	904.087	3	1xTMT6plex [R/K]; 1xCarbamidomethyl [C5]; 2xPhospho [S/Y]	S3(Phospho): 66.52; S4(Phospho): 66.52; S7(Phospho): 66.52	Q61409	0
atSPPHLDGtSNPESTVPEkk	760.631	4	TMT6plex [A]; 1xPhospho [T/S]	T2(Phospho): 50; S3(Phospho): 50; T10(Phospho): 50; S11(Phospho): 50	Q60953; Q60953-2	0
hNPsNQSYTLSGTk	691.345	3	1xTMT6plex [H/K]; 1xPhospho [S4(100)]	S4(Phospho): 100	Q60759	0
yLcEGTEsPYQTGQLHPAIR	877.084	3	1xTMT6plex [N-Term]; 1xCarbamidomethyl [C3]; 1xPhospho [T/S/Y]	T6(Phospho): 49.92; S8(Phospho): 49.92	P35822	0
asPPPQGPLPGPPGALHR	685.696	3	1xTMT6plex [N-Term]; 1xPhospho [S2(100)]	S2(Phospho): 100	Q3U2S4	0
kVEEGAEGDGVASNTQVQAsALSPTPSEcPESQk	1064.52	4	TMT6plex [K]; 1xCarbamidomethyl [C29]; 1xPhospho [T/S]	T15(Phospho): 24.95; S20(Phospho): 24.95; S23(Phospho): 24.95; T25(Phospho): 24.95	Q99PG2	0
fSGEEGEIEDDESGtENREEk	975.428	3	1xTMT6plex [F/K]; 1xPhospho [S13(99.7)]	S13(Phospho): 99.6	Q569Z6	0
atSPSTLVSTGPSSR	586.294	3	1xTMT6plex [N-Term]; 1xPhospho [S3(99.5)]	S3(Phospho): 99.5	P27546	0
gGPPSHPsPVPPsSSSPSPLGGSTLcGGk	826.643	4	1xTMT6plex [G/K]; 1xPhospho [S/T]; 1xCarbamidomethyl [C26]	S8(Phospho): 99.31; S13(Phospho): 20.14; S14(Phospho): 20.14; S15(Phospho): 20.14; S16(Phospho): 20.14; S18(Phospho): 20.14	Q62311	0
aSTPSAPAFYSQAPRPPPSPSRPEQHtVIHMGStEALAHAPR	965.065	5	1xTMT6plex [N-Term]; 2xPhospho [T3(99.7); Y/S/T]	Y10(Phospho): 96.62; S11(Phospho): 96.62	Q9DB43	0
hRsIHEVDISNLEAALR	568.046	4	1xTMT6plex [N-Term]; 1xPhospho [S3(100)]	S3(Phospho): 100	Q7TQG1	0
sGSGTMNLGGSLTR	823.892	2	1xTMT6plex [N-Term]; 1xPhospho [S1(99.2)]	S1(Phospho): 99.22	P47757	0
tsPLkDNPsPEPQLDDIkR	750.138	4	TMT6plex [T]; 2xPhospho [S2(99.6); S9(100)]	S2(Phospho): 99.73; S9(Phospho): 100	Q9D4C5	0
sksQSSSScSNPISVPLR	820.416	3	1xTMT6plex [S/K]; 1xCarbamidomethyl [C9]; 1xPhospho [S]	S3(Phospho): 33.3; S5(Phospho): 33.3; S6(Phospho): 33.3	P35569	0
eSDDkPEIEDVGsDEEEEEkk	858.92	4	TMT6plex [E]; 1xPhospho [S13(100)]	S13(Phospho): 100	P07901	0
lLkPGEEPSEYTDEEDtk	712.609	4	TMT6plex [L]; 1xPhospho [Y/T/S]	T12(Phospho): 99.45	Q80UU9	0
vPSFSEDSAAsAkEDEEGsSDGADkPSHPDASQk	908.623	5	TMT6plex [V]; 1xPhospho [S]	S11(Phospho): 99.62; S19(Phospho): 50.19; S20(Phospho): 50.19	Q91XT4	0
eLSkEDLsPIcDHSQNR	642.314	4	1xTMT6plex [E/K]; 1xCarbamidomethyl [C11]; 1xPhospho [S8(100)]	S8(Phospho): 100	Q06180	0
lVEPHsPsPSSk	628.309	3	1xTMT6plex [L/K]; 1xPhospho [S6(100)]	S6(Phospho): 100; S8(Phospho): 100	Q8BZ47	0
qVPVMQGAGmQGAsMQGGSQPGGFSPGQSQVTPQDHEk	876.81	5	1xTMT6plex [Q/K]; 1xOxidation [M]; 1xPhospho [S/T]	M10(Oxidation): 50; S14(Phospho): 33.3; M15(Oxidation): 50; S19(Phospho): 33.3; S25(Phospho): 33.3	Q8BIQ5	0
ikPsQSAGDINTIYQAPEPR	908.476	3	1xTMT6plex [I/K]; 1xPhospho [S6(100)]	S6(Phospho): 100	Q61084	0
iAAAPADLYLRPGSEQPGRPGsHGYVR	629.724	5	1xTMT6plex [N-Term]; 1xPhospho [Y/S]	Y9(Phospho): 49.89; S14(Phospho): 49.89	Q60974; Q60974-2	0
vLTANSNPSsPSAAk	661.351	3	1xTMT6plex [V/K]; 1xPhospho [S9(99.8)]	S9(Phospho): 50; S10(Phospho): 50	Q9DAT2	0
rLsEQLAHTPTAFk	713.057	3	1xTMT6plex [R/K]; 1xPhospho [S3(100)]	S3(Phospho): 100	Q8BKC8-2	0
sQGEEVDFAR	723.827	2	1xTMT6plex [N-Term]; 1xPhospho [S1(100)]	S1(Phospho): 100	Q9CWS0	0
eAAAVGSSSkDERSPQNLsHAVEEALk	895.218	4	TMT6plex [E]; 1xPhospho [S]	S14(Phospho): 50; S19(Phospho): 50	Q80X82	0
nPQMPQYTSPQPGSALsPR	789.044	3	1xTMT6plex [N-Term]; 1xOxidation [M4(100)]; 1xPhospho [Y/T/S]	T8(Phospho): 49.84; S9(Phospho): 49.84	A2BH40	0
hNSsDGFFNNGPLR	624.285	3	1xTMT6plex [N-Term]; 1xPhospho [S]	S3(Phospho): 50; S4(Phospho): 50	Q6NZP2	0
mQAEsQSPTNVDLEDk	782.703	3	1xTMT6plex [M/K]; 1xPhospho [S/T]	M1(Oxidation): 100; S7(Phospho): 99.6	P58871	0
nsTLSEEDYIER	882.897	2	1xTMT6plex [N-Term]; 1xPhospho [S5(99.2)]	S5(Phospho): 99.23	O55003	0
lLkPGEEPSEYtDEEDTkDHSk	886.703	4	TMT6plex [L]; 1xPhospho [Y/T/S]	Y11(Phospho): 50; T12(Phospho): 50	Q80UU9	0
lLQGsPEQGEAVTR	897.452	2	1xTMT6plex [N-Term]; 1xPhospho [S5(100)]	S5(Phospho): 100	Q9CZB3	0
wDEQTSNTkGDDDEEsDEEAVkk	913.689	4	TMT6plex [W]; 1xPhospho [S16(100)]	S16(Phospho): 100	Q922U1	0
vGLSPDSPAGDRNsVGSEGSVGSIR	903.774	3	1xTMT6plex [N-Term]; 1xPhospho [S14(99.1)]	S14(Phospho): 99.14	Q8VHK1	0
qNYSESSNYDsELER	1065.45	2	1xTMT6plex [N-Term]; 1xPhospho [Y/S]	Y9(Phospho): 49.81; S11(Phospho): 49.81	Q61687	0
kVQVAPLQGsPPLsHDDR	854.767	3	1xTMT6plex [K]; 1xPhospho [S10(100)]	S10(Phospho): 100; S14(Phospho): 100	Q9Z0U1	0
mVGGGLQSAQASVPtEEELSSTEEEHk	846.902	4	1xTMT6plex [M/K]; 1xOxidation [M1(100)]; 1xPhospho [S/T]	M1(Oxidation): 100; S12(Phospho): 49.91; T15(Phospho): 49.91	P35821	0
sPPDQSAVPNtPPSTPVk	786.41	3	1xTMT6plex [S/K]; 1xPhospho [T11(100)]	T11(Phospho): 100	Q9QYC0	0
gGIDNPAITsDQEVDDkk	668.096	4	TMT6plex [G]; 1xPhospho [T/S]	T9(Phospho): 50; S10(Phospho): 50	P97393	0
sASLYsPSSTVSR	825.899	2	1xTMT6plex [N-Term]; 1xPhospho [S6(98.5)]	S6(Phospho): 98.46	Q80Z37	0
rAGEQDPVPTPAELTsPGR	763.047	3	1xTMT6plex [N-Term]; 1xPhospho [T/S]	T15(Phospho): 50; S16(Phospho): 50	Q62417-2; Q62417-7	0
sEDsGIGLSASSPELSEHLR	794.045	3	1xTMT6plex [N-Term]; 1xPhospho [S4(100)]	S4(Phospho): 100	Q3UHQ6	0
ssLYEGLEkPESR	678.349	3	1xTMT6plex [S/K]; 1xPhospho [S/Y]	S2(Phospho): 49.88; Y4(Phospho): 49.88	G5E829; Q9R0K7	0
sAEEsPSGTLEATEk	692.004	3	1xTMT6plex [S/K]; 1xPhospho [S/T]	S5(Phospho): 33.33; S7(Phospho): 33.33; T9(Phospho): 33.33	Q61464	0
qLNTItLPDFSDPETGSVHATSVAASR	1041.84	3	1xTMT6plex [N-Term]; 1xPhospho [S/T]	S11(Phospho): 33.33; T15(Phospho): 33.33; S17(Phospho): 33.33	E9Q6P5	0
lVGATAtPPPPPk	595.341	3	1xTMT6plex [L/K]; 1xPhospho [T7(100)]	T7(Phospho): 100	Q91Z49	0
iSYtPPESPVASHR	617.306	3	1xTMT6plex [N-Term]; 1xPhospho [T4(99.7)]	T4(Phospho): 99.66	P97360	0
rVEDQSAWPsMDDDEEEAGAk	968.431	3	1xTMT6plex [R/K]; 1xPhospho [S10(100)]	S10(Phospho): 100	Q9WUH1	0
dAPIsPASVASSSSTPSSk	772.057	3	1xTMT6plex [D/K]; 1xPhospho [S5(100)]	S5(Phospho): 100	Q62441	0
gGGsFVQNNQPVGLR	613.642	3	1xTMT6plex [N-Term]; 1xPhospho [S4(100)]	S4(Phospho): 100	Q61768	0
sPPTASLQPDSSGSsQPk	770.386	3	1xTMT6plex [S/K]; 1xPhospho [S/T]	S11(Phospho): 25; S12(Phospho): 25; S14(Phospho): 25; S15(Phospho): 25	O35711-4	0
kLLLDPSsTPTk	689.741	3	TMT6plex [K]; 1xPhospho [S/T]	S7(Phospho): 33.33; S8(Phospho): 33.33; T9(Phospho): 33.33	Q9CQ22	0
kLsVGGDSDPPLk	694.06	3	TMT6plex [K]; 1xPhospho [S8(99.6)]	S8(Phospho): 99.62	Q6NZF1	0
lGPVsPAPSQPNSQIR	653.007	3	1xTMT6plex [N-Term]; 1xPhospho [S5(100)]	S5(Phospho): 100	Q8C9B9	0
lPSTSDDcPPIGtPVR	674.325	3	1xTMT6plex [N-Term]; 1xCarbamidomethyl [C8]; 1xPhospho [T13(100)]	T13(Phospho): 100	Q925J9	0
eGEsLEDLMk	844.913	2	1xTMT6plex [E/K]; 1xPhospho [S4(100)]	S4(Phospho): 100	Q61233	0
wAHDkFsGEEGEIEDDEsGTENREEk	774.945	5	TMT6plex [W]; 2xPhospho [S7(100); S18(99.6)]	S7(Phospho): 100; S18(Phospho): 99.08	Q569Z6	0
kQEADELSGDAsVEDDSFVk	979.484	3	TMT6plex [K]; 1xPhospho [S8(99.7)]	S12(Phospho): 100	Q8CH25	0
rHssLIDIESVPTYk	788.398	3	1xTMT6plex [R/K]; 2xPhospho [S3(100); S4(100)]	S3(Phospho): 100; S4(Phospho): 100	Q9QUG9	0
sLSNsNPDISGTPTSPDDEVR	1249.07	2	1xTMT6plex [N-Term]; 1xPhospho [S5(100)]	S10(Phospho): 49.87; T12(Phospho): 49.87	Q8R1A4	0
lEPAsPPEDTSTEVcR	1048.97	2	1xTMT6plex [N-Term]; 1xCarbamidomethyl [C15]; 1xPhospho [S5(100)]	S5(Phospho): 100	Q9JI57	0
hQLSHLLsVPDESPALDDR	813.403	3	1xTMT6plex [N-Term]; 1xPhospho [S8(100)]	S8(Phospho): 100	A2AQW0	0
dEDmLYsPELAQR	631.283	3	1xTMT6plex [N-Term]; 1xOxidation [M4(100)]; 1xPhospho [Y/S]	M4(Oxidation): 100; Y6(Phospho): 50; S7(Phospho): 50	Q923D5	0
sLELNGAGEPVEGAPR	952.969	2	1xTMT6plex [N-Term]; 1xPhospho [S1(100)]	S1(Phospho): 100	P58404	0
aTGGLcLLGAyADSDDDESDVSEk	1009.46	3	1xTMT6plex [A/K]; 1xCarbamidomethyl [C6]; 1xPhospho [Y/S/T]	Y11(Phospho): 33.33; S14(Phospho): 33.33; S19(Phospho): 33.33	Q6ZQ03	0
sLPHQLLLQR	505.286	3	1xTMT6plex [N-Term]; 1xPhospho [S1(100)]	S1(Phospho): 100	Q4ACU6; Q4ACU6-2	0
vEGsEPSVTYYR	848.395	2	1xTMT6plex [N-Term]; 1xPhospho [S4(100)]	S4(Phospho): 100	Q9CQX2	0
tTRtPEEGGYSYEISEk	829.066	3	1xTMT6plex [T/K]; 1xPhospho [T4(99.6)]	T4(Phospho): 99.56	P14873	0
hVDMGLPEVPPPcGPSTSPSSTSLEAGPsSPPk	768.376	5	1xTMT6plex [H/K]; 1xCarbamidomethyl [C13]; 1xPhospho [S/T]	S16(Phospho): 14.29; T17(Phospho): 14.29; S18(Phospho): 14.29; S20(Phospho): 14.29; S21(Phospho): 14.29; T22(Phospho): 14.29; S23(Phospho): 14.29	Q6PD10	0
sFEDLTDHPVTR	863.405	2	1xTMT6plex [N-Term]; 1xPhospho [S1(100)]	S1(Phospho): 100	Q9Z0F8	0
gSLAsLDSLRk	842.973	2	1xTMT6plex [G/K]; 1xPhospho [S8(100)]	S5(Phospho): 100	P30999; P30999-3	0
sVLTAGGVSGEELDENYVPMNPNsPPR	1046.83	3	1xTMT6plex [N-Term]; 1xPhospho [S24(99.7)]	S24(Phospho): 99.66	Q9QYY0	0
vAGSEGSSSTLVDYTStSStGGSPVRk	809.634	4	1xTMT6plex [V/K]; 1xPhospho [Y/T/S]	Y14(Phospho): 25; T15(Phospho): 25; S16(Phospho): 25; T17(Phospho): 25; S18(Phospho): 25; S19(Phospho): 25; T20(Phospho): 25; S23(Phospho): 25	P97868-2	0
gGPEPPAsSEMDDNSLSPEAcYEck	1089.13	3	1xTMT6plex [G/K]; 2xCarbamidomethyl [C21; C24]; 1xPhospho [S/Y]	S8(Phospho): 33.27; S9(Phospho): 33.27; S15(Phospho): 33.27	Q61554	0
ePLAsPHPAQLLR	579.979	3	1xTMT6plex [N-Term]; 1xPhospho [S5(100)]	S5(Phospho): 100	Q9JIX8	0
gALGcPQEAATATAPGSGTAVtLR	856.09	3	1xTMT6plex [N-Term]; 1xCarbamidomethyl [C5]; 1xPhospho [S/T]	S17(Phospho): 33.29; T19(Phospho): 33.29; T22(Phospho): 33.29	Q3UVU3	0
dLEFcsTEEEkETDR	809.365	3	1xTMT6plex [D/K]; 1xCarbamidomethyl [C5]; 1xPhospho [S6(100)]	S6(Phospho): 100	Q05CL8	0
nQsSPPPAPPLcLR	614.975	3	1xTMT6plex [N-Term]; 1xCarbamidomethyl [C12]; 1xPhospho [S]	S3(Phospho): 50; S4(Phospho): 50	Q3U3T8	0
gSGTAsDDEFENLR	602.929	3	1xTMT6plex [N-Term]; 1xPhospho [S6(99.7)]	S6(Phospho): 100	Q7TMY8	0
tcTTVAFTQVNsEDkGALAk	727.882	4	TMT6plex [T]; 1xCarbamidomethyl [C2]; 1xPhospho [S12(100)]	S12(Phospho): 100	P12970	0
nkQEDLNSEALsPSITcDLSSR	751.369	4	1xTMT6plex [N/K]; 1xCarbamidomethyl [C17]; 1xPhospho [S12(100)]	S12(Phospho): 99.99	Q7TT18	0
eNVEYIEREEsDGEYDEFGR	925.393	3	1xTMT6plex [N-Term]; 1xPhospho [S11(100)]	S11(Phospho): 100	Q9R020	0
gPcEPGHQITETGEHPPLAAtGELPREESVESDVEk	1106.03	4	1xTMT6plex [G/K]; 1xCarbamidomethyl [C3]; 1xPhospho [S32(99.6)]	T21(Phospho): 50; S29(Phospho): 50	Q922B9	0
sSsAPNVHINTIEPVNIDEk	901.465	3	1xTMT6plex [S/K]; 1xPhospho [S3(99.4)]	S3(Phospho): 99.41	P28028	0
iTVNGDsSAETEELANEI	1101.01	2	1xTMT6plex [N-Term]; 1xPhospho [S/T]	S7(Phospho): 49.8; S8(Phospho): 49.8	Q80UM3	0
vAGSEGSSStLVDYTSTSSTGGSPVRksEEk	985.231	4	TMT6plex [V]; 2xPhospho [S28(98); Y/T/S]	Y14(Phospho): 24.85; T15(Phospho): 24.85; S16(Phospho): 24.85; T17(Phospho): 24.85; S28(Phospho): 98.03	P97868-2	0
sVELGLEER	670.836	2	1xTMT6plex [N-Term]; 1xPhospho [S1(100)]	S1(Phospho): 100	P84309-2	0
gLGPPsPPAPPR	484.591	3	1xTMT6plex [N-Term]; 1xPhospho [S6(100)]	S6(Phospho): 100	Q61235	0
aNSTQEPSQQPASSGASPLSASEGPEsPGSSRPSVAGLR	1019.48	4	1xTMT6plex [N-Term]; 1xPhospho [S/T]	S13(Phospho): 16.65; S14(Phospho): 16.65; S17(Phospho): 16.65; S20(Phospho): 16.65; S22(Phospho): 16.65; S27(Phospho): 16.65	Q8CI51	0
lESAASsLGDQEEGR	929.425	2	1xTMT6plex [N-Term]; 1xPhospho [S7(99.7)]	S7(Phospho): 99.68	Q80U62	0
vSNPDNHAPySEGDEDDLEPHAIIR	1033.8	3	1xTMT6plex [N-Term]; 1xPhospho [Y/S]	Y10(Phospho): 50; S11(Phospho): 50	Q8BPM2	0
dGESYDPYDFSEAETQmPQVHtPk	832.121	4	1xTMT6plex [D/K]; 1xOxidation [M17(100)]; 1xPhospho [T22(100)]	M17(Oxidation): 100; T22(Phospho): 100	P25206	0
kGATPAEDDEDkDIDLFGsDEEEEDk	974.217	4	TMT6plex [K]; 1xPhospho [S19(100)]	S19(Phospho): 100	P57776-2; P57776-3	0
tSsDHTNPTsPLLVkPSDLSEENk	861.679	4	TMT6plex [T]; 1xPhospho [T/S]	S2(Phospho): 33.33; S3(Phospho): 33.33; T6(Phospho): 33.33; T9(Phospho): 49.94; S10(Phospho): 49.94	O54916	0
rQSsTADAPEAQHEPGITITEWk	773.388	4	1xTMT6plex [R/K]; 1xPhospho [S/T]	S3(Phospho): 33.33; S4(Phospho): 33.33; T5(Phospho): 33.33	Q7TSH2	0
eLAEAVkPNySPNIVk	847.142	3	TMT6plex [E]; 1xPhospho [Y/S]	Y10(Phospho): 50; S11(Phospho): 50	Q8VC97	0
sEPTsPPPSAFk	594.974	3	1xTMT6plex [S/K]; 1xPhospho [S5(99.7)]	S5(Phospho): 99.74	Q5PRE5	0
sQEDLNEPIk	570.962	3	1xTMT6plex [S/K]; 1xPhospho [S1(100)]	S1(Phospho): 100	Q80TV8	0
sSLRGEAENATEVSTVLk	810.428	3	1xTMT6plex [S/K]; 1xPhospho [S2(99.1)]	S2(Phospho): 99.12	P70268-2	0
lsPNPPNLTk	809.952	2	1xTMT6plex [L/K]; 1xPhospho [S2(100)]	S2(Phospho): 100	Q3TKT4-2	0
rYPtPYPDELk	639.669	3	1xTMT6plex [R/K]; 1xPhospho [Y/T]	Y2(Phospho): 49.93; T4(Phospho): 49.93	Q80TH2-2	0
fLSHsTDSLNk	596.309	3	1xTMT6plex [F/K]; 1xPhospho [S5(99.7)]	S5(Phospho): 99.71	E9Q394	0
tLPSASPSPGYLGR	571.292	3	1xTMT6plex [N-Term]; 1xPhospho [T1(99.7)]	T1(Phospho): 99.73	P97717	0
sEDsIGPEAGcEEEGSSVSGLAk	945.099	3	1xTMT6plex [S/K]; 1xCarbamidomethyl [C11]; 1xPhospho [S1(100)]	S1(Phospho): 100	Q5SW19	0
gGRsPDEVTLTSIVPTR	698.698	3	1xTMT6plex [N-Term]; 1xPhospho [S4(100)]	S4(Phospho): 100	Q99JB8	0
hPsIETLDSPTGSHVEWck	906.769	3	1xTMT6plex [H/K]; 1xCarbamidomethyl [C18]; 1xPhospho [S/T]	S3(Phospho): 50; T6(Phospho): 50	Q9Z2C4	0
ssDSEEAFETPESTTPVk	827.056	3	1xTMT6plex [S/K]; 1xPhospho [S/T]	S1(Phospho): 99.54	Q9JJG0	0
nGGIQHTGAAAAAAEFNDDtD	785.674	3	1xTMT6plex [N-Term]; 1xPhospho [T20(100)]	T20(Phospho): 100	Q7TMV1	0
vPsSDEEVVEEPQSR	665.975	3	1xTMT6plex [N-Term]; 1xPhospho [S]	S3(Phospho): 50; S4(Phospho): 50	P58871	0
dQPDGTSLsPAQsPSQSQPPAAcTPR	1023.78	3	1xTMT6plex [N-Term]; 1xCarbamidomethyl [C23]; 2xPhospho [S9(99.8); S/T]	S9(Phospho): 99.8; S13(Phospho): 50.1; S15(Phospho): 50.1	P97434-5	0
sPSLLQSGVk	777.439	2	1xTMT6plex [S/K]; 1xPhospho [S1(100)]	S1(Phospho): 100	Q7TPV4	0
aLQYEQtLMYGR	891.429	2	1xTMT6plex [N-Term]; 1xPhospho [T7(99.8)]	T7(Phospho): 99.75	Q9R0A1	0
dScSsPPSLNYGk	650.64	3	1xTMT6plex [D/K]; 1xCarbamidomethyl [C3]; 1xPhospho [S5(99.4)]	S4(Phospho): 50; S5(Phospho): 50	A2ALU4	0
dAVTEDsPQPPLPSVR	672.999	3	1xTMT6plex [N-Term]; 1xPhospho [S7(100)]	S7(Phospho): 100	P70399	0
lPQSALNTHQsPDFk	741.051	3	1xTMT6plex [L/K]; 1xPhospho [T8(100)]	T8(Phospho): 100	Q9ESL4	0
kIQPQLPDEDGNHsDkEDEQPQVVVLk	817.238	5	TMT6plex [K]; 1xPhospho [S14(100)]	S14(Phospho): 100	Q8K039	0
sLYSSSPGGAYVTR	877.42	2	1xTMT6plex [N-Term]; 1xPhospho [S6(99.8)]	S1(Phospho): 99.57	P20152	0
dSGVASTEDSSSsHITAAALAAk	905.449	3	1xTMT6plex [D/K]; 1xPhospho [S/T]		Q8BUV3	0
tAEsGELHGLTTDEk	709.352	3	1xTMT6plex [T/K]; 1xPhospho [S4(100)]	S4(Phospho): 100	P07309	0
lTVENsPkQETGITEGQGPVGEEEEk	1184.94	3	TMT6plex [L]; 1xPhospho [S6(100)]	S6(Phospho): 99.39	Q9CQJ6	0
sTAsPVPcEEQcHSLPTVLQGQEk	1074.18	3	1xTMT6plex [S/K]; 2xCarbamidomethyl [C8; C12]; 1xPhospho [S14(100)]	S14(Phospho): 100	Q9QXM1	0
eLsPEQDDGFR	801.354	2	1xTMT6plex [N-Term]; 1xPhospho [S3(100)]	S3(Phospho): 100	Q6P1G0	0
rsSAIGIENIQEVQEk	780.417	3	1xTMT6plex [R/K]; 1xPhospho [S3(99.6)]	S3(Phospho): 99.56	A2ALS5-2	0
eDGGLEDNEkNFYEsEEEEEEkEk	976.206	4	TMT6plex [E]; 1xPhospho [Y/S]	Y13(Phospho): 50; S15(Phospho): 50	Q9Z1T1	0
gSAEGssDEEGkLVIDEPAkEk	838.674	4	TMT6plex [G]; 2xPhospho [S6(100); S7(100)]	S6(Phospho): 100; S7(Phospho): 100	P51859	0
rGsLELGNPSAAHLGDELk	834.775	3	1xTMT6plex [R/K]; 1xPhospho [S3(100)]	S3(Phospho): 100	Q8K4L3	0
fSHSYLsDsDTEAk	735.656	3	1xTMT6plex [F/K]; 1xPhospho [S7(100)]	S7(Phospho): 99.59; S9(Phospho): 99.59	Q9JMH9-6	0
tPPHLAEGVLSSScPLQScHFHASEsPsGsRPSTPk	906.41	5	1xTMT6plex [T/K]; 3xPhospho [S/T]; 2xCarbamidomethyl [C14; C19]	S11(Phospho): 37.41; S12(Phospho): 37.41; S13(Phospho): 37.41; S18(Phospho): 37.41; S24(Phospho): 37.41; S26(Phospho): 37.41; S28(Phospho): 37.41; S30(Phospho): 37.41	Q91ZP3	0
rsPVsPQLQQQHQAAAAAFLQQR	983.818	3	1xTMT6plex [N-Term]; 1xPhospho [S2(100)]	S2(Phospho): 100; S5(Phospho): 100	Q812E0	0
vDQSLHTNASLDAAsEYAk	853.423	3	1xTMT6plex [V/K]; 1xPhospho [S/T/Y]	S10(Phospho): 50; S15(Phospho): 50	Q91YP2	0
lTLsDGEsGEEkPTkPk	723.885	4	TMT6plex [L]; 2xPhospho [S4(100); S8(100)]	S4(Phospho): 100; S8(Phospho): 100	Q61687	0
eATQAVLDkPETLSSDAsTR	886.452	3	1xTMT6plex [E/K]; 1xPhospho [S18(99.2)]	S18(Phospho): 99.24	P50544	0
tQsGNFNTDAPGmAEFR	723.315	3	1xTMT6plex [N-Term]; 1xOxidation [M13(100)]; 1xPhospho [S3(99.7)]	S3(Phospho): 99.99; M13(Oxidation): 100	O35711-4	0
gPSLNPVLDYDHGsRSQESGYYDR	1007.79	3	1xTMT6plex [N-Term]; 1xPhospho [S/Y]	Y10(Phospho): 49.84; S14(Phospho): 49.84	Q8K310	0
dFQSPGEQEPLSSEENYHSScFSQSDSQcGsPPR	1390.57	3	1xTMT6plex [N-Term]; 2xCarbamidomethyl [C21; C29]; 1xPhospho [S31(99.3)]	S12(Phospho): 11.11; S13(Phospho): 11.11; Y17(Phospho): 11.11; S19(Phospho): 11.11; S20(Phospho): 11.11; S23(Phospho): 11.11; S25(Phospho): 11.11; S27(Phospho): 11.11; S31(Phospho): 11.11	Q8C0D4	0
gSRPPLILQSQSLPcsSPR	797.08	3	1xTMT6plex [N-Term]; 1xCarbamidomethyl [C15]; 1xPhospho [S]	S16(Phospho): 50; S17(Phospho): 50	Q6KCD5-2	0
dSLYTsMPNLR	803.381	2	1xTMT6plex [N-Term]; 1xPhospho [T/S/Y]	T5(Phospho): 49.91; S6(Phospho): 49.91	Q8JZZ7-2	0
rPPSQSLTSSSLSSPDIFDsPSPEEDkEEHISLAHR	901.048	5	1xTMT6plex [R/K]; 1xPhospho [S/T]	S20(Phospho): 50; S22(Phospho): 50	Q8R550	0
tESVTSGPLSPEGsPSk	733.371	3	1xTMT6plex [T/K]; 1xPhospho [S14(100)]	S14(Phospho): 99.99	Q9QYB8	0
gQGSEPAAITGGQVGPETPEPPPsPPETR	788.13	4	1xTMT6plex [N-Term]; 1xPhospho [S24(99.4)]	S24(Phospho): 99.42	Q99MS7	0
sEsPEEPALEkPPLDk	845.118	3	TMT6plex [S]; 1xPhospho [S3(100)]	S3(Phospho): 100	Q8BYU6	0
tDPIsLSNcTEDAR	944.421	2	1xTMT6plex [N-Term]; 1xCarbamidomethyl [C9]; 1xPhospho [S5(100)]	S5(Phospho): 100	Q8K3K8	0
aGISTTSVcEGQIANPsPISR	818.735	3	1xTMT6plex [N-Term]; 1xCarbamidomethyl [C9]; 1xPhospho [S17(100)]	S17(Phospho): 99.99	Q6P539	0
kDsLGAHSITSPGGNNVQLIDk	755.411	4	TMT6plex [K]; 1xPhospho [S3(98.6)]	S3(Phospho): 98.62	A8Y5H7-3	0
cEENtSPTLDAVESk	740.016	3	1xTMT6plex [C/K]; 1xCarbamidomethyl [C1]; 1xPhospho [S6(99.2)]	S6(Phospho): 99.21	E9Q5F9	0
qSPQSASLTFGEGTEsPGGQScQQAk	802.127	4	1xTMT6plex [Q/K]; 1xCarbamidomethyl [C22]; 1xPhospho [T/S]	T14(Phospho): 49.95; S16(Phospho): 49.95	F8VPU2	0
ssSLMDIREEELEGGSR	735.341	3	1xTMT6plex [N-Term]; 1xPhospho [S3(99.6)]	S3(Phospho): 99.32	Q920R0	0
qTLDASLTsTPPAEkPEDPk	723.885	4	TMT6plex [Q]; 1xPhospho [T/S]	T8(Phospho): 33.33; S9(Phospho): 33.33; T10(Phospho): 33.33	Q9CXJ4	0
aSVIPTLQDPPSkEPsTSLSSPHSSEPcSTLAR	1001.25	4	1xTMT6plex [A/K]; 1xPhospho [S/T]; 1xCarbamidomethyl [C28]	S12(Phospho): 16.67; S16(Phospho): 16.67; T17(Phospho): 16.67; S18(Phospho): 16.67; S20(Phospho): 16.67; S21(Phospho): 16.67	Q9JL19	0
vFLQDNPtRPTSPEAGNTLR	841.428	3	1xTMT6plex [N-Term]; 1xPhospho [T/S]	T8(Phospho): 33.33; T11(Phospho): 33.33; S12(Phospho): 33.33	Q8BZQ7	0
nkPSVLEDsSFEGAEGDRPEVTESINPGDR	943.204	4	1xTMT6plex [N/K]; 1xPhospho [S9(99.7)]	S9(Phospho): 99.69	P97412	0
nGLSQPsEEEADIPkPk	652.347	4	TMT6plex [N]; 1xPhospho [S7(100)]	S7(Phospho): 100	Q9JIK5	0
gGDTsDTESSIIIR	587.281	3	1xTMT6plex [N-Term]; 1xPhospho [S5(99.5)]	S5(Phospho): 99.47	O35892	0
aAIIsAEGDSk	800.422	2	1xTMT6plex [A/K]; 1xPhospho [S5(100)]	S5(Phospho): 100	P67778	0
ktSPASLDFPEPQk	771.421	3	TMT6plex [K]; 1xPhospho [T/S]	T2(Phospho): 33.33; S3(Phospho): 33.33; S6(Phospho): 33.33	Q8K327	0
gsPQAGMDLSFATR	582.94	3	1xTMT6plex [N-Term]; 1xOxidation [M7(100)]; 1xPhospho [S2(100)]	S2(Phospho): 100	Q99L88	0
tSRPENAIIySNNEDFQVGQAk	1007.17	3	1xTMT6plex [T/K]; 1xPhospho [S11(99.8)]	S11(Phospho): 99.76	P40142	0
gAsPVTPSTTPPPPTDPQLTk	876.462	3	1xTMT6plex [G/K]; 1xPhospho [S3(100)]	S3(Phospho): 96.81	Q80U49	0
sLsPPWEQDRR	560.608	3	1xTMT6plex [N-Term]; 1xPhospho [S3(100)]	S3(Phospho): 100	Q91ZV0	0
iIYGGsVTGATck	622.325	3	1xTMT6plex [I/K]; 1xCarbamidomethyl [C12]; 1xPhospho [S6(99.7)]	S6(Phospho): 99.68	P17751	0
qAQsSTEIPLQAESGQGTEEEAAk	1009.82	3	1xTMT6plex [Q/K]; 1xPhospho [S/T]	S4(Phospho): 33.33; S5(Phospho): 33.33; T6(Phospho): 33.33	Q9WTQ5	0
aSSGDISPYDNNsPVLSER	773.023	3	1xTMT6plex [N-Term]; 1xPhospho [S13(100)]	S13(Phospho): 100	O54834	0
aTTPASTANSDVSAIPPDtPSkEDNEGFVk	954.231	4	TMT6plex [A]; 1xPhospho [T19(99.1)]	T19(Phospho): 99.12	Q58A65-2	0
tQtPPLGQTPQLGLk	706.398	3	1xTMT6plex [T/K]; 1xPhospho [T]	T3(Phospho): 100	Q62448	0
mSTLSYRPsDNMSSAAk	795.384	3	1xTMT6plex [M/K]; 1xPhospho [S9(100)]	S9(Phospho): 100	P29754	0
tSsIPVQEAPGASPEEEEATQk	941.794	3	1xTMT6plex [T/K]; 1xPhospho [S3(98.6)]	S3(Phospho): 98.6	Q91Z58	0
aAAAEPPPPPPPPPREDDPAQDsGPEELPLAR	718.953	5	1xTMT6plex [N-Term]; 1xPhospho [S23(100)]	S23(Phospho): 100	P13405	0
tIAAASVQTLPQSQStPk	789.43	3	1xTMT6plex [T/K]; 1xPhospho [S13(99.4)]	S13(Phospho): 99.44	P25425-12	0
rLDGDFELGSIsNQGR	691.67	3	1xTMT6plex [N-Term]; 1xPhospho [S10(99.6)]	S10(Phospho): 99.58	P21440	0
qFmAETQFsSGEk	681.989	3	1xTMT6plex [Q/K]; 1xPhospho [S9(99.7)]	M3(Oxidation): 100; S9(Phospho): 99.67	Q60865	0
ysVLQQHAEADGVEALDSTSHAk	998.824	3	1xTMT6plex [Y/K]; 1xPhospho [S2(99.4)]	S2(Phospho): 99.56	Q6PHU5-2	0
sAPPsPPPPGTR	735.371	2	1xTMT6plex [N-Term]; 1xPhospho [S5(100)]	S5(Phospho): 100	Q3U1Z5	0
tEDGDWEWsDDEmDEkSEEGk	825.855	4	TMT6plex [T]; 1xOxidation [M13(100)]; 1xPhospho [S9(100)]	S9(Phospho): 100; M13(Oxidation): 100	Q9Z1W9	0
tVtPVRQPELINLk	716.084	3	1xTMT6plex [T/K]; 1xPhospho [T3(100)]	T3(Phospho): 100	Q9CSB4	0
aEEGGESEGDAsEkDAk	619.799	4	TMT6plex [A]; 1xPhospho [S12(100)]	S12(Phospho): 99.74	Q8BGC0	0
kSHSsPSLNPDASPVTAk	864.132	3	TMT6plex [K]; 1xPhospho [S/T]	S4(Phospho): 33.33; S5(Phospho): 33.33; S7(Phospho): 33.33	Q2PFD7	0
scAAEPEVEPEAHEGDGDkkGsAEGsSDEEGk	873.797	5	TMT6plex [S]; 1xCarbamidomethyl [C2]; 2xPhospho [S]	S22(Phospho): 66.67; S26(Phospho): 66.67; S27(Phospho): 66.67	P51859	0
sEQQAEALDsPQkk	776.08	3	TMT6plex [S]; 1xPhospho [S10(100)]	S10(Phospho): 100	Q3UZ39	0
ssFDSSTAENHSLSGSLTGSLTGSTLSSASPR	1146.53	3	1xTMT6plex [N-Term]; 1xPhospho [S/T]	S2(Phospho): 97.92	Q8BRK8	0
kDsFSSQATk	622.671	3	TMT6plex [K]; 1xPhospho [S3(100)]	S3(Phospho): 100	Q7TMQ7	0
gAQADHFTESPLsPGSQVQVR	840.74	3	1xTMT6plex [N-Term]; 1xPhospho [S13(99.6)]	S13(Phospho): 99.57	Q3THG9	0
dsSESQLASTESDkPTTGR	845.406	3	1xTMT6plex [D/K]; 1xPhospho [S3(99.1)]	S3(Phospho): 99.09	Q8BH50	0
lSSQPsTDVSTDkER	730.035	3	1xTMT6plex [L/K]; 1xPhospho [S/T]	S6(Phospho): 50; T7(Phospho): 50	E9Q6J5-3	0
qADLSFSsPVEmk	664.996	3	1xTMT6plex [Q/K]; 1xOxidation [M12(100)]; 1xPhospho [S8(99.6)]	S8(Phospho): 99.58; M12(Oxidation): 100	Q9Z204	0
rAsLVAQPSTSSQSVQTSGAk	657.849	4	1xTMT6plex [R/K]; 1xPhospho [S3(100)]	S3(Phospho): 100	Q8K190	0
lHSQYsGDkYHQWQDAHk	599.902	5	TMT6plex [L]; 1xPhospho [Y/S]	Y5(Phospho): 33.33; S6(Phospho): 33.33; Y10(Phospho): 33.33	Q91XT4	0
vDsSSEDGVDAkPDR	705.672	3	1xTMT6plex [V/K]; 1xPhospho [S3(99.2)]	S3(Phospho): 99.2	P97864	0
aVPSEsPSSSSSk	596.632	3	1xTMT6plex [A/K]; 1xPhospho [S6(99.8)]	S6(Phospho): 99.78	Q9D902	0
aSTVPIIGsPSSk	594.665	3	1xTMT6plex [A/K]; 1xPhospho [S9(100)]	S9(Phospho): 100	Q8BGI4	0
kDPScQTSTsLGk	726.047	3	TMT6plex [K]; 1xCarbamidomethyl [C5]; 1xPhospho [T/S]	T7(Phospho): 33.29; S8(Phospho): 33.29; T9(Phospho): 33.29	Q8BI29	0
sSSVLsLEGSDk	873.949	2	1xTMT6plex [S/K]; 1xPhospho [S6(99.6)]	S6(Phospho): 99.59	Q4VAC9	0
kNsAAELGASk	615.014	3	TMT6plex [K]; 1xPhospho [S3(100)]	S3(Phospho): 100	Q8BSD5	0
sPISSDPTASVTNNPILSADRPSR	931.132	3	1xTMT6plex [N-Term]; 1xPhospho [S1(100)]	S1(Phospho): 99.99	Q925J9	0
nAQVSGQEPHYAsLQQLPVSSSDITDMk	892.94	4	1xTMT6plex [N/K]; 1xPhospho [S13(98)]	S13(Phospho): 98.05	O08843	0
dIkEEsDEEDDDDEESGR	884.035	3	1xTMT6plex [D/K]; 1xPhospho [S6(100)]	S6(Phospho): 100	Q9CXK9	0
aQGLASTSTAPsPSR	870.429	2	1xTMT6plex [N-Term]; 1xPhospho [S12(99.6)]	S12(Phospho): 99.68	Q91X58	0
sSEDVSAHAATk	870.932	2	1xTMT6plex [S/K]; 1xPhospho [S1(99.8)]	S1(Phospho): 99.76	Q9JID9	0
tQHSsLDQSSPPQSGVSASYNHPVLGMYDAk	957.458	4	1xTMT6plex [T/K]; 1xPhospho [S5(94.3)]	S5(Phospho): 94.28	Q6NZM9	0
kSSTGSPTsPINAEk	757.745	3	TMT6plex [K]; 1xPhospho [S6(100)]	T8(Phospho): 99.55	Q6PDN3	0
sSsPGPDTVADRPDSESPLEVk	936.793	3	1xTMT6plex [S/K]; 1xPhospho [S3(99.6)]	S3(Phospho): 99.58	Q8K1N1	0
vAVSAMAVGEPGLAskPASPAAGPTQEEk	704.373	5	TMT6plex [V]; 1xPhospho [S/T]	S15(Phospho): 50; S19(Phospho): 50	Q8CHI8	0
gPVsPSYDQPHk	617.313	3	1xTMT6plex [G/K]; 1xPhospho [S/Y]	S6(Phospho): 49.89; Y7(Phospho): 49.89	Q8K2W9	0
skPEESRsPGEATAGVSTLDEAR	971.484	3	1xTMT6plex [S/K]; 1xPhospho [S8(99.1)]	S8(Phospho): 99.14	Q91VY5	0
sDSAsDSQEIk	852.908	2	1xTMT6plex [S/K]; 1xPhospho [S5(99.7)]	S5(Phospho): 99.68	O70311	0
aEIDSHsFGEkNsTLSEEDYIER	1092.16	3	1xTMT6plex [A/K]; 2xPhospho [S/T/Y]	S7(Phospho): 99.63; S13(Phospho): 99.63	O55003	0
dAPAmRsPPPPPASAASPPESLR	875.429	3	1xTMT6plex [N-Term]; 1xOxidation [M5(100)]; 1xPhospho [S7(100)]	M5(Oxidation): 100; S7(Phospho): 100	Q61409	0
dkYPLSGHLASTGPLASTEsPEPSWR	831.169	4	1xTMT6plex [D/K]; 1xPhospho [T/S/Y]	T18(Phospho): 49.85; S20(Phospho): 49.85	Q8CGB6	0
iVAHVPQTPVRPEtPNR	740.733	3	1xTMT6plex [N-Term]; 1xPhospho [T8(99.7)]	T8(Phospho): 50; T14(Phospho): 50	Q5HZG4	0
gILAADESTGsIAk	624.335	3	1xTMT6plex [G/K]; 1xPhospho [S11(99.6)]	S11(Phospho): 99.65	P05064	0
sPGHmVILNQTk	627.002	3	1xTMT6plex [S/K]; 1xPhospho [S1(100)]	S1(Phospho): 100; M5(Oxidation): 100	Q8CH25	0
hkEELLENEDEQNsPPk	935.142	3	TMT6plex [H]; 1xPhospho [S14(100)]	S14(Phospho): 100	Q4VA53-3	0
hALQSASAGSGSFtDVR	1000.47	2	1xTMT6plex [N-Term]; 1xPhospho [S12(100)]	S12(Phospho): 100	P11276	0
sASScDVSSsPSLPSR	966.931	2	1xTMT6plex [N-Term]; 1xCarbamidomethyl [C5]; 1xPhospho [S]	S9(Phospho): 49.79; S10(Phospho): 49.79	P61460	0
rQsHLLLQSSLPDQQLLk	881.497	3	1xTMT6plex [R/K]; 1xPhospho [S3(100)]	S3(Phospho): 100	Q8K2Q9	0
sQETScPsPASSVASHETPk	875.746	3	1xTMT6plex [S/K]; 1xCarbamidomethyl [C6]; 1xPhospho [S8(99.5)]	S8(Phospho): 99.51	Q5SV85	0
lTHSLsTSNITAIPEk	750.742	3	1xTMT6plex [L/K]; 1xPhospho [S/T]	S6(Phospho): 33.31; T7(Phospho): 33.31; S8(Phospho): 33.31	O35618	0
kGLGGPDGEPASGsPk	741.066	3	TMT6plex [K]; 1xPhospho [S]	S12(Phospho): 50; S14(Phospho): 50	Q8VI59	0
sMsADEDLQEPSR	887.381	2	1xTMT6plex [N-Term]; 1xPhospho [S3(99.6)]	S3(Phospho): 99.57	P19426	0
dVLQAAAAQHQDQNQEANGEVRsR	736.847	4	1xTMT6plex [N-Term]; 1xPhospho [S23(100)]	S23(Phospho): 100	P55937	0
aAVVAsPLLDQQR	838.948	2	1xTMT6plex [N-Term]; 1xPhospho [S6(100)]	S6(Phospho): 100	E9Q784	0
rDPsVGEHTVEVLR	634.993	3	1xTMT6plex [N-Term]; 1xPhospho [S4(100)]	S4(Phospho): 100	O09174	0
sRsPPSEEASk	571.625	3	1xTMT6plex [S/K]; 1xPhospho [S3(100)]	S3(Phospho): 100	Q8BP78	0
sGSSHASQDAsVSYPQHHVGNLSPTSTSPNSYER	970.934	4	1xTMT6plex [N-Term]; 2xPhospho [S/Y/T]	S23(Phospho): 16.63; T25(Phospho): 16.63; S26(Phospho): 16.63; T27(Phospho): 16.63; S28(Phospho): 16.63; Y32(Phospho): 16.63	Q9CQT2	0
lETEDTSGsPSR	794.359	2	1xTMT6plex [N-Term]; 1xPhospho [S9(99.6)]	S9(Phospho): 99.63	P21619	0
akPLsPEAQPk	645.042	3	TMT6plex [A]; 1xPhospho [S5(100)]	S5(Phospho): 100	Q9CXK9	0
aSSTQDSQEStDVEEEGkEEEk	1070.5	3	TMT6plex [A]; 1xPhospho [S/T]	S10(Phospho): 50; T11(Phospho): 50	Q5RJH2	0
qNSDDEDQPQVsDEEk	801.019	3	1xTMT6plex [Q/K]; 1xPhospho [S12(100)]	S12(Phospho): 100	Q5XJE5	0
vIySQPSTR	680.347	2	1xTMT6plex [N-Term]; 1xPhospho [Y3(100)]	Y3(Phospho): 100	O88792	0
eTSVEGPGGSSELSsNSPESHNkPTTSR	849.903	4	1xTMT6plex [E/K]; 1xPhospho [S/T]	S14(Phospho): 33.29; S15(Phospho): 33.29; S17(Phospho): 33.29	P51612	0
sLAVsDEEEAEEEAEk	1152.03	2	1xTMT6plex [S/K]; 1xPhospho [S5(100)]	S5(Phospho): 100	Q69ZX6	0
eRsSTFLER	478.571	3	1xTMT6plex [N-Term]; 1xPhospho [S3(99.7)]	S3(Phospho): 99.69	O88343	0
qSGtPPGmGAPGIPGASIVGGAGGR	825.407	3	1xTMT6plex [N-Term]; 1xPhospho [S/T]	S2(Phospho): 50; T4(Phospho): 50; M8(Oxidation): 100	Q148V7	0
lSLQHTQQNADGQEDGEsERNSDGSGDPGR	874.129	4	1xTMT6plex [N-Term]; 1xPhospho [S/T]	S18(Phospho): 49.91; S22(Phospho): 49.91	Q9D3A8	0
eSVANTVADVEsSGSTSSk	798.387	3	1xTMT6plex [E/K]; 1xPhospho [S/T]	S12(Phospho): 33.3; S13(Phospho): 33.3; S15(Phospho): 33.3	Q8CJF7	0
tLTDEVNsPDSDRR	638.631	3	1xTMT6plex [N-Term]; 1xPhospho [S8(100)]	S8(Phospho): 100	Q6PDG5	0
gSHQmsLDNPDYQQDFFPk	936.761	3	1xTMT6plex [G/K]; 1xOxidation [M5(100)]; 1xPhospho [S6(100)]	M5(Oxidation): 100; S6(Phospho): 99.7	Q01279	0
aIEkDscEDIGVEEASELSk	744.873	4	TMT6plex [A]; 1xCarbamidomethyl [C7]; 1xPhospho [S6(100)]	S6(Phospho): 100	P51830	0
kEkPELAEPSHLNGPsSDLEAAFLSR	718.783	5	TMT6plex [K]; 1xPhospho [S]	S16(Phospho): 49.85; S17(Phospho): 49.85	P83741-3	0
sStSDEEPkDHLNGk	804.406	3	TMT6plex [S]; 1xPhospho [S4(99.7)]	S4(Phospho): 99.69	P59242	0
gVAPADsPDAPR	731.35	2	1xTMT6plex [N-Term]; 1xPhospho [S7(100)]	S7(Phospho): 100	Q6ZPS6	0
gRPPAEkLsPNPPk	564.577	4	TMT6plex [G]; 1xPhospho [S9(100)]	S9(Phospho): 100	Q6DIC0	0
mGATPTPFkSTGDItAAGVTEASR	726.869	4	1xTMT6plex [M/K]; 1xPhospho [S/T]	S10(Phospho): 49.88; T11(Phospho): 49.88	Q9Z0U1	0
rGPEVTSQGVQTSsPAck	809.741	3	1xTMT6plex [R/K]; 1xCarbamidomethyl [C17]; 1xPhospho [T/S]	T12(Phospho): 33.33; S13(Phospho): 33.33; S14(Phospho): 33.33	O70305	0
eDAAGsDRELNEDDSTDcDDDAQR	1003.39	3	1xTMT6plex [N-Term]; 1xCarbamidomethyl [C18]; 1xPhospho [S6(100)]	S6(Phospho): 100	Q7TMV1	0
qSGESVSSAALGtPERR	681.002	3	1xTMT6plex [N-Term]; 1xPhospho [T13(100)]	T13(Phospho): 100	P35710	0
vTAASGHcGAFSGsDSSR	1031.95	2	1xTMT6plex [N-Term]; 1xCarbamidomethyl [C8]; 1xPhospho [S/T]	S12(Phospho): 49.9; S14(Phospho): 49.9	Q6A0A9	0
qSSsPYEDkDk	684.348	3	TMT6plex [Q]; 1xPhospho [S/Y]	S4(Phospho): 99.13	Q8BTI8	0
vLHSSNPVPLYAPNLsPPADSR	880.783	3	1xTMT6plex [N-Term]; 1xPhospho [S16(100)]	S16(Phospho): 99.47	Q8BHZ4	0
dGSGTPsRHsLsGSSPGMk	848.365	3	1xTMT6plex [D/K]; 3xPhospho [T5(99.6); S7(99.6); S]	T5(Phospho): 99.58; S7(Phospho): 99.58; S12(Phospho): 33.29; S14(Phospho): 33.29; S15(Phospho): 33.29	Q8BTI8	0
dSLESAPSLsPVkELNAPDR	888.46	3	1xTMT6plex [D/K]; 1xPhospho [S10(99.6)]	S10(Phospho): 99.6	E9Q309	0
sPGLcSDSSLEESLR	973.441	2	1xTMT6plex [N-Term]; 1xCarbamidomethyl [C5]; 1xPhospho [S1(100)]	S1(Phospho): 100	Q99PP2	0
iSPAsPAGsPNADFAAHEESLGDR	929.071	3	1xTMT6plex [N-Term]; 2xPhospho [S5(99.8); S]	S2(Phospho): 50.09; S5(Phospho): 99.82; S9(Phospho): 50.09	A2AIW0	0
tPQEAImDGTEIAVsPR	714.011	3	1xTMT6plex [N-Term]; 1xOxidation [M7(100)]; 1xPhospho [S15(100)]	M7(Oxidation): 100; S15(Phospho): 100	O35730	0
sHsSPASLQLGTGAGAAGGPAQQHAHLR	744.121	4	1xTMT6plex [N-Term]; 1xPhospho [S/T]	S1(Phospho): 99.25	Q9EPK5-2	0
kSsQDSDTPAQASPPEEk	890.447	3	TMT6plex [K]; 1xPhospho [S/T]	S2(Phospho): 33.29; S3(Phospho): 33.29; S6(Phospho): 33.29	A2AB59	0
gHPDLQGQPADDIFEsIGDR	826.05	3	1xTMT6plex [N-Term]; 1xPhospho [S16(100)]	S16(Phospho): 100	Q9D0F3	0
gSEGYLAATYPAVGQTsPR	1117.54	2	1xTMT6plex [N-Term]; 1xPhospho [T/S/Y]	T16(Phospho): 49.88; S17(Phospho): 49.88	Q04690	0
eESTFASDLESQSSNVSIQAEPSRPVPsPR	885.922	4	1xTMT6plex [N-Term]; 1xPhospho [S/T]	S23(Phospho): 49.59; S28(Phospho): 49.59	Q80Z37	0
lGQQsPkDTAEVDENSGk	668.345	4	TMT6plex [L]; 1xPhospho [S5(100)]	S5(Phospho): 99.55	Q6P9R1	0
ksISHPESGDPPTmAEGEGYR	700.582	4	1xTMT6plex [K]; 1xPhospho [S8(100)]	S2(Phospho): 33.33; S4(Phospho): 33.33; S8(Phospho): 33.33; M14(Oxidation): 100	Q8VHQ9	0
aGtEEEEEEEEQSR	980.896	2	1xTMT6plex [N-Term]; 1xPhospho [T3(100)]	T3(Phospho): 100	Q9JK23	0
sEPQPEEGsPAAGQk	684.001	3	1xTMT6plex [S/K]; 1xPhospho [S9(100)]	S9(Phospho): 100	O88508	0
rSEsSGNLPSVADTR	628.972	3	1xTMT6plex [N-Term]; 1xPhospho [S/T]	S4(Phospho): 98.68	O08715-4	0
vAsRDTDLScSSk	982.481	2	1xTMT6plex [V/K]; 1xCarbamidomethyl [C10]; 1xPhospho [S3(99.7)]	S3(Phospho): 99.72	Q99MS7	0
iHRAsDPGLPAEEPk	719.048	3	1xTMT6plex [I/K]; 1xPhospho [S5(100)]	S5(Phospho): 100	B2RQC6	0
gHLSRPEAQSLsPYTTSANR	621.056	4	1xTMT6plex [N-Term]; 1xPhospho [Y14(99)]	S12(Phospho): 99.99	Q9R190	0
sEsPPPLSEPk	569.298	3	1xTMT6plex [S/K]; 1xPhospho [S3(99.7)]	S3(Phospho): 99.69	Q8K2F0-2	0
eYGSQEGkHEyDDSSEEQSAEIR	803.608	4	1xTMT6plex [E/K]; 1xPhospho [Y/S]	Y11(Phospho): 49.85; S14(Phospho): 49.85	Q99KG3-2	0
ysPPRDDDkVDNQAk	839.097	3	TMT6plex [Y]; 1xPhospho [S2(99.5)]	S2(Phospho): 99.48	G5E870	0
dLPDGHAVsPR	736.858	2	1xTMT6plex [N-Term]; 1xPhospho [S9(100)]	S9(Phospho): 100	Q80VC9	0
sGkNSQEDsEDsEEkDVk	1029.82	3	TMT6plex [S]; 2xPhospho [S12(99.8); S]	S5(Phospho): 99.83; S9(Phospho): 50.09; S12(Phospho): 50.09	Q80XU3	0
aPsPHVVQENLHSEVVEVcTSSTLk	822.17	4	1xTMT6plex [A/K]; 1xCarbamidomethyl [C19]; 1xPhospho [S3(100)]	S3(Phospho): 100	Q7TPH6	0
kADTTTPTPTAILAPGsPASPPGSLEPk	868.225	4	TMT6plex [K]; 1xPhospho [S17(99.1)]	S17(Phospho): 99.13	Q7JJ13	0
qPHFGGEVsPHQDATFLYTEPLGR	748.86	4	1xTMT6plex [N-Term]; 1xPhospho [S9(100)]	S9(Phospho): 100	Q9DB26	0
dktPVQSQQPSATTPSGADEk	980.503	3	TMT6plex [D]; 1xPhospho [S/T]	T3(Phospho): 100	Q8VDM4	0
gsEENLDETR	729.819	2	1xTMT6plex [N-Term]; 1xPhospho [S2(100)]	S2(Phospho): 100	Q9QYC0	0
rQDsAGPILDGAR	555.616	3	1xTMT6plex [N-Term]; 1xPhospho [S4(100)]	S4(Phospho): 100	Q6AW69	0
sPsGSAFGSQENLR	582.606	3	1xTMT6plex [N-Term]; 1xPhospho [S9(100)]	S1(Phospho): 49.87; S3(Phospho): 49.87	Q8R1A4	0
nLEAVETLGSTSTIcSDktGTLTQNR	834.42	4	1xTMT6plex [N/K]; 1xCarbamidomethyl [C15]; 1xPhospho [S/T]	S10(Phospho): 16.66; T11(Phospho): 16.66; S12(Phospho): 16.66; T13(Phospho): 16.66; S16(Phospho): 16.66; T19(Phospho): 16.66	Q8VDN2	0
kSQAWAEGGsPR	604.644	3	1xTMT6plex [K]; 1xPhospho [S10(100)]	S10(Phospho): 100	Q9QXM1	0
hSSsSPVSGTmDkPVDLSTR	661.327	4	1xTMT6plex [H/K]; 1xOxidation [M11(100)]; 1xPhospho [S/T]	S4(Phospho): 49.8; S5(Phospho): 49.8; M11(Oxidation): 100	Q9ERU9	0
sQDATVsPGSEQSEk	696.668	3	1xTMT6plex [S/K]; 1xPhospho [S7(99.6)]	S7(Phospho): 99.58	Q80YV2	0
dSYSSSRsDLYSSGR	988.433	2	1xTMT6plex [N-Term]; 1xPhospho [S8(99.6)]	S8(Phospho): 99.63	Q91VM5	0
gRsEEELEASk	591.632	3	1xTMT6plex [G/K]; 1xPhospho [S3(100)]	S3(Phospho): 100	Q8CJ19	0
aLSQHPtVNDDLPNR	662.66	3	1xTMT6plex [N-Term]; 1xPhospho [T7(100)]	T7(Phospho): 100	P97872	0
eEAkPAsPSSVQDR	680.345	3	1xTMT6plex [E/K]; 1xPhospho [S7(99.8)]	S7(Phospho): 33.33; S9(Phospho): 33.33; S10(Phospho): 33.33	Q8BI84	0
qPMPSLHTALSDPRsPPSQk	678.854	4	1xTMT6plex [Q/K]; 1xPhospho [S15(100)]	S15(Phospho): 99.99	E9PZM4	0
sPYQEFTDHLVk	668.007	3	1xTMT6plex [S/K]; 1xPhospho [S/Y/T]	S1(Phospho): 50; Y3(Phospho): 50	P25444	0
tESESsSLDANEIPHR	694.318	3	1xTMT6plex [N-Term]; 1xPhospho [S/T]	S6(Phospho): 49.86; S7(Phospho): 49.86	Q3UM18	0
gGDSIGEtPTPGASk	956.476	2	1xTMT6plex [G/K]; 1xPhospho [T/S]	T8(Phospho): 99.73	Q99NB9	0
sktFSPGPQSQYVcR	760.712	3	1xTMT6plex [S/K]; 1xCarbamidomethyl [C14]; 1xPhospho [T3(100)]	S1(Phospho): 49.89; T3(Phospho): 49.89	Q5SXA9	0
sSVDNGsPTALSGSk	648.995	3	1xTMT6plex [S/K]; 1xPhospho [S7(99.5)]	S7(Phospho): 99.54	Q8C4V1	0
rDscGGGAFETQENWERLsDGGk	794.35	4	1xTMT6plex [R/K]; 1xCarbamidomethyl [C4]; 2xPhospho [S3(100); T/S]	S3(Phospho): 100; T11(Phospho): 50; S19(Phospho): 50	Q6GQT6	0
lSRPsYGSISSLPGPAPQPAPcR	902.119	3	1xTMT6plex [N-Term]; 1xCarbamidomethyl [C22]; 1xPhospho [S/Y]	S5(Phospho): 24.93; Y6(Phospho): 24.93; S8(Phospho): 24.93; S10(Phospho): 24.93	P41251	0
lLGsPGSEDGAPR	782.882	2	1xTMT6plex [N-Term]; 1xPhospho [S7(99.6)]	S4(Phospho): 50; S7(Phospho): 50	P50171-2	0
nLGTPTSStPRPSITPTk	798.432	3	1xTMT6plex [N/K]; 1xPhospho [T9(99.5)]	T9(Phospho): 99.54	Q80X80	0
tPAAAAAmNLAsPR	556.277	3	1xTMT6plex [N-Term]; 1xOxidation [M8(100)]; 1xPhospho [S12(100)]	M8(Oxidation): 100; S12(Phospho): 100	Q8BTI8	0
sFDLGSPkPGDETTPQGDSADEk	1049.18	3	TMT6plex [S]; 1xPhospho [S1(100)]	S1(Phospho): 98.23	A2CG49-7	0
yQEDSDPERsDYEEHQLQk	978.777	3	1xTMT6plex [Y/K]; 1xPhospho [S5(99.1)]	S5(Phospho): 33.33; S10(Phospho): 33.33; Y12(Phospho): 33.33	Q3TSG4	0
vDNARVsPEVGSADVASIAQk	663.6	4	1xTMT6plex [V/K]; 1xPhospho [S7(100)]	S7(Phospho): 99.99	Q6PGL7	0
tVFNSETPsRQNsVSSNTSQR	905.737	3	1xTMT6plex [N-Term]; 2xPhospho [S9(99.5); S13(99.5)]	S9(Phospho): 99.49; S13(Phospho): 99.49	O88746	0
sSDTcGsPALPSk	922.947	2	1xTMT6plex [S/K]; 1xCarbamidomethyl [C5]; 1xPhospho [S7(100)]	S7(Phospho): 100	Q8R5A3	0
rPsPDEPMTNLELk	722.374	3	1xTMT6plex [R/K]; 1xPhospho [S3(100)]	S3(Phospho): 100	Q9D1P4	0
kAsLELQEDVQEmHAVR	846.433	3	1xTMT6plex [K]; 1xOxidation [M13(100)]; 1xPhospho [S3(100)]	S3(Phospho): 100; M13(Oxidation): 100	Q8VC19	0
sPAsPTSPHMPALR	586.625	3	1xTMT6plex [N-Term]; 1xPhospho [S/T]	T6(Phospho): 49.9; S7(Phospho): 49.9	P35710	0
iLELtPEPDRPR	582.312	3	1xTMT6plex [N-Term]; 1xPhospho [T5(100)]	T5(Phospho): 100	Q69ZA1	0
rDsIESSSHEHGTTFSYVcDDGFR	775.338	4	1xTMT6plex [N-Term]; 1xCarbamidomethyl [C19]; 1xPhospho [S3(100)]	S3(Phospho): 99.99	P06909	0
rVsPEPELQLRPYQmEVAQPALDGk	852.196	4	1xTMT6plex [R/K]; 1xOxidation [M15(100)]; 1xPhospho [S3(100)]	S3(Phospho): 100; M15(Oxidation): 100	Q8R5F7	0
cIGkPGGsLDNSEQk	786.411	3	TMT6plex [C]; 1xCarbamidomethyl [C1]; 1xPhospho [S8(100)]	S8(Phospho): 100	P62075	0
sLNSVVTSEPDk	907.471	2	1xTMT6plex [S/K]; 1xPhospho [S1(100)]	S1(Phospho): 100	Q64430	0
yRsQSGEDESLNQPGPIk	636.569	4	1xTMT6plex [Y/K]; 1xPhospho [S/Y]	S3(Phospho): 50; S5(Phospho): 50	Q5BL07	0
sLLVSSPSTk	778.938	2	1xTMT6plex [S/K]; 1xPhospho [S1(100)]	S1(Phospho): 100	Q811P8	0
lAIREsIESEIR	575.643	3	1xTMT6plex [N-Term]; 1xPhospho [S6(100)]	S6(Phospho): 100	Q01853	0
vPAIGSFsPGEDRk	666.687	3	1xTMT6plex [V/K]; 1xPhospho [S8(99.6)]	S8(Phospho): 99.54	Q6PDN3	0
rPHHSQPASAcGSLSPASQtSPPSPPPPLVPPVPEDLHR	879.639	5	1xTMT6plex [N-Term]; 1xPhospho [S24(99.2)]; 1xCarbamidomethyl [C11]	S24(Phospho): 98.53	Q62417-7	0
tQEScGIAPLTPsQSPkPEAR	698.856	4	1xTMT6plex [T/K]; 1xCarbamidomethyl [C5]; 1xPhospho [T11(100)]	T11(Phospho): 33.33; S13(Phospho): 33.33; S15(Phospho): 33.33	Q9CZJ2	0
mNIAsPGTVHk	564.968	3	1xTMT6plex [M/K]; 1xPhospho [S5(100)]	S5(Phospho): 50; T8(Phospho): 50	Q8VDU5	0
vALVcTGsEGSSITNSQLDAR	825.395	3	1xTMT6plex [N-Term]; 1xCarbamidomethyl [C5]; 1xPhospho [S8(99.4)]	S8(Phospho): 33.24; S11(Phospho): 33.24; S12(Phospho): 33.24	Q4LDG0	0
rQFsAPNLk	533.632	3	1xTMT6plex [R/K]; 1xPhospho [S4(100)]	S4(Phospho): 100	Q60575-3	0
tsLSASPFEHSSSR	601.282	3	1xTMT6plex [N-Term]; 1xPhospho [S2(99.2)]	S2(Phospho): 99.19	Q63ZW7	0
tEESAsDkGSEAEAHVPPPFTPYVPR	834.91	4	1xTMT6plex [T/K]; 1xPhospho [S10(99.6)]	S10(Phospho): 99.55	Q91YT8	0
rDsLTGSSDLYk	627.324	3	1xTMT6plex [R/K]; 1xPhospho [S3(100)]	S3(Phospho): 100	Q80U78	0
qLQAsPGIGAGAPR	816.427	2	1xTMT6plex [N-Term]; 1xPhospho [S5(100)]	S5(Phospho): 100	Q5U4C9	0
dVQDAIAQsPEkEAk	799.427	3	TMT6plex [D]; 1xPhospho [S9(100)]	S9(Phospho): 100	Q8CH25	0
kPsVPDTASPADDSFVDPGER	909.108	3	1xTMT6plex [K]; 1xPhospho [S3(100)]	S3(Phospho): 100	Q99M51	0
iEDVGsDEEDDsGkDkk	981.474	3	TMT6plex [I]; 1xPhospho [S6(100)]	S6(Phospho): 100; S12(Phospho): 100	P11499	0
sAEQQQPPPAPPEEPGAPAPsPAAADk	794.145	4	1xTMT6plex [S/K]; 1xPhospho [S21(100)]	S21(Phospho): 100	Q8BRH4	0
sDNEETLGRPAQPPNAGESPHsPGVEDAPIAk	952.215	4	1xTMT6plex [S/K]; 1xPhospho [S22(100)]	S22(Phospho): 99.35	Q9ERG0	0
sQGAIQGRPPYAAsAEEVAk	856.777	3	1xTMT6plex [S/K]; 1xPhospho [Y/S]	S14(Phospho): 99.48	Q6A0A9	0
sAsVDESRPEFIcR	654.637	3	1xTMT6plex [N-Term]; 1xCarbamidomethyl [C13]; 1xPhospho [S7(99.6)]	S3(Phospho): 99.12	Q80XK6	0
rsLEAIPEk	527.631	3	1xTMT6plex [R/K]; 1xPhospho [S2(100)]	S2(Phospho): 100	Q8K394	0
dRtPPLLYR	480.591	3	1xTMT6plex [N-Term]; 1xPhospho [T3(100)]	T3(Phospho): 100	Q0VBL3	0
sPPAATTkPLLR	597.349	3	1xTMT6plex [S/K]; 1xPhospho [S1(100)]	S1(Phospho): 100	Q6TCG2	0
sNsVEkPVSSLLSR	1021.06	2	1xTMT6plex [S/K]; 1xPhospho [S3(100)]	S3(Phospho): 100	P70429	0
dHSSQsEEEVVEGEkEVEALkk	697.367	5	TMT6plex [D]; 1xPhospho [S6(100)]	S6(Phospho): 100	Q9Z2F7	0
yGQFSGLNPGGRPItPPR	741.713	3	1xTMT6plex [N-Term]; 1xPhospho [T15(100)]	T15(Phospho): 100	P62137	0
tPkDsPGIPPSANAHQLFR	643.592	4	1xTMT6plex [T/K]; 1xPhospho [S5(100)]	S5(Phospho): 100	P18654	0
sPsLGNVPNTPASTISAR	693.353	3	1xTMT6plex [N-Term]; 1xPhospho [S3(99.4)]	S3(Phospho): 99.42	Q80U49	0
sStPAAGcATPTEk	639.312	3	1xTMT6plex [S/K]; 1xCarbamidomethyl [C8]; 1xPhospho [T3(99.7)]	T3(Phospho): 99.66	P06537-2	0
vsPSPSQESLSSSk	653.334	3	1xTMT6plex [V/K]; 1xPhospho [S2(99.6)]	S2(Phospho): 99.62	Q6NVE8	0
qSSLAEPVsPSk	884.468	2	1xTMT6plex [Q/K]; 1xPhospho [S9(100)]	S9(Phospho): 100	O88845	0
tLTDEVNsPDSDR	879.393	2	1xTMT6plex [N-Term]; 1xPhospho [S8(100)]	S8(Phospho): 99.6	Q6PDG5	0
eDcsPADkPYIEEAR	773.363	3	1xTMT6plex [E/K]; 1xCarbamidomethyl [C3]; 1xPhospho [S4(100)]	S4(Phospho): 100	Q8R1G2	0
dSVPAsPGVPAADFPAETEQSkPSk	656.74	5	TMT6plex [D]; 1xPhospho [S6(100)]	S6(Phospho): 100	Q01320	0
sDAEEDGVTGSQDEEDSkPk	723.342	4	TMT6plex [S]; 2xPhospho [S1(100); T/S]	S1(Phospho): 100	P35564	0
aQTLPTSVVTITSESsPGkR	866.469	3	1xTMT6plex [A/K]; 1xPhospho [T/S]	T12(Phospho): 24.97; S13(Phospho): 24.97; S15(Phospho): 24.97; S16(Phospho): 24.97	Q62261	0
gsFkDDPQLYQEIR	745.38	3	1xTMT6plex [G/K]; 1xPhospho [S2(99.5)]	S2(Phospho): 99.52	Q3U5C8	0
lSDSYSNtLPVR	830.911	2	1xTMT6plex [N-Term]; 1xPhospho [T8(100)]	T8(Phospho): 100	Q8BKX1	0
kEELVSSEDDAQALtPVTQGLPSR	1036.87	3	1xTMT6plex [K]; 1xPhospho [T15(100)]	T15(Phospho): 100	Q3U319	0
sAsDINLkGDQPAASPGPTLR	659.097	4	1xTMT6plex [S/K]; 1xPhospho [S/T]	S1(Phospho): 50; S3(Phospho): 50	Q4ACU6; Q4ACU6-2	0
fQEQEcPPsPEPTRk	790.051	3	1xTMT6plex [F/K]; 1xCarbamidomethyl [C6]; 1xPhospho [S9(100)]	S9(Phospho): 100	P62071	0
kGTsPGSELPPPk	688.056	3	TMT6plex [K]; 1xPhospho [T/S]	T3(Phospho): 33.33; S4(Phospho): 33.33; S7(Phospho): 33.33	Q7TSC1	0
fNGGHsPTQsPEk	668.639	3	1xTMT6plex [F/K]; 1xPhospho [S6(99.7)]	S6(Phospho): 99.43; T8(Phospho): 99.43	Q9JLQ0	0
lGSPARHsPLDVPVAGDGTEDPSLTALR	1046.53	3	1xTMT6plex [N-Term]; 1xPhospho [S/T]	S8(Phospho): 49.83; T19(Phospho): 49.83	Q9JHU2	0
sPsANENSLHAESPGFSQASR	828.045	3	1xTMT6plex [N-Term]; 1xPhospho [S]	S3(Phospho): 49.84; S8(Phospho): 49.84	Q3USJ8-2	0
eEAsDDDMEGDEAVVR	1038.42	2	1xTMT6plex [N-Term]; 1xPhospho [S4(100)]	S4(Phospho): 100	Q6P4T2	0
rQGsFSEDVISHk	676.681	3	1xTMT6plex [R/K]; 1xPhospho [S]	S4(Phospho): 50; S6(Phospho): 50	Q9QXZ0	0
lcDDGPQLPASPNPTTTAHLsSHSHPSSIPVDPTDWGGR	883.613	5	1xTMT6plex [N-Term]; 1xCarbamidomethyl [C2]; 1xPhospho [S11(100)]	S11(Phospho): 33.24; T15(Phospho): 33.24; T16(Phospho): 33.24	Q9R1Z8	0
lLDGHPAPAsPAkEk	575.325	4	TMT6plex [L]; 1xPhospho [S10(100)]	S10(Phospho): 100	Q9R1Q6	0
dFYLATsPPDSFLDDHHLTRPHPER	655.312	5	1xTMT6plex [N-Term]; 1xPhospho [T/S/Y]	T6(Phospho): 50; S7(Phospho): 50	Q5EG47	0
rLsEEAcPGVLSVAPTVTQPPGR	683.351	4	1xTMT6plex [N-Term]; 1xCarbamidomethyl [C7]; 1xPhospho [S3(100)]	S3(Phospho): 100	O08715-4	0
aSYSGTsPSHSFISGEPDR	764.344	3	1xTMT6plex [N-Term]; 1xPhospho [T/S/Y]	T6(Phospho): 33.33; S7(Phospho): 33.33; S9(Phospho): 33.33	Q8K1N2-2	0
eVsDDEAEEk	844.886	2	1xTMT6plex [E/K]; 1xPhospho [S3(100)]	S3(Phospho): 100	P07901	0
aIAEPEsPGESR	776.365	2	1xTMT6plex [N-Term]; 1xPhospho [S7(100)]	S7(Phospho): 100	Q9QXY1	0
qASDEDFRTsQEDLR	702.649	3	1xTMT6plex [N-Term]; 1xPhospho [T/S]	T9(Phospho): 50; S10(Phospho): 50	Q80YR9	0
nSSPGGSPGDPSSPTSSVSPGsPPSSPR	959.105	3	1xTMT6plex [N-Term]; 1xPhospho [S22(99.5)]	S22(Phospho): 99.52	Q3UYI5	0
nNsPAPPQPAPVk	619.001	3	1xTMT6plex [N/K]; 1xPhospho [S3(100)]	S3(Phospho): 100	Q14AX6-3	0
ssVVFADEk	760.394	2	1xTMT6plex [S/K]; 1xPhospho [S2(99.8)]	S2(Phospho): 99.74	Q8C3J5	0
gDTGsADIQDLEk	943.961	2	1xTMT6plex [G/K]; 1xPhospho [S5(100)]	S5(Phospho): 100	P47758	0
vNHEPEPASGAsPGATIPk	799.744	3	1xTMT6plex [V/K]; 1xPhospho [S12(99.7)]	S12(Phospho): 100	O08539	0
sGGGHFVPPGETk	603.309	3	1xTMT6plex [S/K]; 1xPhospho [S1(100)]	S1(Phospho): 100	P58871	0
kSPTAPsPQAYSETk	787.085	3	TMT6plex [K]; 1xPhospho [S7(100)]	S7(Phospho): 100	Q6AW69	0
eQGtESRSStPLPTVSSSAENTR	937.417	3	1xTMT6plex [N-Term]; 2xPhospho [S/T]	S8(Phospho): 66.46; S9(Phospho): 66.46; T10(Phospho): 66.46	Q61029; Q61033	0
tLStSDDVEDRENEk	759.361	3	1xTMT6plex [T/K]; 1xPhospho [S/T]	S3(Phospho): 33.33; T4(Phospho): 33.33; S5(Phospho): 33.33	O35382	0
eRQEsESEQELVNk	748.37	3	1xTMT6plex [E/K]; 1xPhospho [S5(99.7)]	S5(Phospho): 99.67	Q6NS46	0
aTWGDGGDNSPsNVVSk	743.691	3	1xTMT6plex [A/K]; 1xPhospho [S10(100)]	S10(Phospho): 99.8	O09044	0
rLsQSDEDVIR	542.94	3	1xTMT6plex [N-Term]; 1xPhospho [S3(99.7)]	S3(Phospho): 100	Q8C6G8	0
sEWSDASQksPVHVGETR	635.315	4	1xTMT6plex [S/K]; 1xPhospho [S10(100)]	S10(Phospho): 100	Q64127	0
eQESsGEEDNDLSPEER	1129.96	2	1xTMT6plex [N-Term]; 1xPhospho [S5(99.7)]	S5(Phospho): 99.7	Q9DCL8	0
gNGSGGsRENSTVDFSk	746.358	3	1xTMT6plex [G/K]; 1xPhospho [S7(99.5)]	S7(Phospho): 99.53	Q8BTY2-2	0
aEsSDSGAESEEEEAQEELk	898.062	3	1xTMT6plex [A/K]; 1xPhospho [S10(100)]	S3(Phospho): 49.85; S4(Phospho): 49.85	Q5XG73	0
dtLSNPQSPQPSPyNSPkPQHk	824.411	4	TMT6plex [D]; 1xPhospho [S/Y/T]	S8(Phospho): 99.15; Y14(Phospho): 49.89; S16(Phospho): 49.89	Q8CFI0	0
dAmNSQFANEDAEsQk	780.346	3	1xTMT6plex [D/K]; 1xPhospho [S14(100)]	M3(Oxidation): 100; S14(Phospho): 100	Q8R1S9	0
aNsksEGSPVLPHEPSk	653.583	4	TMT6plex [A]; 2xPhospho [S]	S3(Phospho): 66.67; S5(Phospho): 66.67; S8(Phospho): 66.67	P83510	0
vIEDNEyTAR	759.854	2	1xTMT6plex [N-Term]; 1xPhospho [Y/T]	Y7(Phospho): 50; T8(Phospho): 50	P25911; P25911-2	0
aIPGEAGDAAILPSLsQEGQEk	907.137	3	1xTMT6plex [A/K]; 1xPhospho [S16(99.8)]	S16(Phospho): 99.81	Q3UJU9	0
rVDLsDEEAkETEHLk	667.356	4	TMT6plex [R]; 1xPhospho [S5(100)]	S5(Phospho): 100	Q9EQ28	0
vTGsPAEEDEEETk	686.988	3	1xTMT6plex [V/K]; 1xPhospho [S4(99.6)]	S4(Phospho): 99.72	Q5SU73	0
nAVASVQNGPGGGTSSsSIGNASkSDESGAEETDk	813.393	5	TMT6plex [N]; 1xPhospho [S/T]	T14(Phospho): 12.5; S15(Phospho): 12.5; S16(Phospho): 12.5; S17(Phospho): 12.5; S18(Phospho): 12.5; S23(Phospho): 12.5; S25(Phospho): 12.5; S28(Phospho): 12.5	B1AZI6	0
gLcGAIHsSVAk	579.976	3	1xTMT6plex [G/K]; 1xCarbamidomethyl [C3]; 1xPhospho [S8(100)]	S8(Phospho): 100	Q91VR2	0
akDQPDGtSLSPAQSPSQSQPPAAcTPR	855.169	4	1xTMT6plex [A/K]; 1xCarbamidomethyl [C25]; 1xPhospho [S/T]	S9(Phospho): 19.98; S11(Phospho): 19.98; S15(Phospho): 19.98; S17(Phospho): 19.98; S19(Phospho): 19.98	P97434-5	0
rGPEVEGsPVSEALR	631.321	3	1xTMT6plex [N-Term]; 1xPhospho [S8(100)]	S8(Phospho): 100	Q921C3	0
tESITATSPASMVGGkPGsFR	873.78	3	1xTMT6plex [T/K]; 1xPhospho [S19(100)]	S19(Phospho): 100	P35569	0
sEQQAEALDsPQk	656.994	3	1xTMT6plex [S/K]; 1xPhospho [S10(100)]	S10(Phospho): 100	Q3UZ39	0
aHRLsAEERDQLLPNLR	582.56	4	1xTMT6plex [N-Term]; 1xPhospho [S5(100)]	S5(Phospho): 100	P61458	0
gSEtPGAtPGSk	569.598	3	1xTMT6plex [G/K]; 1xPhospho [T4(99.6)]	T4(Phospho): 100; T8(Phospho): 100	Q99NB9	0
aLAAPAVPPAPGPPGPRsPQREPQR	706.629	4	1xTMT6plex [N-Term]; 1xPhospho [S18(100)]	S18(Phospho): 100	Q8BTW9	0
tSPRPSPEAVAIGHVVR	694.707	3	1xTMT6plex [N-Term]; 1xPhospho [S2(99.5)]	S2(Phospho): 99.51	Q4KL35	0
tLNmTTsPEEk	602.298	3	1xTMT6plex [T/K]; 1xOxidation [M4(100)]; 1xPhospho [T/S]	M4(Oxidation): 100; T6(Phospho): 49.93; S7(Phospho): 49.93	Q3THK7	0
dNLNDDEVDskTQPVR	795.056	3	1xTMT6plex [D/K]; 1xPhospho [S10(100)]	S10(Phospho): 100	P25911	0
aTGDGsSPELPSLER	912.933	2	1xTMT6plex [N-Term]; 1xPhospho [S7(99.6)]	S7(Phospho): 99.55	O88466	0
hEDGTQsDSEDPLAk	1084	2	1xTMT6plex [H/K]; 1xPhospho [S7(100)]	S7(Phospho): 50; S9(Phospho): 50	Q80U49	0
iAAEEEEENDGHYQEEEDGGAHsLk	831.87	4	1xTMT6plex [I/K]; 1xPhospho [S23(100)]	S23(Phospho): 100	Q80XK6	0
rYEDDGIsDDEIEGkR	812.388	3	1xTMT6plex [R/K]; 1xPhospho [S8(100)]	S8(Phospho): 100	P59997	0
aSTtQPEDLGVLNASAQk	592.809	4	1xTMT6plex [A/K]; 1xPhospho [T/S]	T4(Phospho): 99.54	Q8BGS1	0
sNSLSEQLTVNSNPDTVk	824.418	3	1xTMT6plex [S/K]; 1xPhospho [S/T]	S1(Phospho): 49.91; S3(Phospho): 49.91	Q6P9Q6-2	0
eVsDDEAEEkEEkEEEk	762.878	4	TMT6plex [E]; 1xPhospho [S3(100)]	S3(Phospho): 100	P07901	0
hQPGQESTQQSDVTEDGEsPEDPSGTEGQLSEEEkPEk	1224.06	4	TMT6plex [H]; 1xPhospho [S31(99.4)]	S31(Phospho): 99.41	Q9Z2E9	0
sAPRtPAmQPAGSAGR	627.305	3	1xTMT6plex [N-Term]; 1xOxidation [M8(100)]; 1xPhospho [T5(100)]	T5(Phospho): 100; M8(Oxidation): 100	Q3UMF0-2	0
rtPEEEFSAGDk	635.311	3	1xTMT6plex [R/K]; 1xPhospho [T2(100)]	T2(Phospho): 100	E9Q4F7	0
dEDsDDESQSSHGGk	710.966	3	1xTMT6plex [D/K]; 1xPhospho [S4(100)]	S8(Phospho): 99.5	Q8CCJ3	0
lEHSkEsQESADQSDVIDSQASSk	1124.89	3	TMT6plex [L]; 1xPhospho [S]	S4(Phospho): 33.3; S7(Phospho): 33.3; S10(Phospho): 33.3	P10923	0
qEQQRAsEEGGGQk	690.672	3	1xTMT6plex [Q/K]; 1xPhospho [S7(100)]	S7(Phospho): 100	Q91XA2	0
tESRDVDSRPEIQR	666.326	3	1xTMT6plex [N-Term]; 1xPhospho [S3(100)]	S3(Phospho): 99.38	Q8CJ61	0
aNETDQGSNsEkEAEEMGDk	979.451	3	TMT6plex [A]; 1xPhospho [S10(100)]	S10(Phospho): 100	Q8BM75	0
sPsPGRREEDGDELAR	1040.49	2	1xTMT6plex [N-Term]; 1xPhospho [S]	S1(Phospho): 50; S3(Phospho): 50	P36552	0
rEsGDkcVDGNQLSPVGEPk	735.629	4	TMT6plex [R]; 1xCarbamidomethyl [C7]; 1xPhospho [S3(100)]	S3(Phospho): 100	O35711-4	0
sPSPAPPPPPPPPPPR	631.998	3	1xTMT6plex [N-Term]; 1xPhospho [S]	S1(Phospho): 50; S3(Phospho): 50	Q52KI8	0
lSTsPTPGSAAAAR	798.403	2	1xTMT6plex [N-Term]; 1xPhospho [T/S]	T3(Phospho): 33.2; S4(Phospho): 33.2; T6(Phospho): 33.2	Q8C0V0	0
vkLDDDsEEDEESR	735.338	3	1xTMT6plex [V/K]; 1xPhospho [S7(100)]	S7(Phospho): 100	Q3USH5	0
rEQGSSGLGSGSSGGGGSSsGLGSGYIGR	956.441	3	1xTMT6plex [N-Term]; 1xPhospho [S/Y]	S5(Phospho): 19.99; S6(Phospho): 19.99; S10(Phospho): 19.99; S12(Phospho): 19.99; S13(Phospho): 19.99	Q3UHJ0	0
eAANEAGDsSQDEAEEDVk	844.705	3	1xTMT6plex [E/K]; 1xPhospho [S]	S9(Phospho): 50; S10(Phospho): 50	Q9CZT4	0
qQsLGGSESPGPVPR	902.942	2	1xTMT6plex [N-Term]; 1xPhospho [S3(100)]	S3(Phospho): 98.7	Q3U2I3	0
dRTsLNESEATGVR	615.296	3	1xTMT6plex [N-Term]; 1xPhospho [S4(99.7)]	T3(Phospho): 50; S4(Phospho): 50	Q923Q2	0
rSsGGGSEANGLDLVSGYk	798.067	3	1xTMT6plex [R/K]; 1xPhospho [S/Y]	S2(Phospho): 49.95; S3(Phospho): 49.95	Q9QXY1	0
eGsPAPLEPEPGASQPk	743.711	3	1xTMT6plex [E/K]; 1xPhospho [S3(100)]	S3(Phospho): 100	Q3UCQ1	0
kNSSEQSASGPATGGHHQPLHQSPLsATAGFTTPSFR	863.628	5	1xTMT6plex [K]; 1xPhospho [S/T]	S23(Phospho): 49.75; S26(Phospho): 49.75	P48437	0
hLDRsPESERPR	447.724	4	1xTMT6plex [N-Term]; 1xPhospho [S5(100)]	S5(Phospho): 100	Q0VBL3	0
tSSkEssPVPsPTLDR	796.029	3	1xTMT6plex [T/K]; 3xPhospho [S3(99.3); S11(99.5); S/T]	S3(Phospho): 99.04; S6(Phospho): 50.16; S7(Phospho): 50.16; S11(Phospho): 99.36	Q62261	0
tEcPNTNEGkStSETTALAk	969.485	3	TMT6plex [T]; 1xCarbamidomethyl [C3]; 1xPhospho [S11(99.6)]	S11(Phospho): 99.57	Q8CAQ8-3	0
nFHEDTLSStk	606.3	3	1xTMT6plex [N/K]; 1xPhospho [S/T]	S8(Phospho): 49.87; S9(Phospho): 49.87	P97717	0
eIsDDEAEEEkGEk	792.387	3	TMT6plex [E]; 1xPhospho [S3(100)]	S3(Phospho): 100	P11499	0
qGDNIsDDEDEVR	900.877	2	1xTMT6plex [N-Term]; 1xPhospho [S6(100)]	S6(Phospho): 100	P70452	0
gSsPTHSATPVHTSV	591.95	3	1xTMT6plex [N-Term]; 1xPhospho [S3(98.2)]	T5(Phospho): 98.84	Q9Z2C4	0
isTYGLPAGGIQPHPQTk	801.765	3	1xTMT6plex [I/K]; 1xPhospho [S/T/Y]	S2(Phospho): 33.33; T3(Phospho): 33.33; Y4(Phospho): 33.33	Q9JLQ0	0
sHYEEGPGk	514.585	3	1xTMT6plex [S/K]; 1xPhospho [S1(100)]	S1(Phospho): 100	P17665	0
qHLASGGDHAPSsPSGk	724.359	3	1xTMT6plex [Q/K]; 1xPhospho [S12(99.6)]	S12(Phospho): 99.59	Q91ZJ0	0
kTsLSASPFEHSSSR	720.368	3	1xTMT6plex [K]; 1xPhospho [S3(99.5)]	S3(Phospho): 99.46	Q63ZW7	0
nEGSEsAPEGQAQQR	632.947	3	1xTMT6plex [N-Term]; 1xPhospho [S]	S6(Phospho): 100	P62960	0
rSDsMIHLQEPVHQASDSETLSR	733.851	4	1xTMT6plex [N-Term]; 1xPhospho [S4(100)]	S4(Phospho): 100	Q5DU37	0
kAISEDSGcDsVTDTEPEDER	960.095	3	1xTMT6plex [K]; 1xCarbamidomethyl [C9]; 1xPhospho [S/T]	S11(Phospho): 50; T13(Phospho): 50	Q9EQ32	0
ePSTSLsSPHSSEPcSTLAR	813.707	3	1xTMT6plex [N-Term]; 1xCarbamidomethyl [C15]; 1xPhospho [S/T]	S7(Phospho): 50; S8(Phospho): 50	Q9JL19	0
tksPAEEELTPSAVVR	751.402	3	1xTMT6plex [T/K]; 1xPhospho [S3(100)]	S3(Phospho): 100	Q7TQG1	0
asPASGHQLSDQEEADHGR	767.674	3	1xTMT6plex [N-Term]; 1xPhospho [S10(100)]	S2(Phospho): 99.56	Q9QXY1	0
eEHGGLIRsPR	520.602	3	1xTMT6plex [N-Term]; 1xPhospho [S9(100)]	S9(Phospho): 100	P26369	0
rSsHTSLPTAAIPR	601.653	3	1xTMT6plex [N-Term]; 1xPhospho [S/T]	S2(Phospho): 50; S3(Phospho): 50	Q3UEI1	0
rTTsSSDLTTTSSSSGSR	709.663	3	1xTMT6plex [N-Term]; 1xPhospho [T/S]	T2(Phospho): 20; T3(Phospho): 20; S4(Phospho): 20; S5(Phospho): 20; S6(Phospho): 20	A2AKB9	0
rsPGPGPSPTPR	505.594	3	1xTMT6plex [N-Term]; 1xPhospho [S2(100)]	S2(Phospho): 100	Q80VC9; Q80VC9-10	0
hLSTPSsVSPEPQDPAk	579.547	4	1xTMT6plex [H/K]; 1xPhospho [S9(100)]	S9(Phospho): 100	Q8R4H2	0
sSTSHSQsLTHk	613.311	3	1xTMT6plex [S/K]; 1xPhospho [S8(100)]	S8(Phospho): 100	Q9DAZ9	0
gPSPSsPTPPPAAAPAEQAPR	764.711	3	1xTMT6plex [N-Term]; 1xPhospho [T8(98.8)]	T8(Phospho): 98.76	Q8K3I9	0
tSsLSSDSSNLR	781.866	2	1xTMT6plex [N-Term]; 1xPhospho [S/T]	S3(Phospho): 49.58; S5(Phospho): 49.58	Q9CRD4	0
sSsPVLVEEEPER	883.923	2	1xTMT6plex [N-Term]; 1xPhospho [S2(99.8)]	S3(Phospho): 99.74	Q501J7-3	0
sHQNsPTELNTDR	603.277	3	1xTMT6plex [N-Term]; 1xPhospho [S5(100)]	S5(Phospho): 100	Q64700	0
lQESTQTVQSLHGsTR	694.346	3	1xTMT6plex [N-Term]; 1xPhospho [S10(99.5)]	S10(Phospho): 99.53	Q7TT50	0
qGPASPAPEPSQAPAPPSPTRPAPDHsPPLTRPPDGPR	828.215	5	1xTMT6plex [N-Term]; 1xPhospho [S/T]	S11(Phospho): 24.96; S18(Phospho): 24.96; T20(Phospho): 24.96; S27(Phospho): 24.96	P70313	0
sAEAGAVGEAQSk	581.628	3	1xTMT6plex [S/K]; 1xPhospho [S1(100)]	S1(Phospho): 100	Q6PGC1	0
tPAMQPAGSAGk	551.954	3	1xTMT6plex [T/K]; 1xPhospho [T1(100)]	T1(Phospho): 100	Q3UMF0	0
rNsSPPPSPNk	573.638	3	1xTMT6plex [R/K]; 1xPhospho [S4(99.8)]	S4(Phospho): 99.8	G5E829	0
tPtPEPAEVETR	545.932	3	1xTMT6plex [N-Term]; 1xPhospho [T3(99.7)]	T3(Phospho): 99.73	Q99J45	0
aGSVsPGSPPYLQPR	607.974	3	1xTMT6plex [N-Term]; 1xPhospho [S5(99.6)]	S5(Phospho): 99.62	Q8CGB6	0
vYEGsILEADcDILIPAASEk	944.478	3	1xTMT6plex [V/K]; 1xCarbamidomethyl [C11]; 1xPhospho [S5(100)]	S5(Phospho): 99.31	P26443	0
dVsPIVEIPDAAFIQAAR	741.053	3	1xTMT6plex [N-Term]; 1xPhospho [S3(100)]	S3(Phospho): 100	Q8BKT3	0
gsLNEQIALVLIR	867.989	2	1xTMT6plex [N-Term]; 1xPhospho [S2(100)]	S2(Phospho): 100	Q5XG73	0
asFETLPNISDLcLk	1123.58	2	1xTMT6plex [A/K]; 1xCarbamidomethyl [C13]; 1xPhospho [T5(99.7)]	T5(Phospho): 99.62	Q9CWE0	0
gsSQLDVNEEVEALIVk	790.085	3	1xTMT6plex [G/K]; 1xPhospho [S]	S2(Phospho): 50; S3(Phospho): 50	O35379	0
nGPLNEsQEEEEDGEQGSNLNR	918.722	3	1xTMT6plex [N-Term]; 1xPhospho [S7(100)]	S7(Phospho): 100	Q8BYC6	0
lSFLsWGTSk	832.446	2	1xTMT6plex [L/K]; 1xPhospho [S5(100)]	S5(Phospho): 100	Q8BWR8	0
iNEVGLSGDHRPHPtVRTPEDTVGTFADR	697.346	5	1xTMT6plex [N-Term]; 1xPhospho [T/S]	T15(Phospho): 49.9; T18(Phospho): 49.9	A2ALU4	0
sISLPVPVLVEDTSSSSEYGSVsPDTELk	890.953	4	1xTMT6plex [S/K]; 1xPhospho [T/S/Y]	T13(Phospho): 12.5; S14(Phospho): 12.5; S15(Phospho): 12.5; S16(Phospho): 12.5; S17(Phospho): 12.5; Y19(Phospho): 12.5; S21(Phospho): 12.5; S23(Phospho): 12.5	O35099	0
lFVLLPEQsPGSYSk	735.065	3	1xTMT6plex [L/K]; 1xPhospho [S9(100)]	S9(Phospho): 100	Q8BY87	0
nsDSNLcSScGHQILk	786.704	3	1xTMT6plex [N/K]; 2xCarbamidomethyl [C7; C10]; 1xPhospho [S2(99.5)]	S2(Phospho): 99.52	Q61409	0
tAPGSQASQAQLGEAAGSASETPAGTESPHsSASPcQEHk	889.812	5	1xTMT6plex [T/K]; 1xCarbamidomethyl [C36]; 1xPhospho [S/T]	S18(Phospho): 19.95; S20(Phospho): 19.95; T22(Phospho): 19.95; T26(Phospho): 19.95; S28(Phospho): 19.95	P35583	0
rVtNPGSLPPVLLVIPNAWGR	855.813	3	1xTMT6plex [N-Term]; 1xPhospho [T3(99.4)]	T3(Phospho): 99.41	Q5F2F2	0
aGEQQLsEPEDmEmEAGDTDDPPR	996.745	3	1xTMT6plex [N-Term]; 2xOxidation [M12(100); M14(100)]; 1xPhospho [S7(100)]	S7(Phospho): 100; M12(Oxidation): 100; M14(Oxidation): 100	Q6A4J8	0
sFLVSYIANk	840.462	2	1xTMT6plex [S/K]; 1xPhospho [S1(100)]	S1(Phospho): 100	Q8BML9	0
nPPPQDYESDDESyEVLDLTEYAR	1052.13	3	1xTMT6plex [N-Term]; 1xPhospho [S/Y/T]	S9(Phospho): 33.29; S13(Phospho): 33.29; Y14(Phospho): 33.29	Q9DB70	0
tQPLALPPPPPPPLPLPPPPsPPLADEQPEPR	915.493	4	1xTMT6plex [N-Term]; 1xPhospho [S21(100)]	S21(Phospho): 100	O54804	0
aGAEEEEEkGEGAPGEEGkPDVQsVGEQEPTEAAk	1142.06	4	TMT6plex [A]; 1xPhospho [S24(100)]	S24(Phospho): 100	Q0P678	0
iAWPPPAELGGSGsALEEGIk	873.126	3	1xTMT6plex [I/K]; 1xPhospho [S]	S12(Phospho): 50; S14(Phospho): 50	Q9ERG0	0
eALNIIGDISTSTVSTPVPPPVDDtWLQNTSGHSPTPQR	1110.05	4	1xTMT6plex [N-Term]; 1xPhospho [S/T]	T25(Phospho): 24.86; T30(Phospho): 24.86; S31(Phospho): 24.86; S34(Phospho): 24.86	P39054	0
gPGLGsTQGQTIALPAQGLIEFR	874.128	3	1xTMT6plex [N-Term]; 1xPhospho [S/T]	S6(Phospho): 49.88; T7(Phospho): 49.88	P42669	0
rPNEDsDEDEEk	667.633	3	1xTMT6plex [R/K]; 1xPhospho [S6(100)]	S6(Phospho): 100	Q99LI7	0
iTSVStGNLcTEEQSPPPRPEAYPIPTQTYTR	780.78	5	1xTMT6plex [N-Term]; 1xCarbamidomethyl [C10]; 1xPhospho [S/T/Y]	S5(Phospho): 49.97; T6(Phospho): 49.97	Q9QZQ1	0
vASsVEQLNIIEDEVSQPLAAPPSk	790.669	4	1xTMT6plex [V/K]; 1xPhospho [S4(99.7)]	S4(Phospho): 99.69	Q6ZPQ6	0
sLAALDALNtDDENDEEEYEAWk	1060.48	3	1xTMT6plex [S/K]; 1xPhospho [T10(100)]	T10(Phospho): 100	C0HKD9	0
lSLPGLLSQVsPR	559.316	3	1xTMT6plex [N-Term]; 1xPhospho [S11(100)]	S11(Phospho): 99.67	Q920R0	0
vTGGSSSSsSELSTPEkPPSQR	915.123	3	1xTMT6plex [V/K]; 1xPhospho [S/T]	S8(Phospho): 33.22; S9(Phospho): 33.22; S10(Phospho): 33.22	Q9EP53	0
kLsGDQITLPTTVDYSSVPk	972.869	3	TMT6plex [K]; 1xPhospho [S3(100)]	S3(Phospho): 100	Q9D0V7	0
rREsEEPTSPQSLcHLVPPALGHER	639.118	5	1xTMT6plex [N-Term]; 1xCarbamidomethyl [C14]; 1xPhospho [S4(98.1)]	S4(Phospho): 98.07	Q6ZWQ0	0
eASRPPEEPSAPsPTLPTQFk	935.48	3	1xTMT6plex [E/K]; 1xPhospho [S13(100)]	S13(Phospho): 99.99	Q8BG30	0
gAPADHGPEGsGGERHSDTDSDRR	555.244	5	1xTMT6plex [N-Term]; 1xPhospho [S21(99.1)]	S11(Phospho): 99.48	Q8BU14	0
dPLHVsPATQSQk	649.343	3	1xTMT6plex [D/K]; 1xPhospho [S6(100)]	S6(Phospho): 100	O88573	0
aADGyVkPQIk	653.042	3	TMT6plex [A]; 1xPhospho [Y5(100)]	Y5(Phospho): 100	P42232	0
gHGHsDEEDEEQPR	644.26	3	1xTMT6plex [N-Term]; 1xPhospho [S5(100)]	S5(Phospho): 100	Q8N7N5	0
nSSNTGVGsPSNTIGR	928.939	2	1xTMT6plex [N-Term]; 1xPhospho [S9(99.7)]	S9(Phospho): 99.67	Q80TV8	0
sLGGAVGSASGGR	692.843	2	1xTMT6plex [N-Term]; 1xPhospho [S1(100)]	S1(Phospho): 100	Q71FD5	0
sNSSDAPGEEsSSETEk	760.336	3	1xTMT6plex [S/K]; 1xPhospho [S11(99.7)]	S11(Phospho): 99.66	Q9JIK5	0
nQSPAEAEkPAASTsPScPSLPPHLPTR	867.186	4	1xTMT6plex [N/K]; 1xCarbamidomethyl [C18]; 1xPhospho [T/S]	T14(Phospho): 33.27; S15(Phospho): 33.27; S17(Phospho): 33.27	Q8CEC0	0
sIGYDDTDESHcVEHIESR	853.361	3	1xTMT6plex [N-Term]; 1xCarbamidomethyl [C12]; 1xPhospho [S/Y/T]	S1(Phospho): 25; Y4(Phospho): 25; T7(Phospho): 25; S10(Phospho): 25	P43883	0
skIEEPSVVETTHQDsPLPHPESTTSDEk	795.2	5	TMT6plex [S]; 1xPhospho [S16(99.2)]	S16(Phospho): 99.24	P16951	0
kEsLDSISHSSGSEDIEVQHSGHk	672.939	5	TMT6plex [K]; 1xPhospho [S3(99.4)]	S3(Phospho): 99.36	Q7TSI1	0
aVQQPsSPQQPVAGSQR	692.014	3	1xTMT6plex [N-Term]; 1xPhospho [S]	S6(Phospho): 50; S7(Phospho): 50	P53349	0
iTFcPsRSLDEDSER	707.655	3	1xTMT6plex [N-Term]; 1xCarbamidomethyl [C4]; 1xPhospho [S/T]	S6(Phospho): 50; S8(Phospho): 50	Q69ZL1	0
eDPGHsPSLAGNHESALDDLHSk	591.081	5	1xTMT6plex [E/K]; 1xPhospho [S8(99.8)]	S8(Phospho): 99.79	O54754	0
eESETRSEsSDFEVVPk	831.73	3	1xTMT6plex [E/K]; 1xPhospho [S/T]	S7(Phospho): 33.27; S9(Phospho): 33.27; S10(Phospho): 33.27	Q3TLH4	0
ssHTSLPTAAIPR	549.62	3	1xTMT6plex [N-Term]; 1xPhospho [S/T]	S1(Phospho): 49.86; S2(Phospho): 49.86	Q3UEI1	0
rDEQAAsDPmDQETVSR	753.996	3	1xTMT6plex [N-Term]; 1xOxidation [M10(100)]; 1xPhospho [S7(100)]	S7(Phospho): 100; M10(Oxidation): 100	Q80TL7	0
eGVGEETLsPR	741.855	2	1xTMT6plex [N-Term]; 1xPhospho [S9(99.7)]	S9(Phospho): 99.69	Q6AW69	0
tAsPSPLRPDAPVEk	701.713	3	1xTMT6plex [T/K]; 1xPhospho [S/T]	S3(Phospho): 50; S5(Phospho): 50	Q09XV5	0
aFQFQPPLPPGTPPPLPQGtPPPLFTPPLPk	762.823	5	1xTMT6plex [A/K]; 1xPhospho [T]	T12(Phospho): 33.33; T20(Phospho): 33.33; T26(Phospho): 33.33	Q9CYA6	0
sTSIDTGPTESPAsLkR	762.399	3	1xTMT6plex [S/K]; 1xPhospho [S14(99)]	S14(Phospho): 99.01	Q9Z0R4	0
eMLAsDDEEESSPk	702.317	3	1xTMT6plex [E/K]; 1xPhospho [S5(100)]	S5(Phospho): 100	Q7TPW1	0
iEHLQASsPDLSSR	616.976	3	1xTMT6plex [N-Term]; 1xPhospho [S]	S7(Phospho): 50; S8(Phospho): 50	E9Q309	0
sDISERPsVDDVESETGSTGALETR	982.785	3	1xTMT6plex [N-Term]; 1xPhospho [T/S]	S8(Phospho): 100	Q80X80	0
vGEcScQVSLmLHNsPSR	796.023	3	1xTMT6plex [N-Term]; 2xCarbamidomethyl [C4; C6]; 1xPhospho [S15(99.4)]	M11(Oxidation): 100; S15(Phospho): 99.7	Q6PDN3	0
sGHAWSGtVNQEDkSPTWGEPQkPk	750.392	5	TMT6plex [S]; 1xPhospho [T/S]	T8(Phospho): 49.95; S15(Phospho): 49.95	Q3UHC0	0
sLtPPPSSTESk	590.309	3	1xTMT6plex [S/K]; 1xPhospho [T3(100)]	T3(Phospho): 100	Q9EPQ8	0
asPATQPPPLLPPSTPGPDATVVGSAPTPLLPPSATAAVk	862.272	5	1xTMT6plex [A/K]; 1xPhospho [S2(100)]	S2(Phospho): 99.99	Q60749	0
sEAAASATAALRsPGPR	641.328	3	1xTMT6plex [N-Term]; 1xPhospho [T/S]	T8(Phospho): 50; S13(Phospho): 50	Q9QXM1	0
dHSsQSEEEVVEGEk	743.01	3	1xTMT6plex [D/K]; 1xPhospho [S]	S4(Phospho): 49.92; S6(Phospho): 49.92	Q9Z2F7	0
eHEHLAVAYsTGR	593.619	3	1xTMT6plex [N-Term]; 1xPhospho [Y/S/T]	Y9(Phospho): 33.33; S10(Phospho): 33.33; T11(Phospho): 33.33	Q8VIK5	0
dNGAEDSGDtEDELRR	696.628	3	1xTMT6plex [N-Term]; 1xPhospho [S/T]	S7(Phospho): 50; T10(Phospho): 50	Q60596	0
rGsPVPPVPER	500.602	3	1xTMT6plex [N-Term]; 1xPhospho [S3(100)]	S3(Phospho): 100	Q148V8	0
vGDEGNEsPAER	784.843	2	1xTMT6plex [N-Term]; 1xPhospho [S8(100)]	S8(Phospho): 100	Q8BK06	0
aYsGSDLPSGTGSGGGGADGAR	735.991	3	1xTMT6plex [N-Term]; 1xPhospho [S/Y/T]	S3(Phospho): 49.93; S5(Phospho): 49.93	Q71FD5	0
mEcNPSQVNGsRNSPDEcSVNk	766.584	4	1xTMT6plex [M/K]; 2xCarbamidomethyl [C3; C18]; 1xOxidation [M1(100)]; 1xPhospho [S]	M1(Oxidation): 100; S11(Phospho): 50; S14(Phospho): 50	P81270	0
aASEQQADASGGDsPk	686.325	3	1xTMT6plex [A/K]; 1xPhospho [S14(99.6)]	S14(Phospho): 99.56	P42128	0
sNDTsQTPPGETVPR	947.941	2	1xTMT6plex [N-Term]; 1xPhospho [T7(100)]	T7(Phospho): 100	P51125	0
eQYVPPRsPk	580.315	3	1xTMT6plex [E/K]; 1xPhospho [S8(100)]	S8(Phospho): 100	Q8BWW4	0
aVNSTREtPPk	579.981	3	1xTMT6plex [A/K]; 1xPhospho [T8(100)]	T8(Phospho): 100	Q3TEA8-2	0
eVsPAPATQGESR	819.39	2	1xTMT6plex [N-Term]; 1xPhospho [S3(100)]	S3(Phospho): 100	A6H619	0
aQQPAPASsPVk	573.646	3	1xTMT6plex [A/K]; 1xPhospho [S9(99.8)]	S9(Phospho): 99.79	Q8K4J6	0
tTVSGPSHSYQGsQDLSk	806.397	3	1xTMT6plex [T/K]; 1xPhospho [Y/S/T]	Y10(Phospho): 50; S13(Phospho): 50	Q5SS80	0
qNEtADEATTPQAk	681.332	3	1xTMT6plex [Q/K]; 1xPhospho [T4(100)]	T4(Phospho): 100	E9Q5C9	0
lsPAPLTHPSHPER	616.65	3	1xTMT6plex [N-Term]; 1xPhospho [S2(100)]	S2(Phospho): 100	O70472	0
nVsMEDNEEDRAQTGVNR	791.682	3	1xTMT6plex [N-Term]; 1xPhospho [S3(100)]	S3(Phospho): 100	P48776	0
dkYEPAAVsEHGDk	771.728	3	TMT6plex [D]; 1xPhospho [S9(100)]	S9(Phospho): 100	Q8VDN2	0
sLDDLSAPPHHR	551.936	3	1xTMT6plex [N-Term]; 1xPhospho [S1(100)]	S1(Phospho): 100	E9Q6B2	0
rEskPEEPPPPk	720.066	3	TMT6plex [R]; 1xPhospho [S3(100)]	S3(Phospho): 100	O88559	0
aSLLHSmPLHSsPR	619.981	3	1xTMT6plex [N-Term]; 1xOxidation [M7(100)]; 1xPhospho [S]	M7(Oxidation): 100; S11(Phospho): 50; S12(Phospho): 50	Q8BRT1	0
sTAGsPPAAAGSGTGPAGScAPAAGAGR	874.402	3	1xTMT6plex [N-Term]; 1xCarbamidomethyl [C20]; 1xPhospho [S5(98.8)]	S5(Phospho): 33.33; S12(Phospho): 33.33; T14(Phospho): 33.33	Q8K3I9	0
aLGQAASDsSGPEDmkR	758.698	3	1xTMT6plex [A/K]; 1xOxidation [M15(100)]; 1xPhospho [S]	S9(Phospho): 50; S10(Phospho): 50; M15(Oxidation): 100	Q6GQT9	0
gNLTPHPAAcDkDGQtDSAAEESSSQETSk	972.207	4	TMT6plex [G]; 1xCarbamidomethyl [C10]; 1xPhospho [T/S]	T16(Phospho): 50; S18(Phospho): 50	B2RRD7	0
lEHScEPPDSsSPDNR	712.635	3	1xTMT6plex [N-Term]; 1xCarbamidomethyl [C5]; 1xPhospho [S]	S10(Phospho): 33.33; S11(Phospho): 33.33; S12(Phospho): 33.33	Q8R4K2	0
aPAGGQNNPSSsPSGSTVSQASk	664.325	4	1xTMT6plex [A/K]; 1xPhospho [S12(99.6)]	S12(Phospho): 99.55	Q6WKZ7	0
hsVTGYGDcAAGAR	865.879	2	1xTMT6plex [N-Term]; 1xCarbamidomethyl [C9]; 1xPhospho [S/T/Y]	S2(Phospho): 49.86; T4(Phospho): 49.86	Q91XC0	0
dQGHsPQTSFDSDR	629.269	3	1xTMT6plex [N-Term]; 1xPhospho [S5(100)]	S5(Phospho): 100	Q920B0	0
hLPGSGQQPsPPAR	579.959	3	1xTMT6plex [N-Term]; 1xPhospho [S10(100)]	S10(Phospho): 100	Q8CGB6	0
rTsVSSPEQPQPYR	647.652	3	1xTMT6plex [N-Term]; 1xPhospho [S3(99.6)]	S3(Phospho): 99.61	Q8K382	0
aSsPEGEEPASPQQSk	723.015	3	1xTMT6plex [A/K]; 1xPhospho [S3(99.8)]	S3(Phospho): 99.75	Q9CSB4	0
tVsDNSLSSSk	831.921	2	1xTMT6plex [T/K]; 1xPhospho [S3(100)]	S3(Phospho): 99.17	Q80TY0-3; Q80TY0	0
sSSAPVASPNVR	494.25	3	1xTMT6plex [N-Term]; 1xPhospho [S1(99.2)]	S1(Phospho): 99.23	Q05920	0
sPsFSSTSETSAk	927.449	2	1xTMT6plex [S/K]; 1xPhospho [S3(100)]	S3(Phospho): 100	Q8K2L8	0
lANHDEGsDDEEEETPkk	703.339	4	TMT6plex [L]; 1xPhospho [S8(100)]	S8(Phospho): 100	Q8K1A6	0
sGEGLGVFQQSSk	621.319	3	1xTMT6plex [S/K]; 1xPhospho [S1(100)]	S1(Phospho): 100	Q91W98	0
sVSASHEGDVk	827.416	2	1xTMT6plex [S/K]; 1xPhospho [S1(99.3)]	S1(Phospho): 99.31	Q3U9G9	0
vsPSPAGPQGSSER	832.894	2	1xTMT6plex [N-Term]; 1xPhospho [S2(100)]	S2(Phospho): 100	Q8BZ20	0
aSsEDEAPGGQGk	590.948	3	1xTMT6plex [A/K]; 1xPhospho [S3(99.7)]	S3(Phospho): 99.73	P18911	0
aEsPETSAVESTQSTPQk	604.548	4	1xTMT6plex [A/K]; 1xPhospho [S3(100)]	S3(Phospho): 100	Q4VA53-3	0
vHAPSATPSTSAQPAsPVAR	747.712	3	1xTMT6plex [N-Term]; 1xPhospho [S16(100)]	S16(Phospho): 99.98	Q9QZS8	0
eDksPSEESTTTTSPESISGSVPSSGSSGR	702.53	5	1xTMT6plex [E/K]; 1xPhospho [S/T]	S4(Phospho): 11.1; S6(Phospho): 11.1; S9(Phospho): 11.1; T10(Phospho): 11.1; T11(Phospho): 11.1; T12(Phospho): 11.1; T13(Phospho): 11.1; S14(Phospho): 11.1; S17(Phospho): 11.1	P54726	0
rQQDPsPGSNLGGGDDLk	793.726	3	1xTMT6plex [R/K]; 1xPhospho [S]	S6(Phospho): 50; S9(Phospho): 50	Q08024	0
gAGGPASAQGsVk	542.287	3	1xTMT6plex [G/K]; 1xPhospho [S11(100)]	S11(Phospho): 100	Q5SWW4	0
eEEASGTtTPEAEAAGR	672.296	3	1xTMT6plex [N-Term]; 1xPhospho [T/S]	T8(Phospho): 49.95; T9(Phospho): 49.95	O35615	0
aEEGGEsEGDASEk	644.952	3	1xTMT6plex [A/K]; 1xPhospho [S7(100)]	S7(Phospho): 100	Q8BGC0	0
kDEPsPLNLSHHNLDHQGEGR	730.363	4	1xTMT6plex [K]; 1xPhospho [S]	S5(Phospho): 50; S10(Phospho): 50	P0C7T6	0
eSsPDGSYTEEQSQESEHk	898.059	3	1xTMT6plex [E/K]; 1xPhospho [S3(99.6)]	S3(Phospho): 99.55	Q80TY0-3	0
eGHGSSsFDRELER	638.957	3	1xTMT6plex [N-Term]; 1xPhospho [S]	S6(Phospho): 50; S7(Phospho): 50	Q80SY5	0
qVAEsPkNGSEAAHQYAk	894.794	3	TMT6plex [Q]; 1xPhospho [S/Y]	S5(Phospho): 50; S10(Phospho): 50	Q8C0C0	0
dAPVDQLGAEHcYDASAsPk	890.414	3	1xTMT6plex [D/K]; 1xCarbamidomethyl [C12]; 1xPhospho [Y13(99.8)]	Y13(Phospho): 99.8	O35980	0
rATsPSSSVSGDFDDGHHSVPTPGPSR	762.351	4	1xTMT6plex [N-Term]; 1xPhospho [T/S]	T3(Phospho): 16.67; S4(Phospho): 16.67; S6(Phospho): 16.67; S7(Phospho): 16.67; S8(Phospho): 16.67; S10(Phospho): 16.67	Q8BSQ9	0
rSPASSGSVAPQPSSPPsPAQAEPEPR	994.15	3	1xTMT6plex [N-Term]; 1xPhospho [S]	S18(Phospho): 99.18	P40694	0
aTDPAsPHIGR	477.571	3	1xTMT6plex [N-Term]; 1xPhospho [S6(100)]	S6(Phospho): 100	Q8K4L3	0
gGGScsGSVGGGGSGSLPSQR	706.314	3	1xTMT6plex [N-Term]; 1xCarbamidomethyl [C5]; 1xPhospho [S14(100)]	S6(Phospho): 50; S8(Phospho): 50	Q8K3W3	0
tGDEsQATEk	802.384	2	1xTMT6plex [T/K]; 1xPhospho [S5(100)]	S5(Phospho): 100	O89020	0
yVDEDNsDGETVDHR	687.285	3	1xTMT6plex [N-Term]; 1xPhospho [S7(100)]	S7(Phospho): 100	Q8VDQ9	0
gQHELsEVDGR	512.573	3	1xTMT6plex [N-Term]; 1xPhospho [S6(100)]	S6(Phospho): 100	O55111	0
sTsEVQMEASLDDPEATGLTAEEDSVR	1059.47	3	1xTMT6plex [N-Term]; 1xPhospho [S1(99.4)]	S1(Phospho): 99.36	Q9R1S7	0
dAkPPTEPTPsPQAR	710.704	3	1xTMT6plex [D/K]; 1xPhospho [S11(99.6)]	S11(Phospho): 99.6	P35383	0
gSQEDDPAASQRPPsNSGVk	642.064	4	1xTMT6plex [G/K]; 1xPhospho [S]	S10(Phospho): 33.33; S15(Phospho): 33.33; S17(Phospho): 33.33	Q9EPQ8	0
sPRPEDNVEPk	602.644	3	1xTMT6plex [S/K]; 1xPhospho [S1(100)]	S1(Phospho): 100	A2ALU4	0
rNsTSSTNQNMFcEER	757.322	3	1xTMT6plex [N-Term]; 1xCarbamidomethyl [C13]; 1xPhospho [S/T]	S3(Phospho): 24.98; T4(Phospho): 24.98; S5(Phospho): 24.98; S6(Phospho): 24.98	P61460	0
kTGQGEDPSsDELDkEQHDVTNATR	881.931	4	TMT6plex [K]; 1xPhospho [S9(99.4)]	S9(Phospho): 99.4	Q8CCJ3	0
sYESSEDcPEAASSPtR	727.966	3	1xTMT6plex [N-Term]; 1xCarbamidomethyl [C8]; 1xPhospho [S/T/Y]	S13(Phospho): 33.33; S14(Phospho): 33.33; T16(Phospho): 33.33	Q3TSG4	0
scsmHQLSSGIPVPHPR	739.015	3	1xTMT6plex [N-Term]; 1xCarbamidomethyl [C2]; 1xPhospho [S3(99.5)]	S3(Phospho): 99.55; M4(Oxidation): 100	P83093	0
gPAGEASAsPPVR	752.871	2	1xTMT6plex [N-Term]; 1xPhospho [S9(99.7)]	S9(Phospho): 100	Q61235	0
tREEEPcQQSSSsPPLVTDk	938.452	3	1xTMT6plex [T/K]; 1xCarbamidomethyl [C7]; 1xPhospho [S/T]	S12(Phospho): 49.92; S13(Phospho): 49.92	Q8K3Z9	0
asGAEEDDSELQR	858.369	2	1xTMT6plex [N-Term]; 1xPhospho [S2(100)]	S2(Phospho): 100	Q8BZR9	0
rTQsSGQDGRPQEEPHAEDLQk	758.621	4	1xTMT6plex [R/K]; 1xPhospho [S/T]	S4(Phospho): 49.93; S5(Phospho): 49.93	O70161	0
rGHsEGDYPPLR	564.939	3	1xTMT6plex [N-Term]; 1xPhospho [S4(100)]	S4(Phospho): 100	Q8CAS9	0
tNsQDkIEFHNEVDGGk	672.092	4	TMT6plex [T]; 1xPhospho [S3(100)]	S3(Phospho): 99.99	P06800	0
gGATERPLtPAPR	544.62	3	1xTMT6plex [N-Term]; 1xPhospho [T9(100)]	T9(Phospho): 100	Q80WC3	0
rSSSGSTDSEEStDSEEEDGAk	943.405	3	1xTMT6plex [R/K]; 1xPhospho [S/T]	S12(Phospho): 49.95; T13(Phospho): 49.95	Q922D4	0
mLAESDDsGDEESVSQTDk	866.378	3	1xTMT6plex [M/K]; 1xPhospho [S8(99.8)]	M1(Oxidation): 100; S8(Phospho): 99.41	Q3B7Z2	0
kSPsADSIHTR	579.641	3	1xTMT6plex [K]; 1xPhospho [S/T]	S2(Phospho): 50; S4(Phospho): 50	Q8CDA1	0
qSEDDDsETEkPEADDPkDNTEAEk	955.45	4	TMT6plex [Q]; 1xPhospho [S/T]	S7(Phospho): 50; T9(Phospho): 50	Q02614	0
aQsTDSLGTSSSLQSk	712.359	3	1xTMT6plex [A/K]; 1xPhospho [S/T]	S3(Phospho): 49.9; T4(Phospho): 49.9	O35551-6	0
hLsHPEPEQQHVIQR	715.358	3	1xTMT6plex [N-Term]; 1xPhospho [S3(100)]	S3(Phospho): 100	Q9JIX8	0
aAPcTHsPPEkPSR	691.683	3	1xTMT6plex [A/K]; 1xCarbamidomethyl [C4]; 1xPhospho [S7(99.7)]	S7(Phospho): 99.69	Q6A098	0
rcSSSLPPIQAPsHPPPQPPTQPR	981.162	3	1xTMT6plex [N-Term]; 1xCarbamidomethyl [C2]; 1xPhospho [S13(100)]	S13(Phospho): 100	Q3UIA2	0
lLGGHGEDGHFHHDDQDsSPPRR	575.862	5	1xTMT6plex [N-Term]; 1xPhospho [S]	S18(Phospho): 50; S19(Phospho): 50	Q8R149	0
kIDSHPsPSHSSTVk	792.095	3	TMT6plex [K]; 1xPhospho [S/T]	S7(Phospho): 99.67	B1AZI6	0
sGPSGNScTSQLMASGEHR	757.993	3	1xTMT6plex [N-Term]; 1xCarbamidomethyl [C8]; 1xPhospho [S1(100)]	S1(Phospho): 100	P70182-3	0
gTDANPAPGskEE	604.292	3	1xTMT6plex [G/K]; 1xPhospho [S10(100)]	S10(Phospho): 100	Q61508	0
mNQQGADtPk	543.268	3	1xTMT6plex [M/K]; 1xPhospho [T8(100)]	T8(Phospho): 100	Q99J08	0
kRsPSPSPTPEAk	717.07	3	TMT6plex [K]; 1xPhospho [S3(99.6)]	S3(Phospho): 99.62	Q6PDG5	0
rsSEDkQEMLQTEGSQcAk	745.618	4	TMT6plex [R]; 1xCarbamidomethyl [C17]; 1xPhospho [S/T]	S2(Phospho): 50; S3(Phospho): 50	Q8BVE3	0
rSEDsDEDEPcAISGk	778.35	3	1xTMT6plex [R/K]; 1xCarbamidomethyl [C11]; 1xPhospho [S5(100)]	S5(Phospho): 100	Q9R0Z9-2	0
sAPkEDDASASTSQSSR	754.692	3	1xTMT6plex [S/K]; 1xPhospho [S1(100)]	S1(Phospho): 100	Q8BGD9	0
gTPSGTPATsPPPAPPcPQDDcVHGSAAQASATAPR	955.937	4	1xTMT6plex [N-Term]; 2xCarbamidomethyl [C17; C22]; 1xPhospho [T/S]	T9(Phospho): 50; S10(Phospho): 50	Q9EP53	0
sVQTGVGELHGETR	593.626	3	1xTMT6plex [N-Term]; 1xPhospho [S1(100)]	S1(Phospho): 100	Q9Z280	0
sktPPPPPQTVQAk	748.43	3	TMT6plex [S]; 1xPhospho [T3(99.7)]	T3(Phospho): 99.71	Q61315	0
sFVPEEEkHEER	685.338	3	1xTMT6plex [S/K]; 1xPhospho [S1(100)]	S1(Phospho): 100	Q9D4H9-2	0
eSRsPFLkPDER	500.516	4	1xTMT6plex [E/K]; 1xPhospho [S4(100)]	S4(Phospho): 100	Q5U4C3	0
eTSLHSPsNTSASHSQGGGPPTSGm	912.731	3	1xTMT6plex [N-Term]; 1xOxidation [M25(100)]; 1xPhospho [S/T]	S8(Phospho): 20; T10(Phospho): 20; S11(Phospho): 20; S13(Phospho): 20; S15(Phospho): 20; M25(Oxidation): 100	O09117	0
lLcQEEtPEATEDERDEER	886.719	3	1xTMT6plex [N-Term]; 1xCarbamidomethyl [C3]; 1xPhospho [T7(99.6)]	T7(Phospho): 99.64	Q9CQG2	0
gSGGsPGPEPPGRPDGSSLLYR	817.062	3	1xTMT6plex [N-Term]; 1xPhospho [S5(100)]	S5(Phospho): 100	Q9R1Y5	0
dQSEQETsDADQHVTsNASDSESSYR	1088.09	3	1xTMT6plex [N-Term]; 2xPhospho [T/S/Y]	T7(Phospho): 40; S8(Phospho): 40; T15(Phospho): 40; S16(Phospho): 40; S19(Phospho): 40	Q811D0-3	0
qLQHGEDEDsDNEDNk	804.35	3	1xTMT6plex [Q/K]; 1xPhospho [S10(100)]	S10(Phospho): 100	Q7TPV4	0
tDDSQEkTDDsQETQDSQk	984.789	3	TMT6plex [T]; 1xPhospho [S11(99.7)]	S11(Phospho): 99.72	P25206	0
rEGkEDEAsTDVDEkPk	586.712	5	TMT6plex [R]; 1xPhospho [S/T]	S9(Phospho): 98.98	P53986	0
sRssPSTDHYSQEVPVEPNR	887.722	3	1xTMT6plex [N-Term]; 2xPhospho [S/T/Y]	S3(Phospho): 39.96; S4(Phospho): 39.96; S6(Phospho): 39.96; T7(Phospho): 39.96; Y10(Phospho): 39.96	A2ALU4	0
eRDkEVsDDEAEEk	816.069	3	TMT6plex [E]; 1xPhospho [S7(100)]	S7(Phospho): 100	P07901	0
gEDVNRtLEGGR	806.388	2	1xTMT6plex [N-Term]; 1xPhospho [T7(100)]	T7(Phospho): 100	P62774	0
aVVGsPHVSTASAVR	582.975	3	1xTMT6plex [N-Term]; 1xPhospho [S5(100)]	S5(Phospho): 100	Q7TNG8	0
qksEGGVYHDPHSDDGTAPk	723.858	4	TMT6plex [Q]; 1xPhospho [S/Y/T]	S3(Phospho): 50; Y8(Phospho): 50	Q3UTQ8	0
eAGIVHsDAEkEQEEEEQk	984.819	3	TMT6plex [E]; 1xPhospho [S7(100)]	S7(Phospho): 100	O35691	0
sHGQDYLVGNR	777.866	2	1xTMT6plex [N-Term]; 1xPhospho [Y6(100)]	S1(Phospho): 100	P13745; P30115	0
eHySDSEEEEEEGEEDGDVAPAR	973.05	3	1xTMT6plex [N-Term]; 1xPhospho [S4(99.5)]	S4(Phospho): 99.5	Q9WU40-2	0
sEsMPVQLNk	835.932	2	1xTMT6plex [S/K]; 1xPhospho [S3(100)]	S3(Phospho): 100	Q80XQ2	0
kVVDYSQFQEsDDADEDYGR	968.769	3	1xTMT6plex [K]; 1xPhospho [S11(100)]	S11(Phospho): 100	Q80XU3	0
sHEEVNTELk	575.294	3	1xTMT6plex [S/K]; 1xPhospho [S1(100)]	S1(Phospho): 100	Q6PCM2	0
aTIPAALQAQEStEGPGTGQDRPR	920.787	3	1xTMT6plex [N-Term]; 1xPhospho [S/T]	S12(Phospho): 50; T13(Phospho): 50	Q9DBG1	0
qDTTRsPSLAPTQR	622.98	3	1xTMT6plex [N-Term]; 1xPhospho [S6(99.8)]	S6(Phospho): 99.11	Q8CGB6	0
eAGPAAAsPQESESPQk	556.274	4	1xTMT6plex [E/K]; 1xPhospho [S8(100)]	S8(Phospho): 99.77	Q62504	0
eQkPFTPAsPVQSTPSkPSDk	813.947	4	TMT6plex [E]; 1xPhospho [S9(100)]	S9(Phospho): 99.41	P51125	0
sATVsPQQPQAQQR	917.953	2	1xTMT6plex [N-Term]; 1xPhospho [S5(100)]	S5(Phospho): 100	Q62417-2	0
lDFcSALSSQGsSPR	960.939	2	1xTMT6plex [N-Term]; 1xCarbamidomethyl [C4]; 1xPhospho [S13(98.9)]	S9(Phospho): 33.28; S12(Phospho): 33.28; S13(Phospho): 33.28	P70257	0
mADGGGsPFLGR	737.341	2	1xTMT6plex [N-Term]; 1xPhospho [S7(100)]	S7(Phospho): 100	Q9R1Z8	0
gFQFVSsSLPDIcYR	695.662	3	1xTMT6plex [N-Term]; 1xCarbamidomethyl [C13]; 1xPhospho [S/Y]	S7(Phospho): 49.92; S8(Phospho): 49.92	P53996-3	0
asLSDLTHLEDIEGLTVR	760.056	3	1xTMT6plex [N-Term]; 1xPhospho [S/T]	S4(Phospho): 49.91; T7(Phospho): 49.91	Q6ZQM0	0
kGDDsDEEDLcISNk	831.398	3	TMT6plex [K]; 1xCarbamidomethyl [C11]; 1xPhospho [S5(100)]	S5(Phospho): 100	Q923Q2	0
iVTDSDskTEELR	677.686	3	1xTMT6plex [I/K]; 1xPhospho [S/T]	S7(Phospho): 49.91; T9(Phospho): 49.91	O54988	0
sLPEEsGEETDTVDPVTLYSYk	999.813	3	1xTMT6plex [S/K]; 1xPhospho [S6(100)]	S6(Phospho): 33.33; T10(Phospho): 33.33; T12(Phospho): 33.33	Q61703	0
lVSAAAsPSLIR	747.418	2	1xTMT6plex [N-Term]; 1xPhospho [S]	S7(Phospho): 50; S9(Phospho): 50	Q61033	0
vMPNAIVQsVGVSGGR	627.327	3	1xTMT6plex [N-Term]; 1xPhospho [S9(100)]	S9(Phospho): 100	Q9Z0X1	0
ssTVTEAPIAVVTSR	913.977	2	1xTMT6plex [N-Term]; 1xPhospho [S/T]	S2(Phospho): 49.82; T3(Phospho): 49.82	Q8K1R7	0
fGESEEVEmEVEsDEEDQEk	976.747	3	1xTMT6plex [F/K]; 1xPhospho [S13(100)]	M9(Oxidation): 100; S13(Phospho): 100	Q8K4Z5	0
qISLASETLDSSGDVsPGPR	775.71	3	1xTMT6plex [N-Term]; 1xPhospho [S16(99.4)]	S16(Phospho): 99.41	Q3UPH7	0
tGsPHAGSETGSVAAFFQk	806.401	3	1xTMT6plex [T/K]; 1xPhospho [T/S]	T1(Phospho): 50; S3(Phospho): 50	Q5HZI1	0
dSVINLSEsVEDGPR	963.456	2	1xTMT6plex [N-Term]; 1xPhospho [S7(100)]	S7(Phospho): 50; S9(Phospho): 50	P27046	0
iAAEEEEENDGHYQEEEDGGAHsLkDVcDLR	817.364	5	1xTMT6plex [I/K]; 1xCarbamidomethyl [C28]; 1xPhospho [S23(100)]	S23(Phospho): 100	Q80XK6	0
esTESSNTTIEDEDVk	774.693	3	1xTMT6plex [E/K]; 1xPhospho [T/S]	S2(Phospho): 99.53	Q6PHZ2	0
rQSsSYEDPWk	640.98	3	1xTMT6plex [R/K]; 1xPhospho [S3(99)]	S3(Phospho): 99.03	O54916	0
aMALGDSsPQTTEPVLR	694.676	3	1xTMT6plex [N-Term]; 1xPhospho [S8(99.8)]	S8(Phospho): 99.77	Q9QY24	0
tNsPDLDSQSLSLSSGTDQEPLQR	962.116	3	1xTMT6plex [N-Term]; 1xPhospho [S3(100)]	S3(Phospho): 100	Q8BL65-4	0
sAPVINNGsPTILGk	669.375	3	1xTMT6plex [S/K]; 1xPhospho [S9(100)]	S9(Phospho): 100	Q8K4B0	0
gIGFGQGAGcLSTDTGEHLGLQFQQsPkPAR	751.377	5	1xTMT6plex [G/K]; 1xCarbamidomethyl [C10]; 1xPhospho [T15(99.3)]	S26(Phospho): 99.11	P50462	0
scsVPLPSNHGEVDELR	735.678	3	1xTMT6plex [N-Term]; 1xCarbamidomethyl [C2]; 1xPhospho [S3(100)]	S3(Phospho): 100	A2AJ88	0
sQVFSISGGQSDQGYGskDELVk	796.659	4	TMT6plex [S]; 1xPhospho [Y/S]	S11(Phospho): 33.33; Y15(Phospho): 33.33; S17(Phospho): 33.33	A6H8H2	0
dNLNDDEVDSktQPVPEFHLLPGQR	851.176	4	1xTMT6plex [D/K]; 1xPhospho [S/T]	S10(Phospho): 50; T12(Phospho): 50	P25911-2	0
dTETGTEAsILGESGEYk	1213.07	2	1xTMT6plex [D/K]; 1xPhospho [S9(99.7)]	S9(Phospho): 99.66	Q8R2Y8	0
dVHsPNAVGsPEGSLkDPAGNTSENEEGEISQR	1007.21	4	1xTMT6plex [D/K]; 2xPhospho [S4(100); S/T]	S4(Phospho): 100; S10(Phospho): 25; S14(Phospho): 25; T22(Phospho): 25; S23(Phospho): 25	Q8R0T2	0
aIEQADLLQEEDEsPR	718.005	3	1xTMT6plex [N-Term]; 1xPhospho [S14(100)]	S14(Phospho): 100	P61967	0
lGLLSQEsADGYSHLR	1028.01	2	1xTMT6plex [N-Term]; 1xPhospho [S8(100)]	S8(Phospho): 100	Q9EP71	0
eAPGsPPLSPR	708.858	2	1xTMT6plex [N-Term]; 1xPhospho [S5(100)]	S5(Phospho): 100	Q67FY2	0
gAPQLSPEsPLLSGAR	630.329	3	1xTMT6plex [N-Term]; 1xPhospho [S9(100)]	S9(Phospho): 100	O08609	0
sWNALAAPsEk	571.299	3	1xTMT6plex [S/K]; 1xPhospho [S9(100)]	S9(Phospho): 100	P28271	0
sFENIsVDSVDLPHEk	785.394	3	1xTMT6plex [S/K]; 1xPhospho [S]	S6(Phospho): 50; S9(Phospho): 50	Q8CGF1	0
eHQEQEPELGGAHAANVASVPIATyGPVSPTVSFQPLPR	878.84	5	1xTMT6plex [N-Term]; 1xPhospho [S/T/Y]	S19(Phospho): 24.98; T24(Phospho): 24.98; Y25(Phospho): 24.98; S29(Phospho): 24.98	Q8VCF0	0
lHQLAmQQSHFPmTHGNTGFSGIESSsPEVk	988.973	4	1xTMT6plex [L/K]; 1xOxidation [M13(100)]; 1xPhospho [T/S]	M6(Oxidation): 100; M13(Oxidation): 100; S25(Phospho): 33.25; S26(Phospho): 33.25; S27(Phospho): 33.25	Q61990	0
sEsLSNcSIGk	860.423	2	1xTMT6plex [S/K]; 1xCarbamidomethyl [C7]; 1xPhospho [S8(100)]	S3(Phospho): 99.71	P59672-2	0
lETGAPRPPAtVtNAVSWR	804.727	3	1xTMT6plex [N-Term]; 1xPhospho [T11(100)]	T11(Phospho): 99.99; T13(Phospho): 99.99	P35585	0
lksVEDEmDSPGEEPFYTGQGR	1009.13	3	1xTMT6plex [L/K]; 1xOxidation [M8(100)]; 1xPhospho [S3(99.7)]	S3(Phospho): 99.67; M8(Oxidation): 100	Q02780	0
sNsVSLVPPGSSHTLPR	682.019	3	1xTMT6plex [N-Term]; 1xPhospho [S/T]	S3(Phospho): 50; S5(Phospho): 50	Q6QI06	0
eTsPSSNNSSEELSSTLQLSk	921.783	3	1xTMT6plex [E/K]; 1xPhospho [S/T]	S3(Phospho): 98.76	Q8BG18	0
sPGsPAAPELPIETELDDRER	863.419	3	1xTMT6plex [N-Term]; 1xPhospho [S4(98.2)]	S4(Phospho): 98.17	Q99NH2	0
lSEEIVVtPNQDSGMk	762.387	3	1xTMT6plex [L/K]; 1xPhospho [T8(100)]	T8(Phospho): 100	Q8BJ05	0
sPPVQPHTPVTISLGTAPSLQNNQPVEFNHAINYVNk	1137.59	4	1xTMT6plex [S/K]; 1xPhospho [S1(100)]	S1(Phospho): 100	Q60520-1	0
sPPDQSAVPNtPPStPVkLEEDLPQEPTSR	958.717	4	1xTMT6plex [S/K]; 2xPhospho [T/S]	T11(Phospho): 66.67; S14(Phospho): 66.67; T15(Phospho): 66.67	Q9QYC0	0
lSAsSEDISDR	744.842	2	1xTMT6plex [N-Term]; 1xPhospho [S]	S4(Phospho): 50; S5(Phospho): 50	P53349	0
eSEDNDLGkEsEGEDSLk	916.773	3	TMT6plex [E]; 1xPhospho [S11(100)]	S11(Phospho): 100	Q8BGC0	0
sALPAQSAAtLPAR	554.964	3	1xTMT6plex [N-Term]; 1xPhospho [T10(99.4)]	T10(Phospho): 99.4	Q62261	0
lPHPILPFsGSPEALkR	600.092	4	1xTMT6plex [L/K]; 1xPhospho [S]	S9(Phospho): 50; S11(Phospho): 50	Q69ZL1	0
kTsEDQAAILPGk	709.067	3	TMT6plex [K]; 1xPhospho [T/S]	T2(Phospho): 50; S3(Phospho): 50	P97305	0
nsIQFTDGYEVk	969.985	2	1xTMT6plex [N/K]; 1xPhospho [S2(100)]	S2(Phospho): 100	P18654	0
gsLASLDSLR	664.343	2	1xTMT6plex [N-Term]; 1xPhospho [S8(100)]	S2(Phospho): 99.66	P30999; P30999-3	0
hVILSGsAEVISNEGGR	678.678	3	1xTMT6plex [N-Term]; 1xPhospho [S7(99.6)]	S7(Phospho): 99.56	Q69Z38	0
eHLYHLESELsPk	530.775	4	1xTMT6plex [E/K]; 1xPhospho [S11(100)]	S11(Phospho): 100	Q9JK81	0
sGMFSHALDMk	587.953	3	1xTMT6plex [S/K]; 1xPhospho [S1(100)]	S1(Phospho): 100	Q99J27	0
eRctPPPGGTSGGGAQSAGEGPAHDGPVPVLLQIQPVAVk	886.257	5	1xTMT6plex [E/K]; 1xCarbamidomethyl [C3]; 1xPhospho [T4(98.5)]	T4(Phospho): 98.53	Q9EPW2	0
vSEsEGkLEGLATAVTPNk	675.122	4	TMT6plex [V]; 1xPhospho [S4(100)]	S2(Phospho): 50; S4(Phospho): 50	Q8CI95	0
sNTISkPYISNTLPSDAPk	934.174	3	TMT6plex [S]; 1xPhospho [S5(99.2)]	S5(Phospho): 99.22	Q3UMF0; Q3UMF0-2	0
iYHLPDAEsDEDEDFk	821.045	3	1xTMT6plex [I/K]; 1xPhospho [S9(100)]	S9(Phospho): 100	P42208	0
tQsTFDPFEkPANQVk	868.793	3	TMT6plex [T]; 1xPhospho [S/T]	S3(Phospho): 50; T4(Phospho): 50	O35495	0
sAsATSLTLSR	701.86	2	1xTMT6plex [N-Term]; 1xPhospho [S3(98.3)]	S3(Phospho): 98.29	Q6KAU8	0
sIsPSPSAILER	783.41	2	1xTMT6plex [N-Term]; 1xPhospho [S]	S1(Phospho): 49.87; S3(Phospho): 49.87	A2AQ25	0
wAHDkFsGEEGEIEDDEsGTENR	814.594	4	1xTMT6plex [W/K]; 1xPhospho [S7(100)]	S7(Phospho): 100; S18(Phospho): 99.99	Q569Z6	0
dGGStTAGNSSQVSDGAAAVLLAR	838.739	3	1xTMT6plex [N-Term]; 1xPhospho [S/T]	S10(Phospho): 49.39; S11(Phospho): 49.39	Q8VCH0; Q921H8	0
nsLSILVPHGDk	606.669	3	1xTMT6plex [N/K]; 1xPhospho [S]	S2(Phospho): 50; S4(Phospho): 50	Q68FD7	0
aYGsYEELAk	834.918	2	1xTMT6plex [A/K]; 1xPhospho [S4(99.7)]	S4(Phospho): 99.67	Q9DBB8	0
smGTGDSAGVEVPSsPLR	691.324	3	1xTMT6plex [N-Term]; 1xOxidation [M2(100)]; 1xPhospho [S/T]	M2(Oxidation): 100; S14(Phospho): 50; S15(Phospho): 50	Q80YV2	0
dDNLPLTEAVRPktPPVVIk	743.182	4	TMT6plex [D]; 1xPhospho [T14(99.8)]	T7(Phospho): 50; T14(Phospho): 50	Q9D5V6	0
rIDFIPVsPAPSPTR	654.685	3	1xTMT6plex [N-Term]; 1xPhospho [S8(100)]	S8(Phospho): 100	Q9DB52	0
wHASLYPAsGRsSPVESLk	673.334	4	1xTMT6plex [W/K]; 2xPhospho [S9(99.8); S/Y]	Y6(Phospho): 50; S9(Phospho): 50; S12(Phospho): 50; S13(Phospho): 50	Q9EST3	0
eTFLHRPEFsPQSScHDELLR	724.343	4	1xTMT6plex [N-Term]; 1xCarbamidomethyl [C15]; 1xPhospho [S10(99.4)]	S10(Phospho): 99.44	Q99PP2	0
sLsSDEATNPISR	843.401	2	1xTMT6plex [N-Term]; 1xPhospho [S3(99.5)]	S3(Phospho): 99.54	Q5F2E7-2	0
aTFHtPEAPPNLAPAPPR	731.707	3	1xTMT6plex [N-Term]; 1xPhospho [T5(100)]	T5(Phospho): 100	Q3U1Z5	0
sYsVVASEYDk	893.439	2	1xTMT6plex [S/K]; 1xPhospho [S/Y]	S3(Phospho): 49.9; S7(Phospho): 49.9	Q7TPH6	0
hsNLMLEDLDk	926.967	2	1xTMT6plex [H/K]; 1xPhospho [S2(100)]	S2(Phospho): 100	O70318; Q9WV92-2; P48193	0
sAsITNLSLDR	743.378	2	1xTMT6plex [N-Term]; 1xPhospho [S/T]	S1(Phospho): 33.33; S3(Phospho): 33.33; T5(Phospho): 33.33	Q9Z1T6	0
sPTDSDVSLDSEDSGLk	1145.54	2	1xTMT6plex [S/K]; 1xPhospho [S/T]	S1(Phospho): 49.94; T3(Phospho): 49.94	Q8CC35-2	0
kADGPRPSLDYVELSPLAPSsPQR	780.413	4	1xTMT6plex [K]; 1xPhospho [S/Y]	S20(Phospho): 49.89; S21(Phospho): 49.89	Q99KW3-2	0
tESTLAHESQQPIksEPEsENDEPk	915.184	4	TMT6plex [T]; 2xPhospho [S15(100); S19(100)]	S15(Phospho): 100; S19(Phospho): 100	Q6P1G2	0
aEAkEEsEEsDEDmGFGLFD	957.052	3	1xTMT6plex [A/K]; 1xOxidation [M14(100)]; 2xPhospho [S7(100); S10(100)]	S7(Phospho): 100; S10(Phospho): 100; M14(Oxidation): 100	P14869	0
sPVQSAESsPTASk	638.658	3	1xTMT6plex [S/K]; 1xPhospho [S1(100)]	S9(Phospho): 99.81	Q6ZPJ0	0
tHFPQFsYSASIR	617.299	3	1xTMT6plex [N-Term]; 1xPhospho [S7(99.7)]	S7(Phospho): 99.73	Q60823	0
mERPGPGIkPGEVVAtSPLPck	772.673	4	TMT6plex [M]; 1xCarbamidomethyl [C21]; 1xPhospho [T/S]	T16(Phospho): 50; S17(Phospho): 50	Q9JHU9	0
sSTDLGFEAk	796.902	2	1xTMT6plex [S/K]; 1xPhospho [S1(99.6)]	S1(Phospho): 99.65	Q8CI52	0
kEPTQADVEDQILGkEEsLPEEESR	906.712	4	TMT6plex [K]; 1xPhospho [S18(100)]	S18(Phospho): 100	O70318	0
eIIAVScGPsQcQETIR	1129.03	2	1xTMT6plex [N-Term]; 2xCarbamidomethyl [C7; C12]; 1xPhospho [S10(100)]	S10(Phospho): 100	Q9DCW4	0
sDTksPVLQDTEIEk	819.774	3	TMT6plex [S]; 1xPhospho [S5(99.6)]	S5(Phospho): 99.65	Q80XJ2	0
vPEQYTLVGHLSsPk	731.729	3	1xTMT6plex [V/K]; 1xPhospho [S12(99.6)]	S12(Phospho): 99.62	O54834	0
aLIQTcLNSPDsPPR	659.993	3	1xTMT6plex [N-Term]; 1xCarbamidomethyl [C6]; 1xPhospho [S12(100)]	S9(Phospho): 50; S12(Phospho): 50	Q9JM73	0
kSsIsSISGRDDLMDYHR	672.068	4	1xTMT6plex [K]; 2xPhospho [S5(98.5); S6(98.5)]	S5(Phospho): 98.53; S6(Phospho): 98.53	Q8K1N2-2	0
eIEQEETLSAPsPSPSPSSk	660.327	4	1xTMT6plex [E/K]; 1xPhospho [S/T]	S9(Phospho): 33.23; S12(Phospho): 33.23; S14(Phospho): 33.23	P11862	0
lEGDsDVDSELEDR	629.94	3	1xTMT6plex [N-Term]; 1xPhospho [S5(100)]	S5(Phospho): 100	Q9JMH9-6	0
lGTGESEEPRsLGVGEk	761.726	3	1xTMT6plex [L/K]; 1xPhospho [S11(100)]	S11(Phospho): 100	P58871	0
sPGAFDmSGVGGSLAESVGSPPPAATPtPTPPTR	880.423	4	1xTMT6plex [N-Term]; 1xPhospho [T26(99.1)]	M7(Oxidation): 100; T26(Phospho): 97.25	Q80VP1-2	0
sAPTTLYLVHTDHAYQATPPVTIPGSAk	869.457	4	1xTMT6plex [S/K]; 1xPhospho [S1(100)]	S1(Phospho): 99.99	Q9ERQ3	0
tPEAVEEPAEDTSGIIk	775.393	3	1xTMT6plex [T/K]; 1xPhospho [T1(100)]	T1(Phospho): 100	Q9D7B1	0
dTTVISHsPNTSYDTALEAR	829.723	3	1xTMT6plex [N-Term]; 1xPhospho [S8(100)]	S8(Phospho): 100	Q8VHG2	0
gtFSDQELDAQSLDDEDDSLQHAVHPALNR	1211.55	3	1xTMT6plex [N-Term]; 1xPhospho [S/T]	S4(Phospho): 33.33; S12(Phospho): 33.33; S19(Phospho): 33.33	Q8CI08-2	0
yTPENLTEPVSPSASHYGVEHAtVAPTSSTk	949.718	4	1xTMT6plex [Y/K]; 1xPhospho [S/Y/T]	S11(Phospho): 24.98; S13(Phospho): 24.98; S15(Phospho): 24.98; Y17(Phospho): 24.98	Q04736	0
sQsPsPPPLPEDLEk	747.027	3	1xTMT6plex [S/K]; 1xPhospho [S5(99.7)]	S3(Phospho): 100; S5(Phospho): 100	Q9JIX8	0
lRGEDGEsEcVINYVEk	845.745	3	1xTMT6plex [L/K]; 1xCarbamidomethyl [C10]; 1xPhospho [S8(100)]	S8(Phospho): 100	Q8R0Y6	0
gGEEANEEsNLLSPVQDGAk	646.315	4	1xTMT6plex [G/K]; 1xPhospho [S]	S9(Phospho): 50; S13(Phospho): 50	Q9Z329	0
sHTSLkDELSDISQGGSk	664.85	4	TMT6plex [S]; 1xPhospho [S1(99.2)]	S1(Phospho): 99.2	Q58A65-2	0
tHDILEDVNAsPETR	669.318	3	1xTMT6plex [N-Term]; 1xPhospho [S11(100)]	S11(Phospho): 100	O09000	0
lSGScAPSTGFASQPSsPR	735.006	3	1xTMT6plex [N-Term]; 1xCarbamidomethyl [C5]; 1xPhospho [S/T]	S16(Phospho): 49.9; S17(Phospho): 49.9	Q6NVF4	0
rGsFPLAASGPAQAAPAPPPEDAR	880.775	3	1xTMT6plex [N-Term]; 1xPhospho [S3(100)]	S3(Phospho): 100	Q9D4F2	0
eFGEDLVEQNSSYVQDsPSkk	789.145	4	TMT6plex [E]; 1xPhospho [S/Y]	S11(Phospho): 25; S12(Phospho): 25; Y13(Phospho): 25; S17(Phospho): 25	Q9D0L8	0
kDIDHETVVEEQIIGENsPPDYSEYmTGk	1027.5	4	TMT6plex [K]; 1xOxidation [M26(100)]; 1xPhospho [S18(99.8)]	S18(Phospho): 99.75; M26(Oxidation): 100	Q00899	0
sFSSGLQHSLSSSESLPGSPTHSLSPSPTTPcR	931.189	4	1xTMT6plex [N-Term]; 1xCarbamidomethyl [C32]; 1xPhospho [S1(99.2)]	S1(Phospho): 99.25	Q3U214	0
sYDVPPPPmEPDHPFYSNISk	743.604	4	1xTMT6plex [S/K]; 1xOxidation [M9(100)]; 1xPhospho [S1(99.4)]	S1(Phospho): 99.43; M9(Oxidation): 100	Q9DBJ1	0
tAPTSTIAPGVVmAsSPALPTQPAEEAAR	1049.53	3	1xTMT6plex [N-Term]; 1xOxidation [M13(100)]; 1xPhospho [S/T]	M13(Oxidation): 100; S15(Phospho): 50; S16(Phospho): 50	Q01147	0
kTsDFNTFLAQEGcTR	805.059	3	1xTMT6plex [K]; 1xCarbamidomethyl [C14]; 1xPhospho [T/S]	T2(Phospho): 49.94; S3(Phospho): 49.94	Q9D1P4	0
sAPETAAPEALLsPHSER	724.69	3	1xTMT6plex [N-Term]; 1xPhospho [S13(100)]	S13(Phospho): 100	Q8BRH4	0
gRNDsGEENVPLDLTR	694.333	3	1xTMT6plex [N-Term]; 1xPhospho [S5(100)]	S5(Phospho): 100	Q6QI06	0
sIGSAsPGPGQPPLSSPTR	701.353	3	1xTMT6plex [N-Term]; 1xPhospho [S6(99.5)]	S6(Phospho): 99.47	Q8VDZ4	0
aTAQPIIEILDEQPsPSPR	791.076	3	1xTMT6plex [N-Term]; 1xPhospho [S17(99.7)]	S15(Phospho): 99.58	Q8BVK9	0
qMNLGFGDEsPEPEAR	1043.46	2	1xTMT6plex [N-Term]; 1xPhospho [S10(100)]	S10(Phospho): 100	Q69ZH9	0
eLFSSHQWVsEETcGDEDSLAR	964.417	3	1xTMT6plex [N-Term]; 1xCarbamidomethyl [C14]; 1xPhospho [S10(100)]	S10(Phospho): 99.58	P35821	0
sSGGGSEANGLDLVSGYk	1118.54	2	1xTMT6plex [S/K]; 1xPhospho [S2(99.6)]	S2(Phospho): 99.65	Q9QXY1	0
rSDSSGGyTLSDVIQSPPSAGLLk	991.85	3	1xTMT6plex [R/K]; 1xPhospho [S/Y/T]	S2(Phospho): 16.67; S4(Phospho): 16.67; S5(Phospho): 16.67; Y8(Phospho): 16.67; T9(Phospho): 16.67; S11(Phospho): 16.67	Q6ZPR6	0
qQsEEAFPQEQQk	705.677	3	1xTMT6plex [Q/K]; 1xPhospho [S3(100)]	S3(Phospho): 100	Q9EPS3	0
sSPNSSLGSVVNSLsGLk	757.738	3	1xTMT6plex [S/K]; 1xPhospho [S13(99.6)]	S13(Phospho): 99.64	A6H8H2	0
eVENEQTPVsEPEEEk	804.379	3	1xTMT6plex [E/K]; 1xPhospho [S10(100)]	S10(Phospho): 100	O70318	0
isLADIAQk	748.927	2	1xTMT6plex [I/K]; 1xPhospho [S2(100)]	S2(Phospho): 100	P14685	0
aEEAAEAPsPAGEkPAEPAPVSEETk	1120.57	3	TMT6plex [A]; 1xPhospho [S9(100)]	S9(Phospho): 100	Q62504	0
nLESIDPQFtIR	871.439	2	1xTMT6plex [N-Term]; 1xPhospho [T10(100)]	T10(Phospho): 100	P62046	0
tGVHHySGNNIELGTAcGk	851.748	3	1xTMT6plex [T/K]; 1xCarbamidomethyl [C17]; 1xPhospho [Y/S/T]	Y6(Phospho): 50; S7(Phospho): 50	P62889	0
rAscSSSTGGSk	574.946	3	1xTMT6plex [R/K]; 1xCarbamidomethyl [C4]; 1xPhospho [S/T]	S3(Phospho): 49.89; S5(Phospho): 49.89	Q9Z1E4	0
lLEAASSGEATGDSAs	887.901	2	1xTMT6plex [N-Term]; 1xPhospho [T/S]	T11(Phospho): 33.33; S14(Phospho): 33.33; S16(Phospho): 33.33	Q8JZL3	0
gVGQADWtPDLGLR	897.444	2	1xTMT6plex [N-Term]; 1xPhospho [T8(100)]	T8(Phospho): 100	P58871	0
sIHEVDISNLEAALR	659.339	3	1xTMT6plex [N-Term]; 1xPhospho [S1(100)]	S1(Phospho): 100	Q7TQG1	0
sLSAVDADR	621.8	2	1xTMT6plex [N-Term]; 1xPhospho [S1(100)]	S1(Phospho): 100	Q69ZL1	0
rGTSASSATVmTPSTsDHHLDAAVSR	742.601	4	1xTMT6plex [N-Term]; 1xOxidation [M11(100)]; 1xPhospho [T/S]	M11(Oxidation): 100; T12(Phospho): 25; S14(Phospho): 25; T15(Phospho): 25; S16(Phospho): 25	Q9ESJ4	0
skEPSSPGTDDVFTPGSSDsPSSQR	1030.81	3	1xTMT6plex [S/K]; 1xPhospho [S20(99.7)]	S20(Phospho): 99.07	Q61165	0
rGTFsDQELDAQSLDDEDDSLQHAVHPALNR	947.938	4	1xTMT6plex [N-Term]; 1xPhospho [T/S]	T3(Phospho): 25; S5(Phospho): 25; S13(Phospho): 25; S20(Phospho): 25	Q8CI08-2	0
sDGGVkEPQTTVVHNATDGIkGSTEscNTTTEDEDLk	984.288	5	TMT6plex [S]; 1xCarbamidomethyl [C27]; 1xPhospho [T/S]	T17(Phospho): 19.97; S23(Phospho): 19.97; T24(Phospho): 19.97; S26(Phospho): 19.97; T29(Phospho): 19.97	Q923T9-3	0
eENLPEEsEEQk	666.982	3	1xTMT6plex [E/K]; 1xPhospho [S8(100)]	S8(Phospho): 100	Q8BXA1	0
iNAAVAsPEAASNQPEAASTHPVTTSTPEDLEQEASQTVGSMk	978.873	5	1xTMT6plex [I/K]; 1xPhospho [S/T]	S7(Phospho): 11.11; S12(Phospho): 11.11; S19(Phospho): 11.11; T20(Phospho): 11.11; T24(Phospho): 11.11; T25(Phospho): 11.11; S26(Phospho): 11.11; T27(Phospho): 11.11; S36(Phospho): 11.11	Q60953-2	0
yASIcQQNGLVPIVEPEVLPDGDHDLEHcQyVSEk	916.237	5	1xTMT6plex [Y/K]; 2xCarbamidomethyl [C5; C29]; 1xPhospho [Y31(100)]	Y31(Phospho): 99.99	Q91Y97	0
vAEFNNVtPLSEEEVTSVk	877.449	3	1xTMT6plex [V/K]; 1xPhospho [T/S]	T8(Phospho): 50; S11(Phospho): 50	P27546	0
gFsDSGGGPPAk	807.898	2	1xTMT6plex [G/K]; 1xPhospho [S3(99.7)]	S3(Phospho): 50; S5(Phospho): 50	O35691	0
fASGTFLsPSASVQEcR	1077	2	1xTMT6plex [N-Term]; 1xCarbamidomethyl [C16]; 1xPhospho [S8(100)]	S8(Phospho): 99.7	Q6PFD9	0
sQDSYPGsPSLSPR	893.914	2	1xTMT6plex [N-Term]; 1xPhospho [S/Y]	S8(Phospho): 99.27	Q6VN19	0
asLEAAIADAEQR	551.939	3	1xTMT6plex [N-Term]; 1xPhospho [S2(100)]	S2(Phospho): 100	P11679	0
tEsLTAPSTNGLPHAEDR	735.685	3	1xTMT6plex [N-Term]; 1xPhospho [S3(99.1)]	S3(Phospho): 99.14	A2A7S8-2	0
nDsIVTPSPPQAR	845.921	2	1xTMT6plex [N-Term]; 1xPhospho [S3(100)]	S3(Phospho): 100	Q6PCP5	0
eVYLSGsFNNWSk	1035.01	2	1xTMT6plex [E/K]; 1xPhospho [S7(99.8)]	S7(Phospho): 99.78	Q9R078	0
lADFGVAGQLTDtmAk	731.373	3	1xTMT6plex [L/K]; 1xOxidation [M14(100)]; 1xPhospho [T]	T11(Phospho): 50; T13(Phospho): 50; M14(Oxidation): 100	Q9JI11; Q9JI10	0
sGDLAPPESPSsPGQASPR	716.004	3	1xTMT6plex [N-Term]; 1xPhospho [S]	S11(Phospho): 49.88; S12(Phospho): 49.88	Q8BNN1	0
vEEEQEADEEDVsEEEAEDREGASk	1126.15	3	1xTMT6plex [V/K]; 1xPhospho [S13(100)]	S13(Phospho): 100	Q8VBT0	0
dMPGGFLFDGLsDDEDDFHPSTR	960.408	3	1xTMT6plex [N-Term]; 1xPhospho [S12(100)]	S12(Phospho): 100	Q91W67	0
aPEPEPGLDLSLSPSPLPEsPk	932.489	3	1xTMT6plex [A/K]; 1xPhospho [S20(100)]	S20(Phospho): 100	Q9D8C8	0
aAAAAAAAAAAAASVGGTIPGPGPGGGQsPR	703.359	4	1xTMT6plex [N-Term]; 1xPhospho [S29(98.6)]	S29(Phospho): 95.99	Q8BZ32	0
aAETPAVAScWSGPQVsPEHk	916.44	3	1xTMT6plex [A/K]; 1xCarbamidomethyl [C10]; 1xPhospho [S17(99.7)]	S17(Phospho): 99.74	Q8BTI8	0
tLSsPTGTETNPPk	984.507	2	1xTMT6plex [T/K]; 1xPhospho [S/T]	S4(Phospho): 99	Q3UMF0; Q3UMF0-2	0
eIsDDEAEEEkGEkEEEDk	809.395	4	TMT6plex [E]; 1xPhospho [S3(100)]	S3(Phospho): 100	P11499	0
vLLGFSSDEsDVEASPR	1059	2	1xTMT6plex [N-Term]; 1xPhospho [S10(100)]	S10(Phospho): 99.59	Q9WU40-2	0
lADFGVAGQLTDtQIk	739.063	3	1xTMT6plex [L/K]; 1xPhospho [T11(99.7)]	T11(Phospho): 99.67	Q99KH8	0
gSVsEDELIAAIk	935.502	2	1xTMT6plex [G/K]; 1xPhospho [S2(99.8)]	S4(Phospho): 100	Q8K0T0	0
nSPLDcGSAsPNk	628.969	3	1xTMT6plex [N/K]; 1xCarbamidomethyl [C6]; 1xPhospho [S10(99.8)]	S10(Phospho): 99.81	Q99NH0	0
aAEQMSTLPIDAPsPLENLEQk	974.163	3	1xTMT6plex [A/K]; 1xPhospho [S14(100)]	S14(Phospho): 100	P27546	0
aAVGVTGNDITtPPNkEPPPSPEk	637.543	5	TMT6plex [A]; 1xPhospho [T/S]	T6(Phospho): 33.33; T11(Phospho): 33.33; T12(Phospho): 33.33	P27546	0
dLVLANLASPSsPAHk	720.06	3	1xTMT6plex [D/K]; 1xPhospho [S]	S9(Phospho): 33.33; S11(Phospho): 33.33; S12(Phospho): 33.33	O35144	0
gGPVVATAAStAGGTSPVSSSSAASSPSSGR	986.469	3	1xTMT6plex [N-Term]; 1xPhospho [T/S]	T11(Phospho): 33.22; T15(Phospho): 33.22; S16(Phospho): 33.22	P58334	0
iFVGGLsPDTPEEk	1014.03	2	1xTMT6plex [I/K]; 1xPhospho [S7(100)]	S7(Phospho): 99.77	Q60668-3	0
qIcLVmLETLsQSPQGR	762.379	3	1xTMT6plex [N-Term]; 1xCarbamidomethyl [C3]; 1xPhospho [T/S]	M6(Oxidation): 100; S11(Phospho): 49.92; S13(Phospho): 49.92	P60335	0
hGTDLWIDSmNSAPSHsPEk	691.577	4	1xTMT6plex [H/K]; 1xPhospho [S17(99.6)]	M10(Oxidation): 100; S15(Phospho): 99.37	Q99K28-2	0
rAEsMLQQADk	605.645	3	1xTMT6plex [R/K]; 1xPhospho [S4(100)]	S4(Phospho): 100	Q99K51	0
aLRPPsSPGVFGALQSFk	799.775	3	1xTMT6plex [A/K]; 1xPhospho [S]	S6(Phospho): 50; S7(Phospho): 50	Q9WTU0	0
sPGTATLALSQQQSLQER	1112.56	2	1xTMT6plex [N-Term]; 1xPhospho [S1(100)]	S1(Phospho): 100	Q9CS00	0
lPEEPSsEDEQQPEkk	660.086	4	TMT6plex [L]; 1xPhospho [S7(99.6)]	S7(Phospho): 99.64	Q9Z0R4	0
gIksVTELNGDTITNTmTLGDIVYk	1156.28	3	TMT6plex [G]; 1xOxidation [M17(100)]; 1xPhospho [S4(98.6)]	S4(Phospho): 98.58; M17(Oxidation): 100	P12710	0
aFLAELEQNsPk	629	3	1xTMT6plex [A/K]; 1xPhospho [S10(100)]	S10(Phospho): 100	Q9QXZ0	0
hPHHPQHPQHSLPSPDPDILSVSscPALYR	743.961	5	1xTMT6plex [N-Term]; 1xCarbamidomethyl [C25]; 1xPhospho [S21(99.4)]	S21(Phospho): 99.4	P83093	0
lsEEAcPGVLSVAPTVTQPPGR	858.766	3	1xTMT6plex [N-Term]; 1xCarbamidomethyl [C6]; 1xPhospho [S2(100)]	S2(Phospho): 100	O08715-4	0
qGsLVLEELkPGSGPNLk	659.127	4	TMT6plex [Q]; 1xPhospho [S3(100)]	S3(Phospho): 100	P15702	0
asSLGETDESSELR	895.405	2	1xTMT6plex [N-Term]; 1xPhospho [S3(99.6)]	S3(Phospho): 99.59	Q8BWW9	0
sPTNSSEIFTPAHEENVR	775.363	3	1xTMT6plex [N-Term]; 1xPhospho [S1(100)]	S1(Phospho): 100	Q3UGS4	0
eVGDVIALSDISPSGAADHSQEPsPVGSR	1062.84	3	1xTMT6plex [N-Term]; 1xPhospho [S]	S12(Phospho): 24.96; S14(Phospho): 24.96; S20(Phospho): 24.96; S24(Phospho): 24.96	Q8VEF1	0
sTGVSFWTQDsDENEQER	808.677	3	1xTMT6plex [N-Term]; 1xPhospho [T/S]	T8(Phospho): 50; S11(Phospho): 50	Q9DBR7	0
[truncated: 9,451 more rows]
