# Supplementary material for: CREB-Regulated Transcriptional Coactivator 2 Proteome Landscape is Modulated by SREBF1
Source: Mol Cell Proteomics. 2023 Aug 28;22(10):100637. doi: 10.1016/j.mcpro.2023.100637 (PMC10522995; doi:10.1016/j.mcpro.2023.100637)
Supplement: Supplemental Table S3 [file mmc4.xlsx]

## Sheet: Sheet1
	Table of contents
1	Acetylated peptides: Detailed information regarding peptide sequence, mass spectra, charges, site modification and probability and quality scores

## Sheet: acetylated peptides
Sequence	m/z [Da]	Charge	Modifications	ptmRS: Best Site Probabilities	Master Protein Accessions	Qvality q-value
GLVVLGFPCNQFGHQENGKNEEILNSLK	911.233	4	1xCarbamidomethyl [C9]; 1xAcetyl [K19(100)]; 1xTMT6plex [K28(100)]	P11352	K19(Acetyl): 100; K28(TMT6plex): 100	0
DCSHGKGFDR	483.896	3	1xCarbamidomethyl [C2]; 1xTMT6plex [N-Term]; 1xAcetyl [K6(100)]	Q9DC50	K6(Acetyl): 100	0
IAPSFAVESMEDALKAADTIGYPVMIR	1066.88	3	1xTMT6plex [N-Term]; 1xAcetyl [K15(100)]	Q8C196	M10(Oxidation): 100; K15(Acetyl): 100; M25(Oxidation): 100	0
GGENIYPAELEDFFLKHPQVQEAQVVGVK	1248	3	1xAcetyl [K16(100)]; 1xTMT6plex [K29(100)]	Q8VCW8	K16(Acetyl): 100; K29(TMT6plex): 100	0
CLNYVLEELKHSTK	745.413	3	1xCarbamidomethyl [C1]; 1xAcetyl [K10(100)]; 1xTMT6plex [K14(100)]	Q9WU79	K10(Acetyl): 100; K14(TMT6plex): 100	0
SLFSSAENEPPVPLVGNWRPPQPVK	1006.2	3	1xTMT6plex [N-Term]; 1xAcetyl [K25(100)]	P16015	K25(Acetyl): 100	0
IHKPDPWLSEFLSQYR	763.073	3	1xTMT6plex [N-Term]; 1xAcetyl [K3(100)]	Q9DBM2	K3(Acetyl): 100	0
HYAHTDCPGHADYVK	681.317	3	1xCarbamidomethyl [C7]; 1xTMT6plex [N-Term]; 1xAcetyl [K15(100)]	Q8BFR5	K15(Acetyl): 100	0
DAQTKLAELEAALQR	643.36	3	1xTMT6plex [N-Term]; 1xAcetyl [K5(100)]	P11679	K5(Acetyl): 100	0
VPASKAFTGFIVEADTPGIHIGK	952.539	3	1xAcetyl [K5(100)]; 1xTMT6plex [K23(100)]	P45952	K5(Acetyl): 100; K23(TMT6plex): 100	0
EEIFGPVLTVYVYPDDKYR	1287.67	2	1xTMT6plex [N-Term]; 1xAcetyl [K17(100)]	Q8CHT0	K17(Acetyl): 100	0
QLAPIWDKLGETYK	721.413	3	1xAcetyl [K8(100)]; 1xTMT6plex [K14(100)]	P09103	K8(Acetyl): 100; K14(TMT6plex): 100	0
MAENLGFLGSLKNQAADQITK	917.17	3	1xAcetyl [K12(100)]; 1xTMT6plex [K21(100)]	Q9Z2I8	K12(Acetyl): 100; K21(TMT6plex): 100	0
QDMAALKVLPPTVYLR	696.07	3	1xTMT6plex [N-Term]; 1xAcetyl [K7(100)]	Q8BYM8	K7(Acetyl): 100	0
EEVVTIDTWMQGLLKPTCLYGQLPK	1140.61	3	1xCarbamidomethyl [C18]; 1xAcetyl [K15(100)]; 1xTMT6plex [K25(100)]	P19157	K15(Acetyl): 100; K25(TMT6plex): 100	0
TTQSGFEGFLKDQFTTLPEVK	958.514	3	1xAcetyl [K11(100)]; 1xTMT6plex [K21(100)]	P25688	K11(Acetyl): 100; K21(TMT6plex): 100	0
TKIDCDNLEQYFMQQGGGPDK	987.476	3	1xCarbamidomethyl [C5]; 1xAcetyl [K2(100)]; 1xTMT6plex [K21(100)]	Q91VR5	K2(Acetyl): 100; M13(Oxidation): 100; K21(TMT6plex): 100	0
FVIKTVSSEDVAEMHNILK	887.495	3	1xAcetyl [K4(100)]; 1xTMT6plex [K19(100)]	Q80XI4	K4(Acetyl): 100; K19(TMT6plex): 100	0
VGEGEHAILLLPGMLGSGKTDFAPQLQSLNK	1246.36	3	1xOxidation [M14(100)]; 1xAcetyl [K19(100)]; 1xTMT6plex [K31(100)]	Q8R164	M14(Oxidation): 100; K19(Acetyl): 100; K31(TMT6plex): 100	0
FGQHLIKPSVVFLK	705.102	3	1xAcetyl [K7(100)]; 1xTMT6plex [K14(100)]	O89106	K7(Acetyl): 100; K14(TMT6plex): 100	0
DFIYVSQDPKDQLLLGPTYATPK	778.175	4	1xAcetyl [K10(100)]; 1xTMT6plex [K23(100)]	Q99JY0	K10(Acetyl): 100; K23(TMT6plex): 100	0
QGLLPLTFADPSDYNKIHPVDK	990.211	3	1xAcetyl [K16(100)]; 1xTMT6plex [K22(100)]	Q99KI0	K16(Acetyl): 100; K22(TMT6plex): 100	0
NLLSVAYKNVIGAR	597.022	3	1xTMT6plex [N-Term]; 1xAcetyl [K8(100)]	P62259	K8(Acetyl): 100	0
FPVLNPATEEVICHVEEGDKADVDK	1104.57	3	1xCarbamidomethyl [C13]; 1xAcetyl [K20(100)]; 1xTMT6plex [K25(100)]	O35945; P24549	K20(Acetyl): 100; K25(TMT6plex): 100	0
DNILFGSEYDEK	850.914	2	1xTMT6plex [N-Term]; 1xAcetyl [K12(100)]	Q8VI47	K12(Acetyl): 100	0
ILDIYHQEACNGCIISVGGQIPNNLAVPLYKNGVK	874.468	5	2xCarbamidomethyl [C10; C13]; 1xAcetyl [K31(100)]; 1xTMT6plex [K35(100)]	Q8C196	K31(Acetyl): 100; K35(TMT6plex): 100	0
QVGQENQMQWAQKVITSGFNALEK	813.425	4	1xOxidation [M8(100)]; 1xAcetyl [K13(100)]; 1xTMT6plex [K24(100)]	Q9WVL0	M8(Oxidation): 100; K13(Acetyl): 100; K24(TMT6plex): 100	0
DLGLAQDSATSTKTPILLGSLAHQIYR	1047.57	3	1xTMT6plex [N-Term]; 1xAcetyl [K13(100)]	Q99L13	K13(Acetyl): 100	0
MKDTDSEEEIR	812.389	2	1xTMT6plex [N-Term]; 1xAcetyl [K2(100)]	P0DP27	K2(Acetyl): 100	0
EAWDAGKFASEITPITISVK	666.623	4	1xAcetyl [K7(100)]; 1xTMT6plex [K20(100)]	Q8QZT1	K7(Acetyl): 100; K20(TMT6plex): 100	0
EENTSNESTDVTKGDSK	781.051	3	1xAcetyl [K13(100)]; 1xTMT6plex [K17(100)]	B2RWS6	K13(Acetyl): 100; K17(TMT6plex): 100	0
LKALVDKWPDFNTVVVRPR	689.16	4	1xAcetyl [K2(100)]; 1xTMT6plex [K7(100)]	Q5FW57	K2(Acetyl): 100; K7(TMT6plex): 100	0
IYDQVQSGKLVGGMVSYLNDLPSQR	1013.53	3	1xTMT6plex [N-Term]; 1xAcetyl [K9(100)]	Q9R0H0; Q9R0H0-2	K9(Acetyl): 100	0
AVEEQGDDQDSEK	860.888	2	1xTMT6plex [N-Term]; 1xAcetyl [K13(100)]	Q00PI9	K13(Acetyl): 100	0
EGIPALDNFLDKL	858.475	2	1xTMT6plex [N-Term]; 1xAcetyl [K12(100)]	P58252	K12(Acetyl): 100	0
SKAEELGLPILGVLR	622.713	3	1xTMT6plex [N-Term]; 1xAcetyl [K2(100)]	Q8VCH0; Q921H8	K2(Acetyl): 100	0
LTSAKELPYFEGDFWPNVLEESIK	1104.92	3	1xAcetyl [K5(100)]; 1xTMT6plex [K24(100)]	P45481; B2RWS6	K5(Acetyl): 100; K24(TMT6plex): 100	0
QVNDAVAKGATVVTGGK	705.743	3	1xAcetyl [K8(100)]; 1xTMT6plex [K17(100)]	Q8BWF0	K8(Acetyl): 100; K17(TMT6plex): 100	0
TIVAINKDPEAPIFQVADYGIVADLFK	1149.98	3	1xAcetyl [K7(100)]; 1xTMT6plex [K27(100)]	Q99LC5	K7(Acetyl): 100; K27(TMT6plex): 100	0
VVTIAPGLFATPLLTTLPEKVR	869.86	3	1xTMT6plex [N-Term]; 1xAcetyl [K20(100)]	O08756	K20(Acetyl): 100	0
EKGEFQILLDALDKIK	648.141	4	1xAcetyl [K14(100)]; 2xTMT6plex [K2(100); K16(100)]	P16015	K2(TMT6plex): 100; K14(Acetyl): 100; K16(TMT6plex): 100	0
MIVPLQGAQMLQMLEKSLR	819.79	3	1xTMT6plex [N-Term]; 1xAcetyl [K16(100)]	Q91XE0	K16(Acetyl): 100	0
VKYETELAMR	755.91	2	1xTMT6plex [N-Term]; 1xAcetyl [K2(100)]	P05784	K2(Acetyl): 100	0
TIVPWDVDTVCKSVIK	787.447	3	1xCarbamidomethyl [C11]; 1xAcetyl [K12(100)]; 1xTMT6plex [K16(100)]	Q6P3A8	K12(Acetyl): 100; K16(TMT6plex): 100	0
DSILAAADKWLR	543.976	3	1xTMT6plex [N-Term]; 1xAcetyl [K9(100)]	Q9WVM8	K9(Acetyl): 100	0
GALVIVNDLGGDFKGIGK	1137.17	2	1xAcetyl [K14(100)]; 1xTMT6plex [K18(100)]	P51660	K14(Acetyl): 100; K18(TMT6plex): 100	0
DSIFSNLIGQLDYKGFEK	1287.7	2	1xAcetyl [K14(100)]; 1xTMT6plex [K18(100)]	Q8BMS1	K14(Acetyl): 100; K18(TMT6plex): 100	0
EPNEDCKPR	708.342	2	1xCarbamidomethyl [C6]; 1xTMT6plex [N-Term]; 1xAcetyl [K7(100)]	P30999; P30999-3	K7(Acetyl): 100	0
GDTSGDYKK	735.895	2	1xAcetyl [K8(100)]; 1xTMT6plex [K9(100)]	P48036	K8(Acetyl): 100; K9(TMT6plex): 100	0
TWKFVEGLPINDFSR	1040.56	2	1xTMT6plex [N-Term]; 1xAcetyl [K3(100)]	P14152	K3(Acetyl): 100	0
MDSTEPPYSQKR	855.421	2	1xTMT6plex [N-Term]; 1xAcetyl [K11(100)]	P10126	K11(Acetyl): 100	0
VLYVLKLYDK	877.546	2	1xAcetyl [K6(100)]; 1xTMT6plex [K10(100)]	Q9CR21	K6(Acetyl): 100; K10(TMT6plex): 100	0
AILNYIASKYNLYGK	1116.15	2	1xAcetyl [K9(100)]; 1xTMT6plex [K15(100)]	P30115	K9(Acetyl): 100; K15(TMT6plex): 100	0
IFQISKTIEEYAICPDLK	890.157	3	1xCarbamidomethyl [C14]; 1xAcetyl [K6(100)]; 1xTMT6plex [K18(100)]	Q9D0F9	K6(Acetyl): 100; K18(TMT6plex): 100	0
TPFGAYGGLLKDFSATDLTEFAAR	940.485	3	1xTMT6plex [N-Term]; 1xAcetyl [K11(100)]	Q8BWT1	K11(Acetyl): 100	0
LQLLEPFDKWDGK	1045.09	2	1xAcetyl [K9(100)]; 1xTMT6plex [K13(100)]	Q99KI0	K9(Acetyl): 100; K13(TMT6plex): 100	0
DLDKPFLLPVESVYSIPGR	1208.67	2	1xTMT6plex [N-Term]; 1xAcetyl [K4(100)]	Q8BFR5	K4(Acetyl): 100	0
IDDPTDSKPEDWDKPEHIPDPDAK	873.195	4	1xAcetyl [K8(100)]; 2xTMT6plex [K14(100); K24(100)]	P14211	K8(Acetyl): 100; K14(TMT6plex): 100; K24(TMT6plex): 100	0
TVVYGITTGFGKFAR	630.022	3	1xTMT6plex [N-Term]; 1xAcetyl [K12(100)]	P35492	K12(Acetyl): 100	0
GYSFGHPSSVAGEVVFNTGLGGYPEALTDPAYK	1220.27	3	1xTMT6plex [N-Term]; 1xAcetyl [K33(100)]	Q8C196	K33(Acetyl): 100	0
TNEFLENFKNSVHLR	1060.06	2	1xTMT6plex [N-Term]; 1xAcetyl [K9(100)]	Q9CQE1	K9(Acetyl): 100	0
EDAFYSWESSKDPAEQQGK	901.433	3	1xAcetyl [K11(100)]; 1xTMT6plex [K19(100)]	Q6NZJ6	K11(Acetyl): 100; K19(TMT6plex): 100	0
EGQPEEDGKEDQPEEDGK	839.394	3	1xAcetyl [K9(100)]; 1xTMT6plex [K18(100)]	Q9JL35	K9(Acetyl): 100; K18(TMT6plex): 100	0
TPWQCPPDSQWWKTLR	1179.09	2	1xCarbamidomethyl [C5]; 1xTMT6plex [N-Term]; 1xAcetyl [K13(100)]	Q9QXE0	K13(Acetyl): 100	0
LKEVLEYNALGGK	645.382	3	1xAcetyl [K2(100)]; 1xTMT6plex [K13(100)]	Q920E5	K2(Acetyl): 100; K13(TMT6plex): 100	0
WKPANLKDVTDEDLNSYFK	753.912	4	1xAcetyl [K7(100)]; 2xTMT6plex [K2(100); K19(100)]	Q8QZS1	K2(TMT6plex): 100; K7(Acetyl): 100; K19(TMT6plex): 100	0
VYLWEDPNSKLFDHPEVPTPPESASVSR	1156.58	3	1xTMT6plex [N-Term]; 1xAcetyl [K10(100)]	P19096	K10(Acetyl): 100	0
GYFIQPTVFGDVKDGMTIAK	901.819	3	1xAcetyl [K13(100)]; 1xTMT6plex [K20(100)]	P47738	K13(Acetyl): 100; M16(Oxidation): 100; K20(TMT6plex): 100	0
LEGPLPASGVSPGAIVTVTATGQAAGKFR	1008.56	3	1xTMT6plex [N-Term]; 1xAcetyl [K27(100)]	Q8CAK1	K27(Acetyl): 100	0
LDKFAAEHTIFASNTSSLQITNIANATTR	852.454	4	1xTMT6plex [N-Term]; 1xAcetyl [K3(100)]	Q61425	K3(Acetyl): 100	0
EISGIINAQASPKEECALEIIK	971.865	3	1xCarbamidomethyl [C16]; 1xAcetyl [K13(100)]; 1xTMT6plex [K22(100)]	P50172	K13(Acetyl): 100; K22(TMT6plex): 100	0
SKQEILAINQVFK	673.406	3	1xAcetyl [K2(100)]; 1xTMT6plex [K13(100)]	Q8QZR3	K2(Acetyl): 100; K13(TMT6plex): 100	0
GESGIVSVVGDEYKNIPCSVAAYVPR	1013.19	3	1xCarbamidomethyl [C18]; 1xTMT6plex [N-Term]; 1xAcetyl [K14(100)]	Q9D404	K14(Acetyl): 100	0
CFGGLQKVFEHSSVELK	822.448	3	1xCarbamidomethyl [C1]; 1xAcetyl [K7(100)]; 1xTMT6plex [K17(100)]	Q9R0P3	K7(Acetyl): 100; K17(TMT6plex): 100	0
LEYHFPEKFFPK	694.72	3	1xAcetyl [K8(100)]; 1xTMT6plex [K12(100)]	Q9Z2A0	K8(Acetyl): 100; K12(TMT6plex): 100	0
TQQHYYDKCPK	656.672	3	1xCarbamidomethyl [C9]; 1xAcetyl [K8(100)]; 1xTMT6plex [K11(100)]	Q9ET01	K8(Acetyl): 100; K11(TMT6plex): 100	0
GYLGPEQLPDCLKGCDVVVIPAGVPR	770.907	4	2xCarbamidomethyl [C11; C15]; 1xTMT6plex [N-Term]; 1xAcetyl [K13(100)]	P08249	K13(Acetyl): 100	0
YYDPKTCGFDFSGALEDISK	1292.61	2	1xCarbamidomethyl [C7]; 1xAcetyl [K5(100)]; 1xTMT6plex [K20(100)]	P05202	K5(Acetyl): 100; K20(TMT6plex): 100	0
VVEDIEYLKYNK	671.714	3	1xAcetyl [K9(100)]; 1xTMT6plex [K12(100)]	Q99LC3	K9(Acetyl): 100; K12(TMT6plex): 100	0
EESTAASETPEGSQGDSKNAK	875.095	3	1xAcetyl [K18(100)]; 1xTMT6plex [K21(100)]	P45481	K18(Acetyl): 100; K21(TMT6plex): 100	0
TQQYYDILKQVCPELEK	885.807	3	1xCarbamidomethyl [C12]; 1xAcetyl [K9(100)]; 1xTMT6plex [K17(100)]	Q8VCW8	K9(Acetyl): 100; K17(TMT6plex): 100	0
NLLSVAYKNVVGAR	888.022	2	1xTMT6plex [N-Term]; 1xAcetyl [K8(100)]	P68510; P61982; Q9CQV8; P63101	K8(Acetyl): 100	0
LVKEIIAVSCGPSQCQETIR	1280.18	2	2xCarbamidomethyl [C10; C15]; 1xTMT6plex [N-Term]; 1xAcetyl [K3(100)]	Q9DCW4	K3(Acetyl): 100	0
LEALELKECLAHTPK	751.428	3	1xCarbamidomethyl [C9]; 1xAcetyl [K7(100)]; 1xTMT6plex [K15(100)]	O09131	K7(Acetyl): 100; K15(TMT6plex): 100	0
SSILLDVKPWDDETDMTK	870.448	3	1xOxidation [M16(100)]; 1xAcetyl [K8(100)]; 1xTMT6plex [K18(100)]	O70251	K8(Acetyl): 100; M16(Oxidation): 100; K18(TMT6plex): 100	0
VVPLVQMGETDANVAKFLNR	830.114	3	1xTMT6plex [N-Term]; 1xOxidation [M7(100)]; 1xAcetyl [K16(100)]	Q9D273	M7(Oxidation): 100; K16(Acetyl): 100	0
DSYVGDEAQSKR	542.603	3	1xTMT6plex [N-Term]; 1xAcetyl [K11(100)]	P60710; P62737	K11(Acetyl): 100	0
LFIDGKFVESK	892.023	2	1xAcetyl [K6(100)]; 1xTMT6plex [K11(100)]	Q9EQ20	K6(Acetyl): 100; K11(TMT6plex): 100	0
GWVKPVIGSEYPLEK	734.757	3	1xAcetyl [K4(100)]; 1xTMT6plex [K15(100)]	P47199	K4(Acetyl): 100; K15(TMT6plex): 100	0
SWHDIEKDNAK	614.995	3	1xAcetyl [K7(100)]; 1xTMT6plex [K11(100)]	Q01405	K7(Acetyl): 100; K11(TMT6plex): 100	0
LIELYKEAGVGK	607.368	3	1xAcetyl [K6(100)]; 1xTMT6plex [K12(100)]	Q93092	K6(Acetyl): 100; K12(TMT6plex): 100	0
TQNVLGEKGR	686.89	2	1xTMT6plex [N-Term]; 1xAcetyl [K8(100)]	P62908	K8(Acetyl): 100	0
AHCLSEVEHDTMPADLPAIAADFVEDQEVCK	1262.25	3	2xCarbamidomethyl [C3; C30]; 1xTMT6plex [N-Term]; 1xOxidation [M12(100)]; 1xAcetyl [K31(100)]	P07724	M12(Oxidation): 100; K31(Acetyl): 100	0
AQGKPVSGQESSQSPYER	1103.55	2	1xTMT6plex [N-Term]; 1xAcetyl [K4(100)]	Q3UPL0	K4(Acetyl): 100	0
QHLQIQSSQSHLNKTIQNLASIQSFQIK	930.77	4	1xAcetyl [K14(100)]; 1xTMT6plex [K28(100)]	Q91XE0	K14(Acetyl): 100; K28(TMT6plex): 100	0
MKGYSFGHPSSVAGEVVFNTGLGGYPEALTDPAYK	980.236	4	1xAcetyl [K2(100)]; 1xTMT6plex [K35(100)]	Q8C196	K2(Acetyl): 100; K35(TMT6plex): 100	0
SLSEGYPTAQHEK	859.435	2	1xTMT6plex [N-Term]; 1xAcetyl [K13(100)]	P50544	K13(Acetyl): 100	0
DGSIDLVINLPNNNTKFVHDNYVIR	1047.89	3	1xTMT6plex [N-Term]; 1xAcetyl [K16(100)]	Q8C196	K16(Acetyl): 100	0
IDNSQVESGSLEDDWDFLPPKK	755.635	4	1xAcetyl [K21(99.6)]; 1xTMT6plex [K22(99.6)]	P14211	K21(Acetyl): 99.64; K22(TMT6plex): 99.64	0
SNWDLEFPHPTLPNVDYVGGLHCKPAKPLPK	852.062	5	1xCarbamidomethyl [C23]; 1xAcetyl [K24(100)]; 2xTMT6plex [K27(100); K31(100)]	P17717	K24(Acetyl): 100; K27(TMT6plex): 100; K31(TMT6plex): 100	0
FLMKIYDQVQSGK	686.388	3	1xOxidation [M3(100)]; 1xAcetyl [K4(100)]; 1xTMT6plex [K13(100)]	Q9R0H0; Q9R0H0-2	K4(Acetyl): 100; K13(TMT6plex): 100	0
AAVAWEAGKPLSIEEIEVAPPK	702.149	4	1xAcetyl [K9(100)]; 1xTMT6plex [K22(100)]	P28474	K9(Acetyl): 100; K22(TMT6plex): 100	0
SKEAWDAGKFASEITPITISVK	777.694	4	1xAcetyl [K9(100)]; 2xTMT6plex [K2(100); K22(100)]	Q8QZT1	K2(TMT6plex): 100; K9(Acetyl): 100; K22(TMT6plex): 100	0
IDIPPGAVLENKIVSGNLR	759.439	3	1xTMT6plex [N-Term]; 1xAcetyl [K12(100)]	Q91ZJ5	K12(Acetyl): 100	0
LVCLTVATDDVDPEGNESIWYKGK	1070.55	3	1xCarbamidomethyl [C3]; 1xAcetyl [K22(100)]; 1xTMT6plex [K24(100)]	Q9DBT9	K22(Acetyl): 100; K24(TMT6plex): 100	0
EKPYFPIPEDCTFIQNVPLEDR	993.496	3	1xCarbamidomethyl [C11]; 1xTMT6plex [N-Term]; 1xAcetyl [K2(100)]	Q8VEK3	K2(Acetyl): 100	0
GLVLGIYAKDKDDDLPQFTSAGESFNK	915.241	4	1xAcetyl [K9(99.5)]; 2xTMT6plex [K11(99.5); K27(100)]	Q9CPY7	K9(Acetyl): 99.53; K11(TMT6plex): 99.53; K27(TMT6plex): 100	0
RGEEGHDPKEPEQLR	512.764	4	1xTMT6plex [N-Term]; 1xAcetyl [K9(100)]	Q8BG05	K9(Acetyl): 100	0
DFIDYYLIKQK	973.555	2	1xAcetyl [K9(100)]; 1xTMT6plex [K11(100)]	Q64458; P56656	K9(Acetyl): 100; K11(TMT6plex): 100	0
GEVASDAKSFVLNLGK	712.408	3	1xAcetyl [K8(100)]; 1xTMT6plex [K16(100)]	P16045	K8(Acetyl): 100; K16(TMT6plex): 100	0
EEKCEFLPFLSPR	961.996	2	1xCarbamidomethyl [C4]; 1xTMT6plex [N-Term]; 1xAcetyl [K3(100)]	Q8CHR6	K3(Acetyl): 100	0
THPVLYLFYEDMKENPK	875.464	3	1xAcetyl [K13(100)]; 1xTMT6plex [K17(100)]	P52840	K13(Acetyl): 100; K17(TMT6plex): 100	0
TAFGKPLVEQGTILADIAR	1136.15	2	1xTMT6plex [N-Term]; 1xAcetyl [K5(100)]	Q8K370	K5(Acetyl): 100	0
YNIEKDIAAYIK	647.708	3	1xAcetyl [K5(100)]; 1xTMT6plex [K12(100)]	Q9D0M5	K5(Acetyl): 100; K12(TMT6plex): 100	0
TIQNLASIQSFQIKHSENILYVSSETIK	923.761	4	1xAcetyl [K14(100)]; 1xTMT6plex [K28(100)]	Q91XE0	K14(Acetyl): 100; K28(TMT6plex): 100	0
VYDLTKFLEEHPGGEEVLR	1251.66	2	1xTMT6plex [N-Term]; 1xAcetyl [K6(100)]	P56395	K6(Acetyl): 100	0
CIPALDSLKPANEDQKIGIEIIK	1098.97	3	1xCarbamidomethyl [C1]; 1xAcetyl [K16(100)]; 2xTMT6plex [K9(100); K23(100)]	P63038	K9(TMT6plex): 100; K16(Acetyl): 100; K23(TMT6plex): 100	0
GFGHPALVKALSCLYGK	773.44	3	1xCarbamidomethyl [C13]; 1xAcetyl [K9(100)]; 1xTMT6plex [K17(100)]	Q71RI9	K9(Acetyl): 100; K17(TMT6plex): 100	0
LVVSDHSHEGWLDFCSLIKSASPDHTCIK	768.592	5	2xCarbamidomethyl [C15; C27]; 1xAcetyl [K19(100)]; 1xTMT6plex [K29(100)]	Q91VA0	K19(Acetyl): 100; K29(TMT6plex): 100	0
ELFSQIKDLK	861.016	2	1xAcetyl [K7(100)]; 1xTMT6plex [K10(100)]	Q9DD20	K7(Acetyl): 100; K10(TMT6plex): 100	0
GFVPVAPICTDKINAVDYASVK	955.525	3	1xCarbamidomethyl [C9]; 1xAcetyl [K12(100)]; 1xTMT6plex [K22(100)]	Q8VCR7	K12(Acetyl): 100; K22(TMT6plex): 100	0
LSFKLSSALK	797.502	2	1xAcetyl [K4(100)]; 1xTMT6plex [K10(100)]	P52825	K4(Acetyl): 100; K10(TMT6plex): 100	0
GTAVVNGEFKELSLDDFK	1235.17	2	1xAcetyl [K10(100)]; 1xTMT6plex [K18(100)]	P20108	K10(Acetyl): 100; K18(TMT6plex): 100	0
ASQQDFENALNQVKLLK	816.129	3	1xAcetyl [K14(100)]; 1xTMT6plex [K17(100)]	Q9WUR2	K14(Acetyl): 100; K17(TMT6plex): 100	0
QIHKFEELNR	528.96	3	1xTMT6plex [N-Term]; 1xAcetyl [K4(100)]	Q8QZY1	K4(Acetyl): 100	0
FKMSEAKPPPLLGQHTR	614.099	4	1xOxidation [M3(100)]; 1xAcetyl [K2(100)]; 1xTMT6plex [K7(100)]	Q7TNE1	K2(Acetyl): 100; M3(Oxidation): 100; K7(TMT6plex): 100	0
SSEDEKPGDESSQQTGHTIVCAHQDR	793.112	4	1xCarbamidomethyl [C21]; 1xTMT6plex [N-Term]; 1xAcetyl [K6(100)]	Q5XG73	K6(Acetyl): 100	0
DIQEGADMLMVKPGLPYLDMVR	932.139	3	1xTMT6plex [N-Term]; 2xOxidation [M8(100); M10(100)]; 1xAcetyl [K12(100)]	P10518	M8(Oxidation): 100; M10(Oxidation): 100; K12(Acetyl): 100	0
GIVEFSGKPAAR	751.929	2	1xTMT6plex [N-Term]; 1xAcetyl [K8(100)]	Q99K48	K8(Acetyl): 100	0
SEPTQALELTEDDIKEDGIVPLR	947.161	3	1xTMT6plex [N-Term]; 1xAcetyl [K15(100)]	Q8CDN6	K15(Acetyl): 100	0
GIGNGFPMAAVVTTPEIAKSLAK	930.194	3	1xOxidation [M8(100)]; 1xAcetyl [K19(100)]; 1xTMT6plex [K23(100)]	Q3UEG6	M8(Oxidation): 100; K19(Acetyl): 100; K23(TMT6plex): 100	0
FEELGVKFVK	848.508	2	1xAcetyl [K7(100)]; 1xTMT6plex [K10(100)]	Q9CPU0	K7(Acetyl): 100; K10(TMT6plex): 100	0
GTEFLAAPSSYYKLLR	1044.07	2	1xTMT6plex [N-Term]; 1xAcetyl [K13(100)]	P49429	K13(Acetyl): 100	0
FLKSGDAAIVDMVPGKPMCVESFSDYPPLGR	975.751	4	1xCarbamidomethyl [C19]; 1xOxidation [M12(100)]; 1xAcetyl [K3(100)]; 1xTMT6plex [K16(100)]	P10126	K3(Acetyl): 100; M12(Oxidation): 100; K16(TMT6plex): 100	0
WATQVFKGLK	839.507	2	1xAcetyl [K7(100)]; 1xTMT6plex [K10(100)]	P97872	K7(Acetyl): 100; K10(TMT6plex): 100	0
TIKLWNTLGVCK	645.049	3	1xCarbamidomethyl [C11]; 1xAcetyl [K3(100)]; 1xTMT6plex [K12(100)]	P68040	K3(Acetyl): 100; K12(TMT6plex): 100	0
DPTNIKWGEAGAEYVVESTGVFTTMEK	1159.24	3	1xOxidation [M25(100)]; 1xAcetyl [K6(100)]; 1xTMT6plex [K27(100)]	P16858	K6(Acetyl): 100; M25(Oxidation): 100; K27(TMT6plex): 100	0
DGWLHTGDIGKWLPNGTLK	870.147	3	1xAcetyl [K11(100)]; 1xTMT6plex [K19(100)]	P41216	K11(Acetyl): 100; K19(TMT6plex): 100	0
ICDFSNASKPQTIQESTGGIVEVLHKVDSEGISPNR	1104.07	4	1xCarbamidomethyl [C2]; 1xAcetyl [K26(100)]; 1xTMT6plex [K9(100)]	P51660	K9(TMT6plex): 100; K26(Acetyl): 100	0
LITLEEEMTKYKPESDELTAEK	1109.6	3	1xAcetyl [K10(100)]; 2xTMT6plex [K12(100); K22(100)]	P09103	K10(Acetyl): 100; K12(TMT6plex): 100; K22(TMT6plex): 100	0
SVPTWLKLTSDDVK	697.073	3	1xAcetyl [K7(100)]; 1xTMT6plex [K14(100)]	P62301	K7(Acetyl): 100; K14(TMT6plex): 100	0
VIIVVKDGPGFYTTR	646.041	3	1xTMT6plex [N-Term]; 1xAcetyl [K6(100)]	Q8BMS1	K6(Acetyl): 100	0
SKLSQNNFALGYK	657.378	3	1xAcetyl [K2(100)]; 1xTMT6plex [K13(100)]	Q60931	K2(Acetyl): 100; K13(TMT6plex): 100	0
LKQEYFVVAATLQDVIR	1132.64	2	1xTMT6plex [N-Term]; 1xAcetyl [K2(100)]	Q9ET01	K2(Acetyl): 100	0
RFNDGTDEKK	570.645	3	1xAcetyl [K9(100)]; 1xTMT6plex [K10(100)]	Q03265	K9(Acetyl): 100; K10(TMT6plex): 100	0
GALAKLVEAIR	706.445	2	1xTMT6plex [N-Term]; 1xAcetyl [K5(100)]	P12970	K5(Acetyl): 100	0
SDCKDFASESR	786.861	2	1xCarbamidomethyl [C3]; 1xTMT6plex [N-Term]; 1xAcetyl [K4(100)]	Q9CQN1	K4(Acetyl): 100	0
QLEEKAEECHR	567.28	3	1xCarbamidomethyl [C9]; 1xTMT6plex [N-Term]; 1xAcetyl [K5(100)]	P59242	K5(Acetyl): 100	0
SGQASAKPNLR	467.266	3	1xTMT6plex [N-Term]; 1xAcetyl [K7(100)]	Q9DBM2	K7(Acetyl): 100	0
VVGYFVSGCDPTIMGIGPVPAINGALKK	1126.29	3	1xCarbamidomethyl [C9]; 1xOxidation [M14(100)]; 1xAcetyl [K27(99.4)]; 1xTMT6plex [K28(99.4)]	Q8BWT1	M14(Oxidation): 100; K27(Acetyl): 99.44; K28(TMT6plex): 99.44	0
DMDLIDVNEAFAPQFLSVQKALDLDPSK	1212.63	3	1xOxidation [M2(100)]; 1xAcetyl [K20(100)]; 1xTMT6plex [K28(100)]	Q8BWT1	M2(Oxidation): 100; K20(Acetyl): 100; K28(TMT6plex): 100	0
FFQPVLKPMLPPDAFQGK	1288.72	2	1xOxidation [M9(100)]; 1xAcetyl [K7(100)]; 1xTMT6plex [K18(100)]	Q9CQ62	K7(Acetyl): 100; M9(Oxidation): 100; K18(TMT6plex): 100	0
SPGASLLPVLTKAVK	661.087	3	1xAcetyl [K12(100)]; 1xTMT6plex [K15(100)]	Q8VC30	K12(Acetyl): 100; K15(TMT6plex): 100	0
THLPLSLLPQSLLDQKIK	848.851	3	1xAcetyl [K16(100)]; 1xTMT6plex [K18(100)]	P52840	K16(Acetyl): 100; K18(TMT6plex): 100	0
GVLLVKLAGVELTESGK	738.455	3	1xAcetyl [K6(100)]; 1xTMT6plex [K17(100)]	Q8BN57	K6(Acetyl): 100; K17(TMT6plex): 100	0
ASMVDVGGKPETER	873.946	2	1xTMT6plex [N-Term]; 1xAcetyl [K9(100)]	Q5RKZ7	K9(Acetyl): 100	0
IYAIAKALENNMSLDEIVR	1225.66	2	1xTMT6plex [N-Term]; 1xOxidation [M12(100)]; 1xAcetyl [K6(100)]	Q8C196	K6(Acetyl): 100; M12(Oxidation): 100	0
GEVPCTVTTASPLDDAVLSELKTVLK	1081.93	3	1xCarbamidomethyl [C5]; 1xAcetyl [K22(100)]; 1xTMT6plex [K26(100)]	Q9DB20	K22(Acetyl): 100; K26(TMT6plex): 100	0
SLLGKDVLFLK	578.37	3	1xAcetyl [K5(100)]; 1xTMT6plex [K11(100)]	P09411	K5(Acetyl): 100; K11(TMT6plex): 100	0
FGLGSIAGAVGATAVYPIDLVKTR	883.171	3	1xTMT6plex [N-Term]; 1xAcetyl [K22(100)]	Q9QXX4	K22(Acetyl): 100	0
LQDFKSFLLK	870.028	2	1xAcetyl [K5(100)]; 1xTMT6plex [K10(100)]	Q9CZN7	K5(Acetyl): 100; K10(TMT6plex): 100	0
LALHELKTLTQCSWLLDGFPR	923.836	3	1xCarbamidomethyl [C12]; 1xTMT6plex [N-Term]; 1xAcetyl [K7(100)]	Q9WTP7	K7(Acetyl): 100	0
LLDKAGVPPGVINIVFGTGPR	797.802	3	1xTMT6plex [N-Term]; 1xAcetyl [K4(100)]	Q8BH00	K4(Acetyl): 100	0
AHGELHEQFKR	541.624	3	1xTMT6plex [N-Term]; 1xAcetyl [K10(100)]	Q8R1A4	K10(Acetyl): 100	0
IALGIPLPEIKNVVSGK	750.139	3	1xAcetyl [K11(100)]; 1xTMT6plex [K17(100)]	Q8C196	K11(Acetyl): 100; K17(TMT6plex): 100	0
LTSIDKWFLYK	957.559	2	1xAcetyl [K6(100)]; 1xTMT6plex [K11(100)]	Q8C196	K6(Acetyl): 100; K11(TMT6plex): 100	0
AQYEDIAQKSK	890.995	2	1xAcetyl [K9(100)]; 1xTMT6plex [K11(100)]	Q3UV17	K9(Acetyl): 100; K11(TMT6plex): 100	0
VESQLKILIRPLYSNPPLNGAR	917.202	3	1xTMT6plex [N-Term]; 1xAcetyl [K6(100)]	P05202	K6(Acetyl): 100	0
SVSAFAPICNPVLCSWGKK	874.474	3	2xCarbamidomethyl [C9; C14]; 1xAcetyl [K18(99.8)]; 1xTMT6plex [K19(99.8)]	Q9R0P3	K18(Acetyl): 99.83; K19(TMT6plex): 99.83	0
EEVLLPLDNPYGKITGTVK	647.375	4	1xAcetyl [K13(100)]; 1xTMT6plex [K19(100)]	P25688	K13(Acetyl): 100; K19(TMT6plex): 100	0
DINAYNGETPTEKLPFPIIDDK	997.531	3	1xAcetyl [K13(100)]; 1xTMT6plex [K22(100)]	O08709	K13(Acetyl): 100; K22(TMT6plex): 100	0
VYEGSILEADCDILIPAASEKQLTK	1088.59	3	1xCarbamidomethyl [C11]; 1xAcetyl [K21(100)]; 1xTMT6plex [K25(100)]	P26443	K21(Acetyl): 100; K25(TMT6plex): 100	0
VLKEVESVTPEHCIFASNTSALPINQIAAVSK	1318.39	3	1xCarbamidomethyl [C13]; 1xAcetyl [K3(100)]; 1xTMT6plex [K32(100)]	Q8BMS1	K3(Acetyl): 100; K32(TMT6plex): 100	0
TGVYEEKHAK	554.646	3	1xAcetyl [K7(100)]; 1xTMT6plex [K10(100)]	P35564	K7(Acetyl): 100; K10(TMT6plex): 100	0
IEFEGQSVDFVDPNKQNLIAEVSTK	1103.26	3	1xAcetyl [K15(100)]; 1xTMT6plex [K25(100)]	Q8C196	K15(Acetyl): 100; K25(TMT6plex): 100	0
VAEIEHAEKEK	595.004	3	1xAcetyl [K9(100)]; 1xTMT6plex [K11(100)]	P80314	K9(Acetyl): 100; K11(TMT6plex): 100	0
HAEMVHTGLKLER	452.748	4	1xTMT6plex [N-Term]; 1xOxidation [M4(100)]; 1xAcetyl [K10(100)]	P40124	M4(Oxidation): 100; K10(Acetyl): 100	0
CCAEANPPACYGTVLAEFQPLVEEPK	1074.51	3	3xCarbamidomethyl [C1; C2; C10]; 1xTMT6plex [N-Term]; 1xAcetyl [K26(100)]	P07724	K26(Acetyl): 100	0
IDFSKLTSLNVK	622.373	3	1xAcetyl [K5(100)]; 1xTMT6plex [K12(100)]	P17225; Q8BHD7	K5(Acetyl): 100; K12(TMT6plex): 100	0
QGDGKWQLAYR	796.922	2	1xTMT6plex [N-Term]; 1xAcetyl [K5(100)]	Q8C166	K5(Acetyl): 100	0
AFPSYFSKGIPNVLR	656.37	3	1xTMT6plex [N-Term]; 1xAcetyl [K8(100)]	Q9CQ69	K8(Acetyl): 100	0
SKPHFEKLVR	436.018	4	1xAcetyl [K7(100)]; 1xTMT6plex [K2(100)]	Q71RI9	K2(TMT6plex): 100; K7(Acetyl): 100	0
ITPFEEKMIAEAIPELK	820.467	3	1xOxidation [M8(100)]; 1xAcetyl [K7(100)]; 1xTMT6plex [K17(100)]	P08249	K7(Acetyl): 100; K17(TMT6plex): 100	0
SINPDEAVAYGAAVQAAILSGDK	844.442	3	1xTMT6plex [N-Term]; 1xAcetyl [K23(100)]	P63017	K23(Acetyl): 100	0
LLSQCKFDLLEELVAK	802.795	3	1xCarbamidomethyl [C5]; 1xAcetyl [K6(100)]; 1xTMT6plex [K16(100)]	Q8BHE8	K6(Acetyl): 100; K16(TMT6plex): 100	0
LKPAFIKPYGTVTAANSSFLTDGASAMLIMSEDR	1030.54	4	1xOxidation [M30(99.4)]; 1xAcetyl [K7(100)]; 1xTMT6plex [K2(100)]	Q99JY0	K2(TMT6plex): 100; K7(Acetyl): 100; M30(Oxidation): 100	0
DNPLDPVLAKVAGDCLDEK	857.124	3	1xCarbamidomethyl [C15]; 1xAcetyl [K10(100)]; 1xTMT6plex [K19(100)]	Q922Q8	K10(Acetyl): 100; K19(TMT6plex): 100	0
ELDPVQKLFVDK	644.38	3	1xAcetyl [K7(100)]; 1xTMT6plex [K12(100)]	P97450	K7(Acetyl): 100; K12(TMT6plex): 100	0
GMSLNLEPDNVGVVVFGNDKLIK	992.212	3	1xOxidation [M2(100)]; 1xAcetyl [K20(100)]; 1xTMT6plex [K23(100)]	Q03265	M2(Oxidation): 100; K20(Acetyl): 100; K23(TMT6plex): 100	0
QGQQQAGGDGKTEQK	687.364	3	1xAcetyl [K11(100)]; 1xTMT6plex [K15(100)]	Q8VEK3	K11(Acetyl): 100; K15(TMT6plex): 100	0
NAFGAPLTKLQNIQFK	764.115	3	1xAcetyl [K9(100)]; 1xTMT6plex [K16(100)]	Q07417	K9(Acetyl): 100; K16(TMT6plex): 100	0
IITMLPSSMNAVEVYSGANGILKK	1018.23	3	1xOxidation [M4(100)]; 1xAcetyl [K23(99.6)]; 1xTMT6plex [K24(99.6)]	Q99L13	M4(Oxidation): 100; K23(Acetyl): 99.64; K24(TMT6plex): 99.64	0
VAVEEVDEEGKFVR	626.333	3	1xTMT6plex [N-Term]; 1xAcetyl [K11(100)]	P48678	K11(Acetyl): 100	0
TEVQTDDAEPEPTESKGEPR	829.395	3	1xTMT6plex [N-Term]; 1xAcetyl [K16(100)]	P45481	K16(Acetyl): 100	0
LTSEDLSDDAFKFLQTK	820.108	3	1xAcetyl [K12(100)]; 1xTMT6plex [K17(100)]	Q9DBT9	K12(Acetyl): 100; K17(TMT6plex): 100	0
LLPEYPGVLSEVQEEKGIK	876.836	3	1xAcetyl [K16(100)]; 1xTMT6plex [K19(100)]	P00375	K16(Acetyl): 100; K19(TMT6plex): 100	0
FAPPQPAEPWSFVK	936.496	2	1xTMT6plex [N-Term]; 1xAcetyl [K14(100)]	P23953; Q8VCT4	K14(Acetyl): 100	0
MLVQNDMSSYKFNSLK	807.756	3	1xOxidation [M7(100)]; 1xAcetyl [K11(100)]; 1xTMT6plex [K16(100)]	Q3UNX5-2	M1(Oxidation): 50; M7(Oxidation): 50; K11(Acetyl): 100; K16(TMT6plex): 100	0
VPKENVLIGEGAGFK	686.737	3	1xAcetyl [K3(100)]; 1xTMT6plex [K15(100)]	P45952	K3(Acetyl): 100; K15(TMT6plex): 100	0
GETSAESEHDAHPAKDR	527.751	4	1xTMT6plex [N-Term]; 1xAcetyl [K15(100)]	Q9JIL4	K15(Acetyl): 100	0
TAEEEDEADPKR	554.266	3	1xTMT6plex [N-Term]; 1xAcetyl [K11(100)]	Q9D0J8	K11(Acetyl): 100	0
HEEEEAKAER	500.249	3	1xTMT6plex [N-Term]; 1xAcetyl [K7(100)]	Q9R1P0	K7(Acetyl): 100	0
VITSGFNALEKILQSTAGK	826.483	3	1xAcetyl [K11(100)]; 1xTMT6plex [K19(100)]	Q9WVL0	K11(Acetyl): 100; K19(TMT6plex): 100	0
HFQLEQDKPK	590.669	3	1xAcetyl [K8(100)]; 1xTMT6plex [K10(100)]	P19096	K8(Acetyl): 100; K10(TMT6plex): 100	0
VALQAEKLDHHPEWFNVYNK	735.396	4	1xAcetyl [K7(100)]; 1xTMT6plex [K20(100)]	P61458	K7(Acetyl): 100; K20(TMT6plex): 100	0
IQKLLQDFFNGK	976.072	2	1xAcetyl [K3(100)]; 1xTMT6plex [K12(100)]	P63017; P17156	K3(Acetyl): 100; K12(TMT6plex): 100	0
HCIQKSQER	728.881	2	1xCarbamidomethyl [C2]; 1xTMT6plex [N-Term]; 1xAcetyl [K5(100)]	P16460	K5(Acetyl): 100	0
TLSCLSTSTDAASVVHSTDLVVEAIVENLKLK	976.036	4	1xCarbamidomethyl [C4]; 1xAcetyl [K30(100)]; 1xTMT6plex [K32(100)]	Q61425	K30(Acetyl): 100; K32(TMT6plex): 100	0
LFPVAYNLIKPFLSEDTR	798.779	3	1xTMT6plex [N-Term]; 1xAcetyl [K10(100)]	Q99J08	K10(Acetyl): 100	0
EIPLLKQFFQVPLNIPK	842.181	3	1xAcetyl [K6(100)]; 1xTMT6plex [K17(100)]	Q9DCM2	K6(Acetyl): 100; K17(TMT6plex): 100	0
GAEQSGSDDKK	541.285	3	1xAcetyl [K10(99.9)]; 1xTMT6plex [K11(99.9)]	Q5XG73	K10(Acetyl): 99.9; K11(TMT6plex): 99.9	0
FPLEKAVEAFETAK	694.061	3	1xAcetyl [K5(100)]; 1xTMT6plex [K14(100)]	Q64442	K5(Acetyl): 100; K14(TMT6plex): 100	0
FPLDPLITHVLPFEK	1019.08	2	1xTMT6plex [N-Term]; 1xAcetyl [K15(100)]	P00329	K15(Acetyl): 100	0
SIFSAVLDELKVAQAPWK	834.817	3	1xAcetyl [K11(100)]; 1xTMT6plex [K18(100)]	Q8C196	K11(Acetyl): 100; K18(TMT6plex): 100	0
SEATAAAEHKGK	567.317	3	1xAcetyl [K10(100)]; 1xTMT6plex [K12(100)]	Q9Z2V4	K10(Acetyl): 100; K12(TMT6plex): 100	0
YNVPFLTFINKLDR	671.044	3	1xTMT6plex [N-Term]; 1xAcetyl [K11(100)]	Q8K0D5	K11(Acetyl): 100	0
LINGGIAGLIGVTCVFPIDLAKTR	923.866	3	1xCarbamidomethyl [C14]; 1xTMT6plex [N-Term]; 1xAcetyl [K22(100)]	Q9D6M3	K22(Acetyl): 100	0
DLSAEELEAFQKER	645.999	3	1xTMT6plex [N-Term]; 1xAcetyl [K12(100)]	Q9CQF0	K12(Acetyl): 100	0
DHTEGLSDKEQR	562.613	3	1xTMT6plex [N-Term]; 1xAcetyl [K9(100)]	Q8C7H1	K9(Acetyl): 100	0
FGEYHKDDPNSFR	628.301	3	1xTMT6plex [N-Term]; 1xAcetyl [K6(100)]	Q01405	K6(Acetyl): 100	0
VGCKFQAEIPDR	845.941	2	1xCarbamidomethyl [C3]; 1xTMT6plex [N-Term]; 1xAcetyl [K4(100)]	Q9R190	K4(Acetyl): 100	0
EGQEKEESK	782.419	2	1xAcetyl [K5(100)]; 1xTMT6plex [K9(100)]	P26516	K5(Acetyl): 100; K9(TMT6plex): 100	0
SQFEAQKICYEHR	983.985	2	1xCarbamidomethyl [C9]; 1xTMT6plex [N-Term]; 1xAcetyl [K7(100)]	O88844	K7(Acetyl): 100	0
QATEGPCNMPKPGMLDFVNK	912.129	3	1xCarbamidomethyl [C7]; 1xOxidation [M9(100)]; 1xAcetyl [K11(100)]; 1xTMT6plex [K20(100)]	Q9WUR2	K11(Acetyl): 100; K20(TMT6plex): 100	0
LFLEQIHVLEKSLVLK	803.835	3	1xAcetyl [K11(100)]; 1xTMT6plex [K16(100)]	P11589	K11(Acetyl): 100; K16(TMT6plex): 100	0
TALLDAAGVASLLTTAEAVVTEIPKEEK	835.976	4	1xAcetyl [K25(100)]; 1xTMT6plex [K28(100)]	P63038	K25(Acetyl): 100; K28(TMT6plex): 100	0
HLNEIDLFHCIDPNDSK	780.048	3	1xCarbamidomethyl [C10]; 1xTMT6plex [N-Term]; 1xAcetyl [K17(100)]	Q9R0Q7	K17(Acetyl): 100	0
HEQNIDCGGGYVKLFPSGLDQK	988.178	3	1xCarbamidomethyl [C7]; 1xAcetyl [K13(100)]; 1xTMT6plex [K22(100)]	P14211	K13(Acetyl): 100; K22(TMT6plex): 100	0
YCAGWADKIHGQTIPSDGDIFTYTR	786.627	4	1xCarbamidomethyl [C2]; 1xTMT6plex [N-Term]; 1xAcetyl [K8(100)]	P24549	K8(Acetyl): 100	0
DECEVLKGEEEDHVDHDQER	685.555	4	1xCarbamidomethyl [C3]; 1xTMT6plex [N-Term]; 1xAcetyl [K7(100)]	O54774	K7(Acetyl): 100	0
ADKDYHFKVDNDENEHQLSLR	615.513	5	1xAcetyl [K8(100)]; 1xTMT6plex [K3(100)]	Q61937	K3(TMT6plex): 100; K8(Acetyl): 100	0
ENPCDAVVFHPKFIGK	786.76	3	1xCarbamidomethyl [C4]; 1xAcetyl [K12(100)]; 1xTMT6plex [K16(100)]	P22907	K12(Acetyl): 100; K16(TMT6plex): 100	0
GKHAAFQADVSQGPAAR	661.351	3	1xTMT6plex [N-Term]; 1xAcetyl [K2(100)]	P50171-2	K2(Acetyl): 100	0
IKETVKDFYGENIK	805.136	3	1xAcetyl [K6(100)]; 2xTMT6plex [K2(100); K14(100)]	P47740	K2(TMT6plex): 100; K6(Acetyl): 100; K14(TMT6plex): 100	0
TDEDKNPVTNPTTQEK	773.068	3	1xAcetyl [K5(100)]; 1xTMT6plex [K16(100)]	Q9JJL3-2	K5(Acetyl): 100; K16(TMT6plex): 100	0
DVEVTKEEFALAAQK	726.739	3	1xAcetyl [K6(100)]; 1xTMT6plex [K15(100)]	Q9QXX4	K6(Acetyl): 100; K15(TMT6plex): 100	0
AAHKQEPGLGFSFELTEQQK	915.825	3	1xAcetyl [K4(100)]; 1xTMT6plex [K20(100)]	P45952	K4(Acetyl): 100; K20(TMT6plex): 100	0
LHVENEDKK	537.974	3	1xAcetyl [K8(100)]; 1xTMT6plex [K9(100)]	Q5XJY5	K8(Acetyl): 100; K9(TMT6plex): 100	0
TESIVAATQWVKER	945.02	2	1xTMT6plex [N-Term]; 1xAcetyl [K12(100)]	Q9R092; O88451	K12(Acetyl): 100	0
DGTVTAGNASGVSDGAGAVIIASEDAVKK	790.917	4	1xAcetyl [K28(99.7)]; 1xTMT6plex [K29(99.7)]	Q8BWT1	K28(Acetyl): 99.47; K29(TMT6plex): 99.47	0
LLELGPKPEVAQQTR	975.566	2	1xTMT6plex [N-Term]; 1xAcetyl [K7(100)]	Q8CIE6	K7(Acetyl): 100	0
EVPNYKLITPAVVSER	696.062	3	1xTMT6plex [N-Term]; 1xAcetyl [K6(100)]	P62852	K6(Acetyl): 100	0
SAGVDDQENWHEGKENIR	785.709	3	1xTMT6plex [N-Term]; 1xAcetyl [K14(100)]	Q9CPY7	K14(Acetyl): 100	0
GHKDTVCSLSSGK	626.004	3	1xCarbamidomethyl [C7]; 1xAcetyl [K3(100)]; 1xTMT6plex [K13(100)]	P27612	K3(Acetyl): 100; K13(TMT6plex): 100	0
TLGKHPVSCK	542.984	3	1xCarbamidomethyl [C9]; 1xAcetyl [K4(100)]; 1xTMT6plex [K10(100)]	Q61425	K4(Acetyl): 100; K10(TMT6plex): 100	0
NYAIGYYLKEK	931.526	2	1xAcetyl [K9(100)]; 1xTMT6plex [K11(100)]	Q571F8	K9(Acetyl): 100; K11(TMT6plex): 100	0
MLSKAVDALK	788.48	2	1xAcetyl [K4(100)]; 1xTMT6plex [K10(100)]	Q9JLZ3	K4(Acetyl): 100; K10(TMT6plex): 100	0
AVVDKVFLSR	702.924	2	1xTMT6plex [N-Term]; 1xAcetyl [K5(100)]	P55096	K5(Acetyl): 100	0
EHCEQLEKCVK	980.504	2	2xCarbamidomethyl [C3; C9]; 1xAcetyl [K8(100)]; 1xTMT6plex [K11(100)]	P99028	K8(Acetyl): 100; K11(TMT6plex): 100	0
WCAVSEHENTKCISFR	765.696	3	2xCarbamidomethyl [C2; C12]; 1xTMT6plex [N-Term]; 1xAcetyl [K11(100)]	Q921I1	K11(Acetyl): 100	0
QKFYWGHK	531.969	3	1xAcetyl [K2(100)]; 1xTMT6plex [K8(100)]	Q91V92	K2(Acetyl): 100; K8(TMT6plex): 100	0
HTNLVPHGTEKDVYR	510.023	4	1xTMT6plex [N-Term]; 1xAcetyl [K11(100)]	P28665	K11(Acetyl): 100	0
IKPTRPLGLFMEYENSPESTSEVECGDFYNSGDR	1053.74	4	1xCarbamidomethyl [C25]; 1xTMT6plex [N-Term]; 1xOxidation [M11(100)]; 1xAcetyl [K2(100)]	Q91VA0	K2(Acetyl): 100; M11(Oxidation): 100	0
QWKIEGTPLETVQK	1079.12	2	1xAcetyl [K3(100)]; 1xTMT6plex [K14(100)]	Q9CQZ6	K3(Acetyl): 100; K14(TMT6plex): 100	0
VHLDKAQQNNVEHK	540.803	4	1xAcetyl [K5(100)]; 1xTMT6plex [K14(100)]	P62082	K5(Acetyl): 100; K14(TMT6plex): 100	0
MEGYHKPDQQK	620.993	3	1xAcetyl [N-Term]; 2xTMT6plex [K6(100); K11(100)]	P40142	K6(TMT6plex): 100; K11(TMT6plex): 100	0
EGVKFDESEK	834.447	2	1xAcetyl [K4(100)]; 1xTMT6plex [K10(100)]	P08113	K4(Acetyl): 100; K10(TMT6plex): 100	0
HIVKTVDFTQDSNYLLTGGQDK	993.865	3	1xAcetyl [K4(100)]; 1xTMT6plex [K22(100)]	Q9Z1Z2	K4(Acetyl): 100; K22(TMT6plex): 100	0
IGYPAPNFKATAVMPDGQFK	890.145	3	1xOxidation [M14(100)]; 1xAcetyl [K9(100)]; 1xTMT6plex [K20(100)]	P35700	K9(Acetyl): 100; M14(Oxidation): 100; K20(TMT6plex): 100	0
ISEKEEVTTR	731.9	2	1xTMT6plex [N-Term]; 1xAcetyl [K4(100)]	P21619	K4(Acetyl): 100	0
TFPTVNPSTGEVICQVAEGNKEDVDKAVK	966.267	4	1xCarbamidomethyl [C14]; 1xAcetyl [K26(100)]; 2xTMT6plex [K21(100); K29(100)]	P47738	K21(TMT6plex): 100; K26(Acetyl): 100; K29(TMT6plex): 100	0
CSYDEHAKLVQEVTDFAK	880.785	3	1xCarbamidomethyl [C1]; 1xAcetyl [K8(100)]; 1xTMT6plex [K18(100)]	P07724	K8(Acetyl): 100; K18(TMT6plex): 100	0
EENVKTVLMNPNIASVQTNEVGLK	1048.57	3	1xAcetyl [K5(100)]; 1xTMT6plex [K24(100)]	Q8C196	K5(Acetyl): 100; M9(Oxidation): 100; K24(TMT6plex): 100	0
YFSMTEVDKLGIGK	702.051	3	1xOxidation [M4(100)]; 1xAcetyl [K9(100)]; 1xTMT6plex [K14(100)]	Q61176	M4(Oxidation): 100; K9(Acetyl): 100; K14(TMT6plex): 100	0
IIHEDGYSEDECK	933.423	2	1xCarbamidomethyl [C12]; 1xTMT6plex [N-Term]; 1xAcetyl [K13(100)]	Q9DC51	K13(Acetyl): 100	0
EQQIVIQSSGGLSKDDIENMVK	973.517	3	1xAcetyl [K14(100)]; 1xTMT6plex [K22(100)]	P38647	K14(Acetyl): 100; K22(TMT6plex): 100	0
GEHSIVYLKPSYAFGSVGK	847.134	3	1xAcetyl [K9(100)]; 1xTMT6plex [K19(100)]	P30416	K9(Acetyl): 100; K19(TMT6plex): 100	0
YESAYGTQFTPCQLLLDHANNSSKK	1124.9	3	1xCarbamidomethyl [C12]; 1xAcetyl [K]; 1xTMT6plex [K]	Q8BMS1	K24(Acetyl): 50; K24(TMT6plex): 50; K25(Acetyl): 50; K25(TMT6plex): 50	0
NPQFQKLLEWHR	623.01	3	1xTMT6plex [N-Term]; 1xAcetyl [K6(100)]	P06745	K6(Acetyl): 100	0
GSVNMPFMDFLTKDGFEK	855.103	3	1xAcetyl [K13(100)]; 1xTMT6plex [K18(100)]	P52196	K13(Acetyl): 100; K18(TMT6plex): 100	0
NEGITALYSGLKPTMIR	712.395	3	1xTMT6plex [N-Term]; 1xAcetyl [K12(100)]	Q9WVD5	K12(Acetyl): 100	0
EAINQGMDEELERDEK	731.677	3	1xTMT6plex [N-Term]; 1xOxidation [M7(100)]; 1xAcetyl [K16(100)]	Q9D051	M7(Oxidation): 100; K16(Acetyl): 100	0
ALAKDKEWQER	937.529	2	1xAcetyl [K4(100)]; 1xTMT6plex [K6(100)]	Q9CQE1	K4(Acetyl): 100; K6(TMT6plex): 100	0
DYALPNPSWTKDLR	974.012	2	1xTMT6plex [N-Term]; 1xAcetyl [K11(100)]	Q3UUI3	K11(Acetyl): 100	0
GYEAKEYYEALPELK	1152.11	2	1xAcetyl [K5(100)]; 1xTMT6plex [K15(100)]	Q9ET01	K5(Acetyl): 100; K15(TMT6plex): 100	0
SSGLNLCTGTGSKAWSFNINR	847.762	3	1xCarbamidomethyl [C7]; 1xTMT6plex [N-Term]; 1xAcetyl [K13(100)]	Q8C5H8; Q8C5H8-3	K13(Acetyl): 100	0
TATPQQAQEVHEKLR	669.698	3	1xTMT6plex [N-Term]; 1xAcetyl [K13(100)]	P17751	K13(Acetyl): 100	0
TIGGGDDSFNTFFSETGAGKHVPR	923.453	3	1xTMT6plex [N-Term]; 1xAcetyl [K20(100)]	P68369; P68373	K20(Acetyl): 100	0
IDELSLYSVPEGQSKYVEEPR	903.799	3	1xTMT6plex [N-Term]; 1xAcetyl [K15(100)]	Q9DCZ4-3	K15(Acetyl): 100	0
FYPEHFLDAQGHFVK	702.692	3	1xTMT6plex [N-Term]; 1xAcetyl [K15(100)]	Q8CIM7	K15(Acetyl): 100	0
EYGVKVLGTSVESIMATEDR	824.422	3	1xTMT6plex [N-Term]; 1xAcetyl [K5(100)]	Q8C196	K5(Acetyl): 100; M15(Oxidation): 100	0
GSDCGIVNVNIPTSGAEIGGAFGGEK	926.459	3	1xCarbamidomethyl [C4]; 1xTMT6plex [N-Term]; 1xAcetyl [K26(100)]	Q9DBF1; Q9DBF1-2	K26(Acetyl): 100	0
EIIVTDYTPQNLQELQK	1152.12	2	1xTMT6plex [N-Term]; 1xAcetyl [K17(100)]	P40936	K17(Acetyl): 100	0
HSAVKALTGGIAHLFK	538.326	4	1xAcetyl [K5(100)]; 1xTMT6plex [K16(100)]	O08749	K5(Acetyl): 100; K16(TMT6plex): 100	0
YVTLIYTNYENGKNDYVK	899.805	3	1xAcetyl [K13(100)]; 1xTMT6plex [K18(100)]	P19157	K13(Acetyl): 100; K18(TMT6plex): 100	0
EKGSTASQVLQR	787.937	2	1xTMT6plex [N-Term]; 1xAcetyl [K2(100)]	Q8VEM8	K2(Acetyl): 100	0
STDCCGDNDPIDVCEIGSKVLSR	956.771	3	3xCarbamidomethyl [C4; C5; C14]; 1xTMT6plex [N-Term]; 1xAcetyl [K19(100)]	Q91VM9	K19(Acetyl): 100	0
VDWLTEKMHAR	552.962	3	1xTMT6plex [N-Term]; 1xAcetyl [K7(100)]	P60843; P10630-2	K7(Acetyl): 100	0
EFYSYENEPVGIENLK	1101.54	2	1xTMT6plex [N-Term]; 1xAcetyl [K16(100)]	O08601	K16(Acetyl): 100	0
TFQETADKDSK	590.648	3	1xAcetyl [K8(100)]; 1xTMT6plex [K11(100)]	Q91X34	K8(Acetyl): 100; K11(TMT6plex): 100	0
TGVVMIPGVSQLTAKDLK	1187.19	2	1xAcetyl [K15(100)]; 1xTMT6plex [K18(100)]	Q8BGA8	M5(Oxidation): 100; K15(Acetyl): 100; K18(TMT6plex): 100	0
IMGLDLPDGGHLTHGYMSDVKR	679.591	4	1xTMT6plex [N-Term]; 2xOxidation [M2(100); M17(100)]; 1xAcetyl [K21(100)]	Q9CZN7	M2(Oxidation): 100; M17(Oxidation): 100; K21(Acetyl): 100	0
STVPHAYATADCDLGAVLKVR	839.105	3	1xCarbamidomethyl [C12]; 1xTMT6plex [N-Term]; 1xAcetyl [K19(100)]	Q8BKZ9	K19(Acetyl): 100	0
ILNKPGLKYKPVCNQVECHLYLNQR	763.63	5	2xCarbamidomethyl [C13; C18]; 1xAcetyl [K]; 2xTMT6plex [K4(100); K]	Q8VC28	K4(TMT6plex): 100; K8(Acetyl): 50; K8(TMT6plex): 50; K10(Acetyl): 50; K10(TMT6plex): 50	0
GAGGKAFCAGGDIK	603.662	3	1xCarbamidomethyl [C8]; 1xAcetyl [K5(100)]; 1xTMT6plex [K14(100)]	Q8QZS1	K5(Acetyl): 100; K14(TMT6plex): 100	0
VVDALGNAIDGKGPIGSK	553.574	4	1xAcetyl [K12(100)]; 1xTMT6plex [K18(100)]	Q03265	K12(Acetyl): 100; K18(TMT6plex): 100	0
GIHDSFVTKFAEAMK	550.047	4	1xAcetyl [K9(100)]; 1xTMT6plex [K15(100)]	Q8BWF0	K9(Acetyl): 100; M14(Oxidation): 100; K15(TMT6plex): 100	0
TNPEKGEIEDYR	574.622	3	1xTMT6plex [N-Term]; 1xAcetyl [K5(100)]	Q8K1R3	K5(Acetyl): 100	0
VLCPAETNHVDIKGPVLVNMEK	993.872	3	1xCarbamidomethyl [C3]; 1xAcetyl [K13(100)]; 1xTMT6plex [K22(100)]	Q8CC88	K13(Acetyl): 100; M20(Oxidation): 100; K22(TMT6plex): 100	0
QETGITEGQGPVGEEEEK	730.019	3	1xTMT6plex [N-Term]; 1xAcetyl [K18(100)]	Q9CQJ6	K18(Acetyl): 100	0
QAQEYEALLNIKVK	716.42	3	1xAcetyl [K12(100)]; 1xTMT6plex [K14(100)]	P05784	K12(Acetyl): 100; K14(TMT6plex): 100	0
SDSGKPYYYNSQTK	713.364	3	1xAcetyl [K5(100)]; 1xTMT6plex [K14(100)]	Q9R1C7	K5(Acetyl): 100; K14(TMT6plex): 100	0
LEVGTETIIDKSK	967.065	2	1xAcetyl [K11(100)]; 1xTMT6plex [K13(100)]	Q8JZK9; P54869	K11(Acetyl): 100; K13(TMT6plex): 100	0
GQKVLDSGAPIKIPVGPETLGR	849.155	3	1xTMT6plex [N-Term]; 2xAcetyl [K3(100); K12(100)]	P56480	K3(Acetyl): 100; K12(Acetyl): 100	0
FATVEVTDKPVDEALR	687.703	3	1xTMT6plex [N-Term]; 1xAcetyl [K9(100)]	Q9R257	K9(Acetyl): 100	0
ENYGELADCCTK	865.88	2	2xCarbamidomethyl [C9; C10]; 1xTMT6plex [N-Term]; 1xAcetyl [K12(100)]	P07724	K12(Acetyl): 100	0
MFEPKCLDAFPNLR	1005.01	2	1xCarbamidomethyl [C6]; 1xTMT6plex [N-Term]; 1xAcetyl [K5(100)]	P10649; P19639	K5(Acetyl): 100	0
VGAVNADKHQSLGGQYGVQGFPTIK	1024.56	3	1xAcetyl [K8(100)]; 1xTMT6plex [K25(100)]	Q922R8	K8(Acetyl): 100; K25(TMT6plex): 100	0
SFENNWKIYK	915.002	2	1xAcetyl [K7(100)]; 1xTMT6plex [K10(100)]	P12382	K7(Acetyl): 100; K10(TMT6plex): 100	0
VEKSDHYFMDR	566.609	3	1xTMT6plex [N-Term]; 1xAcetyl [K3(100)]	Q6PB66	K3(Acetyl): 100	0
VYTVEKADNFEYSDPVDGSISK	741.628	4	1xAcetyl [K6(100)]; 1xTMT6plex [K22(100)]	Q9D0F9	K6(Acetyl): 100; K22(TMT6plex): 100	0
AVVTHSSGNHGQALTYAAK	728.384	3	1xTMT6plex [N-Term]; 1xAcetyl [K19(100)]	Q9QZX7	K19(Acetyl): 100	0
THQVSAAPTSSAGDGFKANLVFK	945.179	3	1xAcetyl [K17(100)]; 1xTMT6plex [K23(100)]	P32020	K17(Acetyl): 100; K23(TMT6plex): 100	0
LERPVIHIDQTGENVIVKTLNHEIYEAK	752.622	5	1xAcetyl [K18(100)]; 1xTMT6plex [K28(100)]	Q8BW75	K18(Acetyl): 100; K28(TMT6plex): 100	0
IAQLEEQLDNETKER	696.36	3	1xTMT6plex [N-Term]; 1xAcetyl [K13(100)]	Q8VDD5	K13(Acetyl): 100	0
GHIEDCGHWTQIEKPTEVNQILIK	837.198	4	1xCarbamidomethyl [C6]; 1xAcetyl [K24(100)]; 1xTMT6plex [K14(100)]	P34914	K14(TMT6plex): 100; K24(Acetyl): 100	0
VAETANEEEVKK	616.343	3	1xAcetyl [K11(99.9)]; 1xTMT6plex [K12(99.9)]	P61222	K11(Acetyl): 99.88; K12(TMT6plex): 99.88	0
QMFEPKSCTYTYLLGDR	794.054	3	1xCarbamidomethyl [C8]; 1xTMT6plex [N-Term]; 1xAcetyl [K6(100)]	Q9DCM0	K6(Acetyl): 100	0
ETTDTDTADQVIASFK	671.667	3	1xTMT6plex [N-Term]; 1xAcetyl [K16(100)]	P57780	K16(Acetyl): 100	0
NREELDKYWSQQIEESTTVVTTK	1095.57	3	1xAcetyl [K7(100)]; 1xTMT6plex [K23(100)]	P05784	K7(Acetyl): 100; K23(TMT6plex): 100	0
ADGSTQVIDTK	703.372	2	1xTMT6plex [N-Term]; 1xAcetyl [K11(100)]	O08749	K11(Acetyl): 100	0
YNINPVSLTVGKQEAK	1131.15	2	1xAcetyl [K12(100)]; 1xTMT6plex [K16(100)]	Q99K67	K12(Acetyl): 100; K16(TMT6plex): 100	0
DKYEPAAVSEHGDKK	601.583	4	1xAcetyl [K2(100)]; 2xTMT6plex [K14(100); K15(100)]	Q8VDN2	K2(Acetyl): 100; K14(TMT6plex): 100; K15(TMT6plex): 100	0
HLKEEHFK	392.73	4	1xAcetyl [K3(100)]; 1xTMT6plex [K8(100)]	Q91VT4	K3(Acetyl): 100; K8(TMT6plex): 100	0
LKAYEAQTEPVLQYYQK	858.139	3	1xAcetyl [K2(100)]; 1xTMT6plex [K17(100)]	Q9WTP7	K2(Acetyl): 100; K17(TMT6plex): 100	0
NCFTCEKLESNFDDIK	840.743	3	2xCarbamidomethyl [C2; C5]; 1xAcetyl [K7(100)]; 1xTMT6plex [K16(100)]	Q8CHR6	K7(Acetyl): 100; K16(TMT6plex): 100	0
EVAEYYAQSGNSAEKWGHPLVIEK	1069.22	3	1xAcetyl [K15(100)]; 1xTMT6plex [K24(100)]	Q80XL6	K15(Acetyl): 100; K24(TMT6plex): 100	0
VANVIVDHSLQDCVFSKEAGR	872.452	3	1xCarbamidomethyl [C13]; 1xTMT6plex [N-Term]; 1xAcetyl [K17(100)]	Q3UBZ5	K17(Acetyl): 100	0
ENPSATLEDLEKPGVDEEPQHVLLR	1029.53	3	1xTMT6plex [N-Term]; 1xAcetyl [K12(100)]	Q9EPU0	K12(Acetyl): 100	0
ALSSEGKPYVTKEELYQNLTR	976.202	3	1xAcetyl [K12(100)]; 1xTMT6plex [K7(100)]	P16546	K7(TMT6plex): 100; K12(Acetyl): 100	0
HANLLVGSPSALADQTTEQQLLEASKR	1050.23	3	1xTMT6plex [N-Term]; 1xAcetyl [K26(100)]	Q9DCQ2	K26(Acetyl): 100	0
REDCSPADKPYIEEAR	736.357	3	1xCarbamidomethyl [C4]; 1xTMT6plex [N-Term]; 1xAcetyl [K9(100)]	Q8R1G2	K9(Acetyl): 100	0
HKELFDELVK	586.678	3	1xAcetyl [K2(100)]; 1xTMT6plex [K10(100)]	P55264	K2(Acetyl): 100; K10(TMT6plex): 100	0
SVESVPKLVSEYMSK	728.405	3	1xAcetyl [K7(100)]; 1xTMT6plex [K15(100)]	P28474	K7(Acetyl): 100; K15(TMT6plex): 100	0
LALNCVGGKSSTELLR	995.055	2	1xCarbamidomethyl [C5]; 1xTMT6plex [N-Term]; 1xAcetyl [K9(100)]	Q9DCS3	K9(Acetyl): 100	0
YQGVNLYVKNLDDGIDDER	833.089	3	1xTMT6plex [N-Term]; 1xAcetyl [K9(100)]	P29341	K9(Acetyl): 100	0
YASMINKATPYNYPVPVR	785.75	3	1xTMT6plex [N-Term]; 1xAcetyl [K7(100)]	Q9CQ91	K7(Acetyl): 100	0
DQTNDQVTIDSALATQKYSVAVK	999.203	3	1xAcetyl [K17(100)]; 1xTMT6plex [K23(100)]	P54071	K17(Acetyl): 100; K23(TMT6plex): 100	0
DVFNKGYGFGMVK	660.022	3	1xOxidation [M11(100)]; 1xAcetyl [K5(100)]; 1xTMT6plex [K13(100)]	Q60931	K5(Acetyl): 100; M11(Oxidation): 100; K13(TMT6plex): 100	0
MLETKWSLLQQQK	1067.11	2	1xAcetyl [K5(100)]; 1xTMT6plex [K13(100)]	P11679	K5(Acetyl): 100; K13(TMT6plex): 100	0
GTWEKPGGASPMGYDFWYQPR	906.426	3	1xTMT6plex [N-Term]; 1xOxidation [M12(100)]; 1xAcetyl [K5(100)]	Q63836	K5(Acetyl): 100; M12(Oxidation): 100	0
LSHSIEKLWDQTSSEVK	829.786	3	1xAcetyl [K7(100)]; 1xTMT6plex [K17(100)]	O88451	K7(Acetyl): 100; K17(TMT6plex): 100	0
EAFGQKIGQFQLMQGK	776.093	3	1xOxidation [M13(100)]; 1xAcetyl [K6(100)]; 1xTMT6plex [K16(100)]	Q9JHI5	K6(Acetyl): 100; M13(Oxidation): 100; K16(TMT6plex): 100	0
IQDKEGIPPDQQR	897.98	2	1xTMT6plex [N-Term]; 1xAcetyl [K4(100)]	P62984; P62983	K4(Acetyl): 100	0
AVDDGVNTFKVLTR	903.499	2	1xTMT6plex [N-Term]; 1xAcetyl [K10(100)]	P42932	K10(Acetyl): 100	0
IVKGYTLADEEEDPLIYQHR	887.465	3	1xTMT6plex [N-Term]; 1xAcetyl [K3(100)]	Q9JLN9	K3(Acetyl): 100	0
GLTEVKIDEFPR	837.967	2	1xTMT6plex [N-Term]; 1xAcetyl [K6(100)]	Q8CAY6	K6(Acetyl): 100	0
SEFYKHIVLSGGSTMYPGLPSR	905.133	3	1xTMT6plex [N-Term]; 1xAcetyl [K5(100)]	P61161	K5(Acetyl): 100; M15(Oxidation): 100	0
SQAKPVGVK	707.444	2	1xAcetyl [K4(100)]; 1xTMT6plex [K9(100)]	Q8BK64	K4(Acetyl): 100; K9(TMT6plex): 100	0
EDTQETSFNDKQDVSEK	834.071	3	1xAcetyl [K11(100)]; 1xTMT6plex [K17(100)]	O08692	K11(Acetyl): 100; K17(TMT6plex): 100	0
SHSSGVGKPLSPER	854.962	2	1xTMT6plex [N-Term]; 1xAcetyl [K8(100)]	P35492	K8(Acetyl): 100	0
YVRPGGGFEPNFTLFEKCEVNGEK	1092.22	3	1xCarbamidomethyl [C18]; 1xAcetyl [K17(100)]; 1xTMT6plex [K24(100)]	P11352	K17(Acetyl): 100; K24(TMT6plex): 100	0
LKNLGAYIIDSDHLGHR	549.055	4	1xTMT6plex [N-Term]; 1xAcetyl [K2(100)]	Q9DBL7	K2(Acetyl): 100	0
DCELLLQECIQQTTKLGK	893.151	3	2xCarbamidomethyl [C2; C9]; 1xAcetyl [K15(100)]; 1xTMT6plex [K18(100)]	Q99J08	K15(Acetyl): 100; K18(TMT6plex): 100	0
IEGYEDQVLITEHGDLGNGKFLDPK	822.685	4	1xAcetyl [K20(100)]; 1xTMT6plex [K25(100)]	P47754	K20(Acetyl): 100; K25(TMT6plex): 100	0
STDEPSEKDALQPGR	634.319	3	1xTMT6plex [N-Term]; 1xAcetyl [K8(100)]	Q9QXD6	K8(Acetyl): 100	0
DNCQCSDCYLHSAKAR	752.663	3	3xCarbamidomethyl [C3; C5; C8]; 1xTMT6plex [N-Term]; 1xAcetyl [K14(100)]	Q924Y0	K14(Acetyl): 100	0
GTLKPHDYPK	552.654	3	1xAcetyl [K4(100)]; 1xTMT6plex [K10(100)]	O35386	K4(Acetyl): 100; K10(TMT6plex): 100	0
EIPAKIIFEDDR	858.972	2	1xTMT6plex [N-Term]; 1xAcetyl [K5(100)]	P70349	K5(Acetyl): 100	0
SVQASVKHPYEVAIKEEAK	711.415	4	1xAcetyl [K7(100)]; 2xTMT6plex [K15(100); K19(100)]	Q9DBM2	K7(Acetyl): 100; K15(TMT6plex): 100; K19(TMT6plex): 100	0
CNEIISWLDKNQTAEKEEFEHQQK	934.232	4	1xCarbamidomethyl [C1]; 1xAcetyl [K10(100)]; 2xTMT6plex [K16(100); K24(100)]	P63017	K10(Acetyl): 100; K16(TMT6plex): 100; K24(TMT6plex): 100	0
LKDVLLQVEDER	864.492	2	1xTMT6plex [N-Term]; 1xAcetyl [K2(100)]	Q8VDD5	K2(Acetyl): 100	0
GGTVAAKWTIDLK	930.553	2	1xAcetyl [K7(100)]; 1xTMT6plex [K13(100)]	P51660	K7(Acetyl): 100; K13(TMT6plex): 100	0
GAAVNLTLVTPEKAIK	709.104	3	1xAcetyl [K13(100)]; 1xTMT6plex [K16(100)]	Q9D6M3	K13(Acetyl): 100; K16(TMT6plex): 100	0
AHQLVHEGYK	484.931	3	1xTMT6plex [N-Term]; 1xAcetyl [K10(100)]	Q9CQR6	K10(Acetyl): 100	0
AGMSTAQAQHFLEKISTQQVKNK	772.671	4	2xAcetyl [K14(100); K21(100)]; 1xTMT6plex [K23(100)]	Q9DCM2	K14(Acetyl): 100; K21(Acetyl): 100; K23(TMT6plex): 100	0
WAHLDIAGVMTNKDEIPYLR	877.125	3	1xTMT6plex [N-Term]; 1xAcetyl [K13(100)]	Q9CPY7	M10(Oxidation): 100; K13(Acetyl): 100	0
YSYVCPDLVKEFNK	1131.6	2	1xCarbamidomethyl [C5]; 1xAcetyl [K10(100)]; 1xTMT6plex [K14(100)]	Q99JY9	K10(Acetyl): 100; K14(TMT6plex): 100	0
QGLLQPEKPIVLK	655.083	3	1xAcetyl [K8(100)]; 1xTMT6plex [K13(100)]	Q64459	K8(Acetyl): 100; K13(TMT6plex): 100	0
LFEWAQKSPANTQENPAYK	908.146	3	1xAcetyl [K7(100)]; 1xTMT6plex [K19(100)]	Q9QXD1	K7(Acetyl): 100; K19(TMT6plex): 100	0
QGNLTLPLNKDLVEK	728.099	3	1xAcetyl [K10(100)]; 1xTMT6plex [K15(100)]	Q8C5H8; Q8C5H8-3	K10(Acetyl): 100; K15(TMT6plex): 100	0
EAAALGSHGSCSSEVEKETR	792.714	3	1xCarbamidomethyl [C11]; 1xTMT6plex [N-Term]; 1xAcetyl [K17(100)]	Q9CR51	K17(Acetyl): 100	0
FGAKCVGVGESDGSIWNPDGIDPK	1002.51	3	1xCarbamidomethyl [C5]; 1xAcetyl [K4(100)]; 1xTMT6plex [K24(100)]	P26443	K4(Acetyl): 100; K24(TMT6plex): 100	0
IVQKHPHTGDGK	455.016	4	1xAcetyl [K4(100)]; 1xTMT6plex [K12(100)]	Q91XC8	K4(Acetyl): 100; K12(TMT6plex): 100	0
HFGYKPLFSWEESR	685.348	3	1xTMT6plex [N-Term]; 1xAcetyl [K5(100)]	Q9EQC1	K5(Acetyl): 100	0
YDLLEKNINIVR	587.676	3	1xTMT6plex [N-Term]; 1xAcetyl [K6(100)]	Q99KI0	K6(Acetyl): 100	0
IKLQIWDTAGQER	610.342	3	1xTMT6plex [N-Term]; 1xAcetyl [K2(100)]	P61027; Q91V41; P61028; P55258	K2(Acetyl): 100	0
ILQSTAGKYCVGDEVSMADVCLVPQVANAER	917.702	4	2xCarbamidomethyl [C10; C21]; 1xTMT6plex [N-Term]; 1xOxidation [M17(100)]; 1xAcetyl [K8(100)]	Q9WVL0	K8(Acetyl): 100; M17(Oxidation): 100	0
QSGFGKDLGEAALNEYLR	747.057	3	1xTMT6plex [N-Term]; 1xAcetyl [K6(100)]	Q8R0Y6	K6(Acetyl): 100	0
STGSFVGELMYKNSFDCFK	911.783	3	1xCarbamidomethyl [C17]; 1xOxidation [M10(100)]; 1xAcetyl [K12(100)]; 1xTMT6plex [K19(100)]	Q9QXX4	M10(Oxidation): 100; K12(Acetyl): 100; K19(TMT6plex): 100	0
LGAHHQALQKLVDVLPEVR	599.35	4	1xTMT6plex [N-Term]; 1xAcetyl [K10(100)]	P23589	K10(Acetyl): 100	0
SEESEEPMETDQNAKEEEK	913.756	3	1xAcetyl [K15(100)]; 1xTMT6plex [K19(100)]	Q61316	K15(Acetyl): 100; K19(TMT6plex): 100	0
ITFQESKTLSPGDSFSTFDTPYCK	814.907	4	1xCarbamidomethyl [C23]; 1xAcetyl [K7(100)]; 1xTMT6plex [K24(100)]	Q9JHW2	K7(Acetyl): 100; K24(TMT6plex): 100	0
QHYIDLKDRPFFPGLVK	644.121	4	1xAcetyl [K7(100)]; 1xTMT6plex [K17(100)]	Q01768	K7(Acetyl): 100; K17(TMT6plex): 100	0
IEVVKAGDLGVDLTSK	715.424	3	1xAcetyl [K5(100)]; 1xTMT6plex [K16(100)]	Q9DCW4	K5(Acetyl): 100; K16(TMT6plex): 100	0
SSKWEFVSAFR	807.927	2	1xTMT6plex [N-Term]; 1xAcetyl [K3(100)]	G3X982	K3(Acetyl): 100	0
DLISHDELFSDIYK	656.002	3	1xTMT6plex [N-Term]; 1xAcetyl [K14(100)]	P63028	K14(Acetyl): 100	0
GQVCLPVISAENWKPATK	833.467	3	1xCarbamidomethyl [C4]; 1xAcetyl [K14(100)]; 1xTMT6plex [K18(100)]	P68037	K14(Acetyl): 100; K18(TMT6plex): 100	0
LCENIAGHLKDAQLFIQK	866.817	3	1xCarbamidomethyl [C2]; 1xAcetyl [K10(100)]; 1xTMT6plex [K18(100)]	P24270	K10(Acetyl): 100; K18(TMT6plex): 100	0
VPGPKQDSVVNFLK	676.734	3	1xAcetyl [K5(100)]; 1xTMT6plex [K14(100)]	P47934	K5(Acetyl): 100; K14(TMT6plex): 100	0
YAAELHLVHWNPKYNTFGEALK	776.17	4	1xAcetyl [K13(100)]; 1xTMT6plex [K22(100)]	P16015	K13(Acetyl): 100; K22(TMT6plex): 100	0
AFFKGAWSNVLR	556.313	3	1xTMT6plex [N-Term]; 1xAcetyl [K4(100)]	P51881	K4(Acetyl): 100	0
FNGTVKAENGK	832.971	2	1xAcetyl [K6(100)]; 1xTMT6plex [K11(100)]	P16858	K6(Acetyl): 100; K11(TMT6plex): 100	0
ITSGPFEPDLYKSEMEVQDAELK	1048.19	3	1xOxidation [M15(100)]; 1xAcetyl [K12(100)]; 1xTMT6plex [K23(100)]	P50580	K12(Acetyl): 100; M15(Oxidation): 100; K23(TMT6plex): 100	0
EDKYEEEIK	841.948	2	1xAcetyl [K9(100)]; 1xTMT6plex [K3(100)]	P21107-2; P58774-2; P58771-2; Q6IRU2	K3(Acetyl): 100; K9(TMT6plex): 100	0
TAKVAASDWTFLHCLPR	748.729	3	1xCarbamidomethyl [C14]; 1xTMT6plex [N-Term]; 1xAcetyl [K3(100)]	P11725	K3(Acetyl): 100	0
VNMVTASYITPAMKELEK	847.795	3	1xAcetyl [K14(100)]; 1xTMT6plex [K18(100)]	Q99K67	M3(Oxidation): 100; K14(Acetyl): 100; K18(TMT6plex): 100	0
FYDDPKSNDGNSYR	974.946	2	1xTMT6plex [N-Term]; 1xAcetyl [K6(100)]	Q99LC3	K6(Acetyl): 100	0
LGSSFTKVQDYLR	892.991	2	1xTMT6plex [N-Term]; 1xAcetyl [K7(100)]	Q91ZJ5	K7(Acetyl): 100	0
VYAEDPYKSFGLPSIGR	1085.57	2	1xTMT6plex [N-Term]; 1xAcetyl [K8(100)]	Q91ZA3	K8(Acetyl): 100	0
YAEQQDEEEKGEGSK	743.03	3	1xAcetyl [K10(100)]; 1xTMT6plex [K15(100)]	Q6PGC1	K10(Acetyl): 100; K15(TMT6plex): 100	0
LPVDKTTSCCFGGK	1035.54	2	2xCarbamidomethyl [C9; C10]; 1xAcetyl [K5(100)]; 1xTMT6plex [K14(100)]	Q64374	K5(Acetyl): 100; K14(TMT6plex): 100	0
DIVLQKFAGPYDK	665.383	3	1xAcetyl [K6(100)]; 1xTMT6plex [K13(100)]	P25688	K6(Acetyl): 100; K13(TMT6plex): 100	0
VELVPPTPAEIPTAIQSVKK	873.193	3	1xAcetyl [K19(99.7)]; 1xTMT6plex [K20(99.7)]	Q9CPQ8	K19(Acetyl): 99.61; K20(TMT6plex): 99.61	0
NNASTDYDLSDK	807.378	2	1xTMT6plex [N-Term]; 1xAcetyl [K12(100)]	P27659	K12(Acetyl): 100	0
GSEGDGQITAILDQKNYVEELNR	940.806	3	1xTMT6plex [N-Term]; 1xAcetyl [K15(100)]	Q9D394-2	K15(Acetyl): 100	0
LPIGNHFDKNITDIPK	774.778	3	1xAcetyl [K9(100)]; 1xTMT6plex [K16(100)]	Q9D1H6	K9(Acetyl): 100; K16(TMT6plex): 100	0
FLPCNSYIDSYDPSTGEVYCKVPNSGK	900.187	4	2xCarbamidomethyl [C4; C20]; 1xAcetyl [K21(100)]; 1xTMT6plex [K27(100)]	Q8BH00	K21(Acetyl): 100; K27(TMT6plex): 100	0
ETAENYLGHTAKNAVITVPAYFNDSQR	1094.22	3	1xTMT6plex [N-Term]; 1xAcetyl [K12(100)]	P38647	K12(Acetyl): 100	0
VINKMSPTSLK	859.518	2	1xAcetyl [K4(100)]; 1xTMT6plex [K11(100)]	Q8QZS1	K4(Acetyl): 100; K11(TMT6plex): 100	0
LYVPKSLWPQIK	986.604	2	1xAcetyl [K5(100)]; 1xTMT6plex [K12(100)]	Q8CHT0	K5(Acetyl): 100; K12(TMT6plex): 100	0
SCAAEPEVEPEAHEGDGDKK	885.757	3	1xCarbamidomethyl [C2]; 1xAcetyl [K19(99.8)]; 1xTMT6plex [K20(99.8)]	P51859	K19(Acetyl): 99.8; K20(TMT6plex): 99.8	0
VEAKFINYVK	856.012	2	1xAcetyl [K4(100)]; 1xTMT6plex [K10(100)]	Q61937	K4(Acetyl): 100; K10(TMT6plex): 100	0
AVLQQVTEDGCKYGLK	770.42	3	1xCarbamidomethyl [C11]; 1xAcetyl [K12(100)]; 1xTMT6plex [K16(100)]	Q3U186	K12(Acetyl): 100; K16(TMT6plex): 100	0
ASLSKLGDVYVNDAFGTAHR	798.085	3	1xTMT6plex [N-Term]; 1xAcetyl [K5(100)]	P09411	K5(Acetyl): 100	0
IFNNGADLSGITEENAPLK	1137.59	2	1xTMT6plex [N-Term]; 1xAcetyl [K19(100)]	P07758; P22599; Q00897	K19(Acetyl): 100	0
ELSLASNELKDEGAR	952.001	2	1xTMT6plex [N-Term]; 1xAcetyl [K10(100)]	Q91VI7	K10(Acetyl): 100	0
LLDYYDKHFTQPHVQDFVR	673.848	4	1xTMT6plex [N-Term]; 1xAcetyl [K7(100)]	Q3URE1	K7(Acetyl): 100	0
AAEEKMNQQGADTPK	706.701	3	1xAcetyl [K5(100)]; 1xTMT6plex [K15(100)]	Q99J08	K5(Acetyl): 100; K15(TMT6plex): 100	0
WNTEDKVSHVSTGGGASLELLEGK	1005.53	3	1xAcetyl [K6(100)]; 1xTMT6plex [K24(100)]	P09411	K6(Acetyl): 100; K24(TMT6plex): 100	0
HNLKLGFMSAFVK	670.053	3	1xOxidation [M8(100)]; 1xAcetyl [K4(100)]; 1xTMT6plex [K13(100)]	Q9D2G2	K4(Acetyl): 100; M8(Oxidation): 100; K13(TMT6plex): 100	0
GDVYKAQIMNVSWSADHR	783.391	3	1xTMT6plex [N-Term]; 1xOxidation [M9(100)]; 1xAcetyl [K5(100)]	P53395	K5(Acetyl): 100	0
GMEFPSTYEVGPGQQLGSILKCCNR	1039.17	3	2xCarbamidomethyl [C22; C23]; 1xTMT6plex [N-Term]; 1xOxidation [M2(100)]; 1xAcetyl [K21(100)]	Q8R3F5	M2(Oxidation): 100; K21(Acetyl): 100	0
FGIAAKYQVDPDACFSAK	830.102	3	1xCarbamidomethyl [C14]; 1xAcetyl [K6(100)]; 1xTMT6plex [K18(100)]	Q60932	K6(Acetyl): 100; K18(TMT6plex): 100	0
GSAVIHTDEASSEVLYPNYQSCWVLKEK	928.473	4	1xCarbamidomethyl [C22]; 1xAcetyl [K26(100)]; 1xTMT6plex [K28(100)]	Q8BP40	K26(Acetyl): 100; K28(TMT6plex): 100	0
GCFHAEIVPVTTTVLNDK	758.065	3	1xCarbamidomethyl [C2]; 1xTMT6plex [N-Term]; 1xAcetyl [K18(100)]	Q8VCH0	K18(Acetyl): 100	0
AAVPSIKFCLDNGAK	1046.09	2	1xCarbamidomethyl [C9]; 1xAcetyl [K7(100)]; 1xTMT6plex [K15(100)]	P09411	K7(Acetyl): 100; K15(TMT6plex): 100	0
LTIEFTEEYPNKPPTVR	769.075	3	1xTMT6plex [N-Term]; 1xAcetyl [K12(100)]	Q9Z255	K12(Acetyl): 100	0
QKGEYLPLLQGK	625.376	3	1xAcetyl [K2(100)]; 1xTMT6plex [K12(100)]	P11725	K2(Acetyl): 100; K12(TMT6plex): 100	0
EFKAETFTFHSDICTLPEK	934.148	3	1xCarbamidomethyl [C14]; 1xAcetyl [K3(100)]; 1xTMT6plex [K19(100)]	P07724	K3(Acetyl): 100; K19(TMT6plex): 100	0
LQAEIEALKGQR	542.984	3	1xTMT6plex [N-Term]; 1xAcetyl [K9(100)]	P11679	K9(Acetyl): 100	0
NASEQVKMLQR	787.928	2	1xTMT6plex [N-Term]; 1xAcetyl [K7(100)]	P97328	K7(Acetyl): 100	0
MGVTYAAQVHLKSPFDPDNK	906.816	3	1xAcetyl [K12(100)]; 1xTMT6plex [K20(100)]	Q99LB7	K12(Acetyl): 100; K20(TMT6plex): 100	0
SVTELNGDTITNTMTLGDIVYKR	943.489	3	1xTMT6plex [N-Term]; 1xAcetyl [K22(100)]	P12710	M14(Oxidation): 100; K22(Acetyl): 100	0
EGSSHNWQHITDQIGMFCFTGLKPEQVER	930.444	4	1xCarbamidomethyl [C18]; 1xTMT6plex [N-Term]; 1xOxidation [M16(100)]; 1xAcetyl [K23(100)]	P05202	M16(Oxidation): 100; K23(Acetyl): 100	0
QGFNVVVESGAGEASKFPDDLYR	919.462	3	1xTMT6plex [N-Term]; 1xAcetyl [K16(100)]	Q61941	K16(Acetyl): 100	0
VIAHGKDHPTAATK	487.286	4	1xAcetyl [K6(100)]; 1xTMT6plex [K14(100)]	Q05920	K6(Acetyl): 100; K14(TMT6plex): 100	0
FIQSPEDLEKLK	974.063	2	1xAcetyl [K10(100)]; 1xTMT6plex [K12(100)]	P10648	K10(Acetyl): 100; K12(TMT6plex): 100	0
AQHEDQVEQYKK	668.357	3	1xAcetyl [K11(99.9)]; 1xTMT6plex [K12(99.9)]	P48678	K11(Acetyl): 99.88; K12(TMT6plex): 99.88	0
NVQGIIDILKIMNK	700.426	3	1xAcetyl [K10(100)]; 1xTMT6plex [K14(100)]	Q6PB66	K10(Acetyl): 100; K14(TMT6plex): 100	0
FSQFLEKEYK	910.005	2	1xAcetyl [K7(100)]; 1xTMT6plex [K10(100)]	Q9ET01	K7(Acetyl): 100; K10(TMT6plex): 100	0
TLSDYNIQKESTLHLVLR	801.114	3	1xTMT6plex [N-Term]; 1xAcetyl [K9(100)]	P62984; P62983	K9(Acetyl): 100	0
DYTEMNDLQKR	561.946	3	1xTMT6plex [N-Term]; 1xAcetyl [K10(100)]	P11352	K10(Acetyl): 100	0
GHQDVEAAQAEYVEKFANPFPAAVR	1005.84	3	1xTMT6plex [N-Term]; 1xAcetyl [K15(100)]	Q99MN9	K15(Acetyl): 100	0
AVLKDPNDHTVCYLLFANQSEK	1021.54	3	1xCarbamidomethyl [C12]; 1xAcetyl [K22(100)]; 1xTMT6plex [K4(100)]	Q9DCN2	K4(TMT6plex): 100; K22(Acetyl): 100	0
TQAYPDQKPGTSGLR	945.499	2	1xTMT6plex [N-Term]; 1xAcetyl [K8(100)]	Q9D0F9	K8(Acetyl): 100	0
DAIFKQFHFK	594.342	3	1xAcetyl [K5(100)]; 1xTMT6plex [K10(100)]	P61458	K5(Acetyl): 100; K10(TMT6plex): 100	0
YEKSLYSMIK	881.496	2	1xAcetyl [K3(100)]; 1xTMT6plex [K10(100)]	P14824	K3(Acetyl): 100; K10(TMT6plex): 100	0
AEIVPVTTTVLDDK	886.498	2	1xTMT6plex [N-Term]; 1xAcetyl [K14(100)]	Q921H8	K14(Acetyl): 100	0
GAVDIPAAASFKHVSPAGAAVGVPLSEDEAR	1087.58	3	1xTMT6plex [N-Term]; 1xAcetyl [K12(100)]	Q9CWJ9	K12(Acetyl): 100	0
AADIDQEVKER	772.908	2	1xTMT6plex [N-Term]; 1xAcetyl [K9(100)]	Q6ZQ38	K9(Acetyl): 100	0
IPIHKFTTALK	590.374	3	1xAcetyl [K5(100)]; 1xTMT6plex [K11(100)]	Q571F8	K5(Acetyl): 100; K11(TMT6plex): 100	0
LYNTCSVFGPDGSLLVKHR	812.098	3	1xCarbamidomethyl [C5]; 1xTMT6plex [N-Term]; 1xAcetyl [K17(100)]	Q9JHW2	K17(Acetyl): 100	0
TDVAAPFGGFKQSGFGK	1107.6	2	1xAcetyl [K11(100)]; 1xTMT6plex [K17(100)]	Q8R0Y6	K11(Acetyl): 100; K17(TMT6plex): 100	0
RYDDPEVQKDTK	665.357	3	1xAcetyl [K9(100)]; 1xTMT6plex [K12(100)]	P38647	K9(Acetyl): 100; K12(TMT6plex): 100	0
AGKQGLLGINIAEK	638.059	3	1xAcetyl [K3(100)]; 1xTMT6plex [K14(100)]	P51174	K3(Acetyl): 100; K14(TMT6plex): 100	0
SLYSFIKGDTSGDYR	990.498	2	1xTMT6plex [N-Term]; 1xAcetyl [K7(100)]	P97429	K7(Acetyl): 100	0
ELDPTNMTYITNQAAVHFEKGDYNK	1133.9	3	1xAcetyl [K20(100)]; 1xTMT6plex [K25(100)]	Q60864	K20(Acetyl): 100; K25(TMT6plex): 100	0
FTEEEEQQMKR	863.418	2	1xTMT6plex [N-Term]; 1xAcetyl [K10(100)]	Q9WU79	K10(Acetyl): 100	0
SVLYNQKFMDK	937.016	2	1xAcetyl [K7(100)]; 1xTMT6plex [K11(100)]	Q8BWQ1	K7(Acetyl): 100; K11(TMT6plex): 100	0
NAEGTWSVEKVIQVPSK	791.445	3	1xAcetyl [K10(100)]; 1xTMT6plex [K17(100)]	P17563	K10(Acetyl): 100; K17(TMT6plex): 100	0
GSSDGGLQSGKPSAPK	658.361	3	1xAcetyl [K11(100)]; 1xTMT6plex [K16(100)]	Q9DBD5	K11(Acetyl): 100; K16(TMT6plex): 100	0
EIGAVKYLECSALTQR	703.709	3	1xCarbamidomethyl [C10]; 1xTMT6plex [N-Term]; 1xAcetyl [K6(100)]	P63001	K6(Acetyl): 100	0
VLQHMKAVQADQER	642.013	3	1xTMT6plex [N-Term]; 1xAcetyl [K6(100)]	Q922Q8	K6(Acetyl): 100	0
LKAYLMSQPLAYHTPDCGK	903.807	3	1xCarbamidomethyl [C17]; 1xOxidation [M6(100)]; 1xAcetyl [K2(100)]; 1xTMT6plex [K19(100)]	O35490	K2(Acetyl): 100; M6(Oxidation): 100; K19(TMT6plex): 100	0
GDEDDKGPPCGPVNCNEK	830.052	3	2xCarbamidomethyl [C10; C15]; 1xAcetyl [K6(100)]; 1xTMT6plex [K18(100)]	P97371	K6(Acetyl): 100; K18(TMT6plex): 100	0
AGHFDKEIVPVLVSSR	675.715	3	1xTMT6plex [N-Term]; 1xAcetyl [K6(100)]	Q8CAY6	K6(Acetyl): 100	0
ELAEQTLNNVKQFK	721.414	3	1xAcetyl [K11(100)]; 1xTMT6plex [K14(100)]	Q91VR5	K11(Acetyl): 100; K14(TMT6plex): 100	0
AYLSEGPYYVKPVATTAVEGAD	858.104	3	1xTMT6plex [N-Term]; 1xAcetyl [K11(100)]	Q8BJY1	K11(Acetyl): 100	0
LNSEECADVLKR	852.941	2	1xCarbamidomethyl [C6]; 1xTMT6plex [N-Term]; 1xAcetyl [K11(100)]	Q8K1X1	K11(Acetyl): 100	0
YGEGHQAWIVGIVEKGNR	762.072	3	1xTMT6plex [N-Term]; 1xAcetyl [K15(100)]	P97364	K15(Acetyl): 100	0
DDVFGYPQQFEDKPPLSK	870.79	3	1xAcetyl [K13(100)]; 1xTMT6plex [K18(100)]	P70398	K13(Acetyl): 100; K18(TMT6plex): 100	0
TYSTINPTDGSVICQVSLAQVSDVDK	1023.51	3	1xCarbamidomethyl [C14]; 1xTMT6plex [N-Term]; 1xAcetyl [K26(100)]	Q8R0Y6	K26(Acetyl): 100	0
WIKQYTGVNAISK	670.059	3	1xAcetyl [K3(100)]; 1xTMT6plex [K13(100)]	Q99JY9	K3(Acetyl): 100; K13(TMT6plex): 100	0
QSVYEEKLK	812.469	2	1xAcetyl [K7(100)]; 1xTMT6plex [K9(100)]	P23116	K7(Acetyl): 100; K9(TMT6plex): 100	0
DPSGGPVSLDFVKNGEYALER	841.092	3	1xTMT6plex [N-Term]; 1xAcetyl [K13(100)]	Q99LB7	K13(Acetyl): 100	0
LYKASPDLVPMGEWTAR	741.056	3	1xTMT6plex [N-Term]; 1xOxidation [M11(100)]; 1xAcetyl [K3(100)]	P17426	K3(Acetyl): 100; M11(Oxidation): 100	0
EKFSPLTANLMNLLAENGR	1195.14	2	1xTMT6plex [N-Term]; 1xAcetyl [K2(100)]	Q9DB20	K2(Acetyl): 100	0
MYKEEGLNAFYK	997.028	2	1xAcetyl [K3(100)]; 1xTMT6plex [K12(100)]	Q8VEM8	K3(Acetyl): 100; K12(TMT6plex): 100	0
AGMSTAQAQHFLEKISTQQVK	701.635	4	1xOxidation [M3(100)]; 1xAcetyl [K14(100)]; 1xTMT6plex [K21(100)]	Q9DCM2	K14(Acetyl): 100; K21(TMT6plex): 100	0
LAAEKGIDLTQVK	629.384	3	1xAcetyl [K5(100)]; 1xTMT6plex [K13(100)]	Q8BMF4	K5(Acetyl): 100; K13(TMT6plex): 100	0
IPVPEDKYTALVDQEEKEDVK	794.44	4	1xAcetyl [K7(100)]; 2xTMT6plex [K17(100); K21(100)]	Q9DCX2	K7(Acetyl): 100; K17(TMT6plex): 100; K21(TMT6plex): 100	0
GFTTCIVTNNWLDDGDKR	795.055	3	1xCarbamidomethyl [C5]; 1xTMT6plex [N-Term]; 1xAcetyl [K17(100)]	P34914	K17(Acetyl): 100	0
ALQASALAAWGGKAANK	710.079	3	1xAcetyl [K13(100)]; 1xTMT6plex [K17(100)]	Q91Y97	K13(Acetyl): 100; K17(TMT6plex): 100	0
TITLEVEPSDTIENVKAK	829.805	3	1xAcetyl [K16(100)]; 1xTMT6plex [K18(100)]	P62984; P62983	K16(Acetyl): 100; K18(TMT6plex): 100	0
CEMASTGEVACFGEGIHTAFLK	901.42	3	2xCarbamidomethyl [C1; C11]; 1xTMT6plex [N-Term]; 1xAcetyl [K22(100)]	Q8C196	M3(Oxidation): 100; K22(Acetyl): 100	0
ALSCLYGKIYQR	871.974	2	1xCarbamidomethyl [C4]; 1xTMT6plex [N-Term]; 1xAcetyl [K8(100)]	Q71RI9	K8(Acetyl): 100	0
FRPSFPASSPYVTTVGGTSFK	835.437	3	1xTMT6plex [N-Term]; 1xAcetyl [K21(100)]	O89023	K21(Acetyl): 100	0
QFKTQQYYDILK	1038.08	2	1xAcetyl [K3(100)]; 1xTMT6plex [K12(100)]	Q8VCW8	K3(Acetyl): 100; K12(TMT6plex): 100	0
AAGFKDPLLASGTDGVGTK	769.104	3	1xAcetyl [K5(100)]; 1xTMT6plex [K19(100)]	Q64737	K5(Acetyl): 100; K19(TMT6plex): 100	0
AFSGYLGPDESKWK	695.706	3	1xAcetyl [K12(100)]; 1xTMT6plex [K14(100)]	Q9R0P3	K12(Acetyl): 100; K14(TMT6plex): 100	0
SSYATCVLVSEENTNAIIIEPEKR	998.848	3	1xCarbamidomethyl [C6]; 1xTMT6plex [N-Term]; 1xAcetyl [K23(100)]	Q9QXD6	K23(Acetyl): 100	0
SAYYKPLLSAEEAAK	714.401	3	1xAcetyl [K5(100)]; 1xTMT6plex [K15(100)]	Q78PY7	K5(Acetyl): 100; K15(TMT6plex): 100	0
VVSSSIVDKYIGESAR	661.031	3	1xTMT6plex [N-Term]; 1xAcetyl [K9(100)]	P62334	K9(Acetyl): 100	0
LGFYGLHESDLDK	882.953	2	1xTMT6plex [N-Term]; 1xAcetyl [K13(100)]	Q60597	K13(Acetyl): 100	0
AEIVPVTTTVLDDKGDKK	665.393	4	1xAcetyl [K14(100)]; 2xTMT6plex [K17(100); K18(100)]	Q921H8	K14(TMT6plex): 99.64; K17(Acetyl): 99.27; K18(TMT6plex): 99.64	0
GPDWILGEMKTSGLR	649.678	3	1xTMT6plex [N-Term]; 1xOxidation [M9(100)]; 1xAcetyl [K10(100)]	Q91YT0	M9(Oxidation): 100; K10(Acetyl): 100	0
LTLSALIDGKNFNAGGHK	786.118	3	1xAcetyl [K10(100)]; 1xTMT6plex [K18(100)]	Q60931	K10(Acetyl): 100; K18(TMT6plex): 100	0
TGIIFMPGTTQLKAK	708.083	3	1xOxidation [M6(100)]; 1xAcetyl [K13(100)]; 1xTMT6plex [K15(100)]	Q91VA0	M6(Oxidation): 100; K13(Acetyl): 100; K15(TMT6plex): 100	0
FHTVRDEECSELSMVADK	814.047	3	1xCarbamidomethyl [C9]; 1xTMT6plex [N-Term]; 1xOxidation [M14(100)]; 1xAcetyl [K18(100)]	P11589; P11588	M14(Oxidation): 100; K18(Acetyl): 100	0
VNTIPGFDGVVKDADEAVR	1137.1	2	1xTMT6plex [N-Term]; 1xAcetyl [K12(100)]	Q91ZA3	K12(Acetyl): 100	0
ELQAHGADELLKR	584.326	3	1xTMT6plex [N-Term]; 1xAcetyl [K12(100)]	Q9CVB6	K12(Acetyl): 100	0
APQETYADIGGLDNQIQEIK	825.425	3	1xTMT6plex [N-Term]; 1xAcetyl [K20(100)]	P62192	K20(Acetyl): 100	0
ALDLDPSKTNVSGGAIALGHPLGGSGSR	973.522	3	1xTMT6plex [N-Term]; 1xAcetyl [K8(100)]	Q8BWT1	K8(Acetyl): 100	0
YFQEACDVPEPEEKFNMDK	959.456	3	1xCarbamidomethyl [C6]; 1xAcetyl [K14(100)]; 1xTMT6plex [K19(100)]	Q3UQ44	K14(Acetyl): 100; K19(TMT6plex): 100	0
DACIIEKGEEHCGHLIEAHK	570.095	5	2xCarbamidomethyl [C3; C12]; 1xAcetyl [K7(100)]; 1xTMT6plex [K20(100)]	P56394	K7(Acetyl): 100; K20(TMT6plex): 100	0
GVTEAHVDQKNK	913.515	2	1xAcetyl [K10(100)]; 1xTMT6plex [K12(100)]	Q9D172	K10(Acetyl): 100; K12(TMT6plex): 100	0
EMSKEFIEAEMK	663.341	3	1xOxidation [M11(100)]; 1xAcetyl [K4(100)]; 1xTMT6plex [K12(100)]	Q61941	K4(Acetyl): 100; M11(Oxidation): 100; K12(TMT6plex): 100	0
NLKQEDFELLCPDGTR	1103.55	2	1xCarbamidomethyl [C11]; 1xTMT6plex [N-Term]; 1xAcetyl [K3(100)]	Q921I1	K3(Acetyl): 100	0
VAGALAEEGMGLEEITK	663.685	3	1xTMT6plex [N-Term]; 1xAcetyl [K17(100)]	Q8VC30	K17(Acetyl): 100	0
IEGDMIVCAAYAHELPKYGVK	960.84	3	1xCarbamidomethyl [C8]; 1xOxidation [M5(100)]; 1xAcetyl [K17(100)]; 1xTMT6plex [K21(100)]	P47962	M5(Oxidation): 100; K17(Acetyl): 100; K21(TMT6plex): 100	0
NEKDLEEIPSNVR	907.477	2	1xTMT6plex [N-Term]; 1xAcetyl [K3(100)]	Q9DBN5	K3(Acetyl): 100	0
VSGLYKTLKSK	883.547	2	2xAcetyl [K6(100); K9(100)]; 1xTMT6plex [K11(100)]	Q9DBT9	K6(Acetyl): 100; K9(Acetyl): 100; K11(TMT6plex): 100	0
AGMSTAQAQHFLEK	602.639	3	1xTMT6plex [N-Term]; 1xOxidation [M3(100)]; 1xAcetyl [K14(100)]	Q9DCM2	M3(Oxidation): 100; K14(Acetyl): 100	0
VVGSELIQKYLGDGPK	735.095	3	1xAcetyl [K9(100)]; 1xTMT6plex [K16(100)]	P62192	K9(Acetyl): 100; K16(TMT6plex): 100	0
ELVECFQKISK	941.031	2	1xCarbamidomethyl [C5]; 1xAcetyl [K8(100)]; 1xTMT6plex [K11(100)]	O35459	K8(Acetyl): 100; K11(TMT6plex): 100	0
AIPGEAGDAAILPSLSQEGQEK	818.097	3	1xTMT6plex [N-Term]; 1xAcetyl [K22(100)]	Q3UJU9	K22(Acetyl): 100	0
IKENYEFNGKK	700.408	3	1xAcetyl [K10(100)]; 2xTMT6plex [K2(100); K11(100)]	O35488	K2(TMT6plex): 100; K10(Acetyl): 100; K11(TMT6plex): 100	0
ETIAKCIEDLK	910.515	2	1xCarbamidomethyl [C6]; 1xAcetyl [K5(100)]; 1xTMT6plex [K11(100)]	Q9CQQ7	K5(Acetyl): 100; K11(TMT6plex): 100	0
DFGSFEKFK	802.94	2	1xAcetyl [K7(100)]; 1xTMT6plex [K9(100)]	P09671	K7(Acetyl): 100; K9(TMT6plex): 100	0
WKAANEAGYFNEEMAPIEVK	933.146	3	1xOxidation [M14(100)]; 1xAcetyl [K2(100)]; 1xTMT6plex [K20(100)]	Q8BWT1	K2(Acetyl): 100; K20(TMT6plex): 100	0
NYDYILSTGCAPPGKNIYYK	946.489	3	1xCarbamidomethyl [C10]; 1xAcetyl [K15(100)]; 1xTMT6plex [K20(100)]	Q9QXF8	K15(Acetyl): 100; K20(TMT6plex): 100	0
SQASGIEVIQLFPEKGNMGK	883.814	3	1xOxidation [M18(100)]; 1xAcetyl [K15(100)]; 1xTMT6plex [K20(100)]	Q9Z0X1	K15(Acetyl): 100; M18(Oxidation): 100; K20(TMT6plex): 100	0
DDTLHETEDVKEAIR	681.345	3	1xTMT6plex [N-Term]; 1xAcetyl [K11(100)]	Q9D855	K11(Acetyl): 100	0
MLDAEDIVNTARPDEK	696.687	3	1xTMT6plex [N-Term]; 1xAcetyl [K16(100)]	P57780	K16(Acetyl): 100	0
FHADFLLQHVK	542.638	3	1xTMT6plex [N-Term]; 1xAcetyl [K11(100)]	Q8R164	K11(Acetyl): 100	0
IVFSPEEAKAVSSQMIGQK	850.471	3	1xOxidation [M15(100)]; 1xAcetyl [K9(100)]; 1xTMT6plex [K19(100)]	Q9Z2I9	K9(Acetyl): 100; K19(TMT6plex): 100	0
ELVHFAWEHFKPR	492.517	4	1xTMT6plex [N-Term]; 1xAcetyl [K11(100)]	Q99PG2	K11(Acetyl): 100	0
VPQHKDFAHMPLLK	541.064	4	1xAcetyl [K5(100)]; 1xTMT6plex [K14(100)]	Q9DBG1	K5(Acetyl): 100; K14(TMT6plex): 100	0
VAEFTTNLMEEEEK	970.969	2	1xTMT6plex [N-Term]; 1xAcetyl [K14(100)]	Q8VDD5	K14(Acetyl): 100	0
SVMTKWLAIPDHSR	643.346	3	1xTMT6plex [N-Term]; 1xOxidation [M3(100)]; 1xAcetyl [K5(100)]	P42125	M3(Oxidation): 100; K5(Acetyl): 100	0
GKGTTITSVLPKPALVASR	737.108	3	1xAcetyl [K12(100)]; 1xTMT6plex [K2(100)]	Q8C196	K2(Acetyl): 100; K12(Acetyl): 100	0
QGGFLPGGGSLHSAMTPHGPDADCFEKASK	893.937	4	1xCarbamidomethyl [C24]; 1xOxidation [M15(100)]; 1xAcetyl [K27(100)]; 1xTMT6plex [K30(100)]	O09173	M15(Oxidation): 100; K27(Acetyl): 100; K30(TMT6plex): 100	0
LLGDEYTFDFPPHHHMIQKECLACR	847.155	4	2xCarbamidomethyl [C21; C24]; 1xTMT6plex [N-Term]; 1xAcetyl [K19(100)]	Q99LB7	K19(Acetyl): 100	0
FKVDLSPYPTISHINK	787.118	3	1xAcetyl [K2(100)]; 1xTMT6plex [K16(100)]	Q9WVL0	K2(Acetyl): 100; K16(TMT6plex): 100	0
QGEGMVKLLDELSPATAPHK	874.483	3	1xOxidation [M5(100)]; 1xAcetyl [K7(100)]; 1xTMT6plex [K20(100)]	P22315	K7(Acetyl): 100; K20(TMT6plex): 100	0
APSSSSVGISEWLDQK	981.504	2	1xTMT6plex [N-Term]; 1xAcetyl [K16(100)]	Q99LC5	K16(Acetyl): 100	0
MNGPVDGLCDHSLSEEGAFMFTSESVGEGHPDK	1269.89	3	1xCarbamidomethyl [C9]; 1xAcetyl [N-Term]; 1xOxidation [M20(100)]; 1xTMT6plex [K33(100)]	Q91X83	K33(TMT6plex): 100	0
YSVDIPLDKTVVNK	1046.1	2	1xAcetyl [K9(100)]; 1xTMT6plex [K14(100)]	P61358	K9(Acetyl): 100; K14(TMT6plex): 100	0
NDALEKVEDDTLQGLK	1144.62	2	1xAcetyl [K6(100)]; 1xTMT6plex [K16(100)]	P50544	K6(Acetyl): 100; K16(TMT6plex): 100	0
VPVLEKTGIK	792.509	2	1xAcetyl [K6(100)]; 1xTMT6plex [K10(100)]	Q99LB7	K6(Acetyl): 100; K10(TMT6plex): 100	0
LLEKSLGLKPGNK	709.454	3	1xAcetyl [K4(100)]; 2xTMT6plex [K9(100); K13(100)]	Q9D1M4	K4(Acetyl): 100; K9(TMT6plex): 100; K13(TMT6plex): 100	0
GSESSKPWPDATTYGAGSASR	1192.07	2	1xTMT6plex [N-Term]; 1xAcetyl [K6(100)]	Q569Z6	K6(Acetyl): 100	0
NLDDLTLLKR	736.438	2	1xTMT6plex [N-Term]; 1xAcetyl [K9(100)]	Q8R3Q6	K9(Acetyl): 100	0
ISTQQVKNKLIENTDAACK	901.831	3	1xCarbamidomethyl [C18]; 2xAcetyl [K7(100); K9(100)]; 1xTMT6plex [K19(100)]	Q9DCM2	K7(Acetyl): 100; K9(Acetyl): 100; K19(TMT6plex): 100	0
ALPGHLKPFETLLSQNQGGK	879.169	3	1xAcetyl [K7(100)]; 1xTMT6plex [K20(100)]	P19157	K7(TMT6plex): 100; K20(Acetyl): 100	0
EPIPVLPTVHYNMGGIPTNYK	876.459	3	1xTMT6plex [N-Term]; 1xOxidation [M13(100)]; 1xAcetyl [K21(100)]	Q8K2B3	M13(Oxidation): 100; K21(Acetyl): 100	0
QEGVFAKEVR	478.603	3	1xTMT6plex [N-Term]; 1xAcetyl [K7(100)]	P19096	K7(Acetyl): 100	0
APLAPKHIK	492.321	3	1xAcetyl [K6(100)]; 1xTMT6plex [K9(100)]	Q99K67	K6(Acetyl): 100; K9(TMT6plex): 100	0
LQLRPTLIAGIMKDSGNQPPAMVPR	744.418	4	1xTMT6plex [N-Term]; 1xOxidation [M22(100)]; 1xAcetyl [K13(100)]	Q9DCM2	K13(Acetyl): 100	0
SVVAKFNASQLITQR	645.04	3	1xTMT6plex [N-Term]; 1xAcetyl [K5(100)]	O35129	K5(Acetyl): 100	0
LASSEGFQKPSASLSQLESQNQLLQER	1082.89	3	1xTMT6plex [N-Term]; 1xAcetyl [K9(100)]	P59242	K9(Acetyl): 100	0
EHLKSLDINCPR	876.966	2	1xCarbamidomethyl [C10]; 1xTMT6plex [N-Term]; 1xAcetyl [K4(100)]	Q05421	K4(Acetyl): 100	0
LLPHKVFEGNRPTNSIVFTK	700.158	4	1xAcetyl [K5(100)]; 1xTMT6plex [K20(100)]	P06745	K5(Acetyl): 100; K20(TMT6plex): 100	0
ALTGGIAHLFKQNK	666.736	3	1xAcetyl [K11(100)]; 1xTMT6plex [K14(100)]	O08749	K11(Acetyl): 100; K14(TMT6plex): 100	0
LLVAKMGQDGHDR	570.976	3	1xTMT6plex [N-Term]; 1xAcetyl [K5(100)]	P16332	K5(Acetyl): 100	0
VFHIWKYDNFAHR	501.766	4	1xTMT6plex [N-Term]; 1xAcetyl [K6(100)]	Q9CQE1	K6(Acetyl): 100	0
IIVDTYGGWGAHGGGAFSGK	741.043	3	1xTMT6plex [N-Term]; 1xAcetyl [K20(100)]	Q91X83; Q3THS6	K20(Acetyl): 100	0
AQAYQTGKDISTNYYASQK	879.788	3	1xAcetyl [K8(100)]; 1xTMT6plex [K19(100)]	P08113	K8(Acetyl): 100; K19(TMT6plex): 100	0
GTTQEVDGLSQTDGPLAYFDKADK	764.89	4	1xAcetyl [K21(100)]; 1xTMT6plex [K24(100)]	Q9QZW0	K21(Acetyl): 100; K24(TMT6plex): 100	0
QTVTGGDSEIVDGFNVCQKLK	932.493	3	1xCarbamidomethyl [C17]; 1xAcetyl [K19(100)]; 1xTMT6plex [K21(100)]	Q924Y0	K19(Acetyl): 100; K21(TMT6plex): 100	0
GISEETTTGVHNLYKMMSNGILK	1008.54	3	1xAcetyl [K15(100)]; 1xTMT6plex [K23(100)]	P50247	K15(Acetyl): 100; K23(TMT6plex): 100	0
VLNSYWVGEDSTYK	966.48	2	1xTMT6plex [N-Term]; 1xAcetyl [K14(100)]	Q9CZM2	K14(Acetyl): 100	0
GGGEPKGELLEAIKR	623.021	3	1xTMT6plex [N-Term]; 2xAcetyl [K6(100); K14(100)]	P09671	K6(Acetyl): 100; K14(Acetyl): 100	0
IKDPDAAKPEDWDER	762.397	3	1xAcetyl [K8(100)]; 1xTMT6plex [K2(100)]	P14211	K2(TMT6plex): 100; K8(Acetyl): 100	0
NLGIGKITPFEEK	973.571	2	1xAcetyl [K6(100)]; 1xTMT6plex [K13(100)]	P08249	K6(Acetyl): 100; K13(TMT6plex): 100	0
NLKPIKPMQFLGDEETVR	872.491	3	1xOxidation [M8(100)]; 1xAcetyl [K6(100)]; 1xTMT6plex [K3(100)]	Q9DBJ1	K3(Acetyl): 100; K6(TMT6plex): 100	0
DASHPQFKEIQK	643.36	3	1xAcetyl [K8(100)]; 1xTMT6plex [K12(100)]	P85094	K8(Acetyl): 100; K12(TMT6plex): 100	0
QATLGAGLPISTPCTTVNKVCASGMK	1060.23	3	2xCarbamidomethyl [C14; C21]; 1xOxidation [M25(100)]; 1xAcetyl [K19(100)]; 1xTMT6plex [K26(100)]	Q8QZT1	K19(Acetyl): 100; M25(Oxidation): 100; K26(TMT6plex): 100	0
AEIVPVTTTVLDDKGDK	767.77	3	1xAcetyl [K14(100)]; 1xTMT6plex [K17(100)]	Q921H8	K14(Acetyl): 100; K17(TMT6plex): 100	0
AVLFCLSEDKK	604.011	3	1xCarbamidomethyl [C5]; 1xAcetyl [K10(99.8)]; 1xTMT6plex [K11(99.8)]	P18760	K10(Acetyl): 99.84; K11(TMT6plex): 99.84	0
DVLSNLIPKEQAR	877.504	2	1xTMT6plex [N-Term]; 1xAcetyl [K9(100)]	Q9CZU6	K9(Acetyl): 100	0
SGVLPWLRPDSK	813.464	2	1xTMT6plex [N-Term]; 1xAcetyl [K12(100)]	Q91X83	K12(Acetyl): 100	0
QAQEYEALLNIK	845.965	2	1xTMT6plex [N-Term]; 1xAcetyl [K12(100)]	P05784	K12(Acetyl): 100	0
EPGSGTESDTSPDFHNQENEPAQEDPEDLDGSVQGVKPQK	959.849	5	1xAcetyl [K37(100)]; 1xTMT6plex [K40(100)]	Q2VPQ9-2	K37(Acetyl): 100; K40(TMT6plex): 100	0
SDPIMLLKDR	729.912	2	1xTMT6plex [N-Term]; 1xOxidation [M5(100)]; 1xAcetyl [K8(100)]	P35486	K8(Acetyl): 100	0
QTVAVGVIKAVDK	914.569	2	1xAcetyl [K9(100)]; 1xTMT6plex [K13(100)]	P10126	K9(Acetyl): 100; K13(TMT6plex): 100	0
EFGSKTHSDSDILTNIEDPSSHVPEFSSSSK	966.974	4	1xAcetyl [K5(100)]; 1xTMT6plex [K31(100)]	E9PV24	K5(Acetyl): 100; K31(TMT6plex): 100	0
VNKECCHGDLLECADDRAELAK	776.629	4	3xCarbamidomethyl [C5; C6; C13]; 1xAcetyl [K3(100)]; 1xTMT6plex [K22(100)]	P07724	K3(Acetyl): 100; K22(TMT6plex): 100	0
QATVGDVNTDRPGLLDLK	728.4	3	1xTMT6plex [N-Term]; 1xAcetyl [K18(100)]	P31786	K18(Acetyl): 100	0
YKQIFLGGVDKR	642.052	3	1xAcetyl [K2(100)]; 1xTMT6plex [K11(100)]	P51881	K2(Acetyl): 100; K11(TMT6plex): 100	0
QGGLGPMNIPLISDPKR	1032.58	2	1xTMT6plex [N-Term]; 1xOxidation [M7(100)]; 1xAcetyl [K16(100)]	P35700	K16(Acetyl): 100	0
SGDAAIVDMVPGKPMCVESFSDYPPLGR	1100.19	3	1xCarbamidomethyl [C16]; 1xTMT6plex [N-Term]; 2xOxidation [M9(100); M15(100)]; 1xAcetyl [K13(100)]	P10126	M9(Oxidation): 100; K13(Acetyl): 100; M15(Oxidation): 100	0
GIVDQSQQAYQEAFEISK	1156.58	2	1xTMT6plex [N-Term]; 1xAcetyl [K18(100)]	P63101	K18(Acetyl): 100	0
LNEQASEEILKVEQK	753.425	3	1xAcetyl [K11(100)]; 1xTMT6plex [K15(100)]	Q9EQU5-2; Q9EQU5	K11(Acetyl): 100; K15(TMT6plex): 100	0
GIHELFVPENKVDQIR	722.399	3	1xTMT6plex [N-Term]; 1xAcetyl [K11(100)]	O88428	K11(Acetyl): 100	0
IVANGKGILAADESVGTMGNR	782.088	3	1xTMT6plex [N-Term]; 1xAcetyl [K6(100)]	Q91Y97	K6(Acetyl): 100	0
TVFGELPSGGGTVEKFQLR	765.084	3	1xTMT6plex [N-Term]; 1xAcetyl [K15(100)]	Q8K157	K15(Acetyl): 100	0
ICDFSNASKPQTIQESTGGIVEVLHK	840.447	4	1xCarbamidomethyl [C2]; 1xAcetyl [K9(100)]; 1xTMT6plex [K26(100)]	P51660	K9(Acetyl): 100; K26(TMT6plex): 100	0
IEFEGQSVDFVDPNK	997.998	2	1xTMT6plex [N-Term]; 1xAcetyl [K15(100)]	Q8C196	K15(Acetyl): 100	0
VEQVLSLEPQHELK	640.695	3	1xTMT6plex [N-Term]; 1xAcetyl [K14(100)]	Q9QY76	K14(Acetyl): 100	0
YAFGQEKTVSLNNLSADEVTR	871.784	3	1xTMT6plex [N-Term]; 1xAcetyl [K7(100)]	Q9CQ75	K7(Acetyl): 100	0
VEITYTPKDGTQK	660.706	3	1xAcetyl [K8(100)]; 1xTMT6plex [K13(100)]	O88844	K8(Acetyl): 100; K13(TMT6plex): 100	0
SHSEPAEFSAQLDPSFIK	1131.06	2	1xTMT6plex [N-Term]; 1xAcetyl [K18(100)]	Q99J99	K18(Acetyl): 100	0
FSAVHEFQNLHAMYKAR	774.066	3	1xTMT6plex [N-Term]; 1xAcetyl [K15(100)]	Q8VCB3	K15(Acetyl): 100	0
ATAVMPDGQFKDISLSEYK	872.792	3	1xAcetyl [K11(100)]; 1xTMT6plex [K19(100)]	P35700	M5(Oxidation): 100; K11(Acetyl): 100; K19(TMT6plex): 100	0
VSQEHPVVLTKFVEGAR	723.073	3	1xTMT6plex [N-Term]; 1xAcetyl [K11(100)]	Q8C196	K11(Acetyl): 100	0
QDKPINFSEDTRPSPCYQLAQR	974.483	3	1xCarbamidomethyl [C16]; 1xTMT6plex [N-Term]; 1xAcetyl [K3(100)]	Q8K2M0	K3(Acetyl): 100	0
LADGPDEVHLSAIAKMELQDQAR	932.146	3	1xTMT6plex [N-Term]; 1xAcetyl [K15(100)]	Q80XL6	K15(Acetyl): 100; M16(Oxidation): 100	0
AVVPAKYLDEDTVYHLQPSGR	877.131	3	1xTMT6plex [N-Term]; 1xAcetyl [K6(100)]	Q91X83	K6(Acetyl): 100	0
TYKLKPGTMIEWGNNWAR	812.761	3	1xOxidation [M9(100)]; 1xAcetyl [K3(100)]; 1xTMT6plex [K5(100)]	O55125	K3(Acetyl): 100; K5(TMT6plex): 100	0
YTELQNLGETDEEKLFVETGK	981.845	3	1xAcetyl [K14(100)]; 1xTMT6plex [K21(100)]	Q8VE22	K14(Acetyl): 100; K21(TMT6plex): 100	0
AQVAQPGGDTIFGK	830.448	2	1xTMT6plex [N-Term]; 1xAcetyl [K14(100)]	P70349	K14(Acetyl): 100	0
HDPSLQPWSASYDPGSAKTILNNGK	796.667	4	1xAcetyl [K18(100)]; 1xTMT6plex [K25(100)]	P16015	K18(Acetyl): 100; K25(TMT6plex): 100	0
AVIKNADMSEDMQQDAVDCATQAMEK	1133.87	3	1xCarbamidomethyl [C19]; 1xOxidation [M24(100)]; 1xAcetyl [K4(100)]; 1xTMT6plex [K26(100)]	Q9D0M5	K4(Acetyl): 100; K26(TMT6plex): 100	0
VPDGKPENEFAFNAEFKNK	970.859	3	1xAcetyl [K17(100)]; 2xTMT6plex [K5(100); K19(100)]	Q9D819	K5(TMT6plex): 100; K17(Acetyl): 100; K19(TMT6plex): 100	0
YLESVKPFANEDEYKK	897.16	3	1xAcetyl [K6(100)]; 2xTMT6plex [K15(100); K16(100)]	Q9DC50	K6(TMT6plex): 100; K15(Acetyl): 99.74; K16(TMT6plex): 99.74	0
VGDKVLLPEYGGTK	988.577	2	1xAcetyl [K4(100)]; 1xTMT6plex [K14(100)]	Q64433	K4(Acetyl): 100; K14(TMT6plex): 100	0
GVKPITLELGGK	856.539	2	1xAcetyl [K3(100)]; 1xTMT6plex [K12(100)]	Q9JLJ2	K3(Acetyl): 100; K12(TMT6plex): 100	0
LKYPLEEFTTDNQQEEAR	1241.62	2	1xTMT6plex [N-Term]; 1xAcetyl [K2(100)]	P61922	K2(Acetyl): 100	0
VAEGIFETEAPGGYK	919.971	2	1xTMT6plex [N-Term]; 1xAcetyl [K15(100)]	Q9CPV4	K15(Acetyl): 100	0
VITAFNDGLNHLDSLK	676.703	3	1xTMT6plex [N-Term]; 1xAcetyl [K16(100)]	P02088	K16(Acetyl): 100	0
TVIGELPPASSGSALAANVCKK	890.837	3	1xCarbamidomethyl [C20]; 1xAcetyl [K21(99.6)]; 1xTMT6plex [K22(99.6)]	Q6ZQ38	K21(Acetyl): 99.59; K22(TMT6plex): 99.59	0
AWEKADINTK	838.474	2	1xAcetyl [K4(100)]; 1xTMT6plex [K10(100)]	Q9CR57	K4(Acetyl): 100; K10(TMT6plex): 100	0
CCEPLKTLYGTYEK	754.722	3	2xCarbamidomethyl [C1; C2]; 1xAcetyl [K6(100)]; 1xTMT6plex [K14(100)]	Q60766	K6(Acetyl): 100; K14(TMT6plex): 100	0
VNVVEQEKIDK	901.027	2	1xAcetyl [K8(100)]; 1xTMT6plex [K11(100)]	P17182	K8(Acetyl): 100; K11(TMT6plex): 100	0
NPDTQWITKPVHK	688.725	3	1xAcetyl [K9(100)]; 1xTMT6plex [K13(100)]	Q9CZM2	K9(Acetyl): 100; K13(TMT6plex): 100	0
QFHFKDFNR	503.932	3	1xTMT6plex [N-Term]; 1xAcetyl [K5(100)]	P61458	K5(Acetyl): 100	0
LGYKVLIQPSNR	829.991	2	1xTMT6plex [N-Term]; 1xAcetyl [K4(100)]	Q99K67	K4(Acetyl): 100	0
VGAFTVVCKDAEEAK	1062.57	2	1xCarbamidomethyl [C8]; 1xAcetyl [K9(100)]; 1xTMT6plex [K15(100)]	P05202	K9(Acetyl): 100; K15(TMT6plex): 100	0
LGEMWNNTAADDKQPYEK	876.1	3	1xAcetyl [K13(100)]; 1xTMT6plex [K18(100)]	P63158	M4(Oxidation): 100; K13(Acetyl): 50; K13(TMT6plex): 50; K18(Acetyl): 50; K18(TMT6plex): 50	0
VLEACSIACNKNTCPGDK	846.423	3	3xCarbamidomethyl [C5; C9; C14]; 1xAcetyl [K11(100)]; 1xTMT6plex [K18(100)]	P50431	K11(Acetyl): 100; K18(TMT6plex): 100	0
FLNNSTEHQCMQEFMDKK	929.78	3	1xCarbamidomethyl [C10]; 1xAcetyl [K17(99.7)]; 1xTMT6plex [K18(99.7)]	Q91VF2	K17(Acetyl): 99.72; K18(TMT6plex): 99.72	0
AFCAGGDIKALSEAK	680.04	3	1xCarbamidomethyl [C3]; 1xAcetyl [K9(100)]; 1xTMT6plex [K15(100)]	Q8QZS1	K9(Acetyl): 100; K15(TMT6plex): 100	0
VDGNDVFAVYNATKEAR	714.033	3	1xTMT6plex [N-Term]; 1xAcetyl [K14(100)]	P50136	K14(Acetyl): 100	0
DLSKFDASFFGVHPK	732.401	3	1xAcetyl [K4(100)]; 1xTMT6plex [K15(100)]	P19096	K4(Acetyl): 100; K15(TMT6plex): 100	0
VSLEDLYNGKTTK	656.707	3	1xAcetyl [K10(100)]; 1xTMT6plex [K13(100)]	Q9QYJ0	K10(Acetyl): 100; K13(TMT6plex): 100	0
NDLMEYAKQHGIPIPVTPK	667.619	4	1xAcetyl [K8(100)]; 1xTMT6plex [K19(100)]	P16460	M4(Oxidation): 100; K8(Acetyl): 100; K19(TMT6plex): 100	0
YDGQVAVFGSDFQEK	980.978	2	1xTMT6plex [N-Term]; 1xAcetyl [K15(100)]	Q02053	K15(Acetyl): 100	0
IGPVEVENALAEHPAVAESAVVSSPDKDRGEVVK	1000.54	4	1xAcetyl [K27(100)]; 1xTMT6plex [K34(100)]	Q91VA0	K27(Acetyl): 100; K34(TMT6plex): 100	0
DLFSDGHSEFLK	833.419	2	1xTMT6plex [N-Term]; 1xAcetyl [K12(100)]	P27773	K12(Acetyl): 100	0
DNFEKSFTVTELR	928.981	2	1xTMT6plex [N-Term]; 1xAcetyl [K5(100)]	Q99KR3	K5(Acetyl): 100	0
VLIGGDETPEGQK	807.432	2	1xTMT6plex [N-Term]; 1xAcetyl [K13(100)]	O70475	K13(Acetyl): 100	0
QEVAFFDKTR	756.406	2	1xTMT6plex [N-Term]; 1xAcetyl [K8(100)]	Q9JI39	K8(Acetyl): 100	0
GGSVQVLEDQELTCQPEPLVVK	899.472	3	1xCarbamidomethyl [C14]; 1xTMT6plex [N-Term]; 1xAcetyl [K22(100)]	Q63836; P17563	K22(Acetyl): 100	0
LIIENQEKPR	755.943	2	1xTMT6plex [N-Term]; 1xAcetyl [K8(100)]	Q8K215	K8(Acetyl): 100	0
DGLLFGPYESQEKMK	753.4	3	1xOxidation [M14(100)]; 1xAcetyl [K13(99.8)]; 1xTMT6plex [K15(99.8)]	Q9DBT9	K13(Acetyl): 99.77; M14(Oxidation): 100; K15(TMT6plex): 99.77	0
AEEDPAKFK	767.93	2	1xAcetyl [K7(100)]; 1xTMT6plex [K9(100)]	P53810	K7(Acetyl): 100; K9(TMT6plex): 100	0
GFYKGTVLTLMR	552.983	3	1xTMT6plex [N-Term]; 1xAcetyl [K4(100)]	Q9Z2Z6	K4(Acetyl): 100	0
LVEVNGENVEKETHQQVVSR	855.787	3	1xTMT6plex [N-Term]; 1xAcetyl [K11(100)]	P70441	K11(Acetyl): 100	0
AKYAYDSAFHPDTGEK	767.392	3	1xAcetyl [K2(100)]; 1xTMT6plex [K16(100)]	Q99JR1	K2(Acetyl): 100; K16(TMT6plex): 100	0
LQGKEVGVYEALK	645.383	3	1xAcetyl [K4(100)]; 1xTMT6plex [K13(100)]	P14152	K4(Acetyl): 100; K13(TMT6plex): 100	0
NQDNLQGWNKTMDGK	755.712	3	1xOxidation [M12(100)]; 1xAcetyl [K10(100)]; 1xTMT6plex [K15(100)]	Q9DBP5	K10(Acetyl): 100; M12(Oxidation): 100; K15(TMT6plex): 100	0
QLFSDKLNEINEK	1039.58	2	1xAcetyl [K6(100)]; 1xTMT6plex [K13(100)]	Q8C196	K6(Acetyl): 100; K13(TMT6plex): 100	0
RIPGGPQMIQLSLDGKR	713.075	3	1xTMT6plex [N-Term]; 1xAcetyl [K16(100)]	Q63836; P17563	K16(Acetyl): 100	0
VSPEEAIKCEDK	953.004	2	1xCarbamidomethyl [C9]; 1xAcetyl [K8(100)]; 1xTMT6plex [K12(100)]	Q6ZWX6	K8(Acetyl): 100; K12(TMT6plex): 100	0
DDIPSLVKGTLPQER	970.038	2	1xTMT6plex [N-Term]; 1xAcetyl [K8(100)]	Q8R0N6	K8(Acetyl): 100	0
YHYKEEAEIICDK	733.378	3	1xCarbamidomethyl [C11]; 1xAcetyl [K4(100)]; 1xTMT6plex [K13(100)]	Q9CPT3	K4(Acetyl): 100; K13(TMT6plex): 100	0
FDENAKTGQATVASGIPAGWMGLDCGTESSK	1234.6	3	1xCarbamidomethyl [C25]; 1xOxidation [M21(100)]; 1xAcetyl [K6(100)]; 1xTMT6plex [K31(100)]	P09411	K6(Acetyl): 100; M21(Oxidation): 100; K31(TMT6plex): 100	0
SHLAKEGLYQYK	646.368	3	1xAcetyl [K5(100)]; 1xTMT6plex [K12(100)]	P23116	K5(Acetyl): 100; K12(TMT6plex): 100	0
TFPTVNPSTGEVICQVAEGNKEDVDK	834.426	4	1xCarbamidomethyl [C14]; 1xAcetyl [K21(100)]; 1xTMT6plex [K26(100)]	P47738	K21(Acetyl): 100; K26(TMT6plex): 100	0
AVGVEYIKDGQR	803.443	2	1xTMT6plex [N-Term]; 1xAcetyl [K8(100)]	Q8BJ64	K8(Acetyl): 100	0
LQTVKLPVDK	821.02	2	1xAcetyl [K5(100)]; 1xTMT6plex [K10(100)]	Q64374	K5(Acetyl): 100; K10(TMT6plex): 100	0
INPSSMFDVHVKR	600.992	3	1xTMT6plex [N-Term]; 1xAcetyl [K12(100)]	Q9ET01	K12(Acetyl): 100	0
EFKGLGDCLVK	589.336	3	1xCarbamidomethyl [C8]; 1xAcetyl [K3(100)]; 1xTMT6plex [K11(100)]	P51881	K3(Acetyl): 100; K11(TMT6plex): 100	0
SSDSALTVWGTGKPR	916.988	2	1xTMT6plex [N-Term]; 1xAcetyl [K13(100)]	P23591	K13(Acetyl): 100	0
SGVVTDGVKHSMNPFCEIAVEEAVR	1006.83	3	1xCarbamidomethyl [C16]; 1xTMT6plex [N-Term]; 1xOxidation [M12(100)]; 1xAcetyl [K9(100)]	Q9DCW4	K9(Acetyl): 100; M12(Oxidation): 100	0
GTHMENAYDFYKPNLASEYPLVDGK	1125.89	3	1xOxidation [M4(100)]; 1xAcetyl [K12(100)]; 1xTMT6plex [K25(100)]	P54869	M4(Oxidation): 100; K12(Acetyl): 100; K25(TMT6plex): 100	0
FDLQYKGPAGTPECPVLIHR	857.121	3	1xCarbamidomethyl [C14]; 1xTMT6plex [N-Term]; 1xAcetyl [K6(100)]	Q3UQ84	K6(Acetyl): 100	0
VYKQSDLDTLAK	627.695	3	1xAcetyl [K3(100)]; 1xTMT6plex [K12(100)]	P11725	K3(Acetyl): 100; K12(TMT6plex): 100	0
INTKFFQEENTENLK	1178.13	2	1xAcetyl [K4(100)]; 1xTMT6plex [K15(100)]	Q9D8W5	K4(Acetyl): 100; K15(TMT6plex): 100	0
ALFQDVQKPSQDEWGK	792.758	3	1xAcetyl [K8(100)]; 1xTMT6plex [K16(100)]	P29391	K8(Acetyl): 100; K16(TMT6plex): 100	0
TEVNQIHEDCKDMGLLVGR	834.415	3	1xCarbamidomethyl [C10]; 1xTMT6plex [N-Term]; 1xOxidation [M13(100)]; 1xAcetyl [K11(100)]	Q3UEG6	K11(Acetyl): 100; M13(Oxidation): 100	0
EKAPEPFEEKVVVVR	752.773	3	1xAcetyl [K10(100)]; 1xTMT6plex [K2(100)]	Q9D773	K2(TMT6plex): 100; K10(Acetyl): 100	0
NSTFSELFKK	850.984	2	1xAcetyl [K9(100)]; 1xTMT6plex [K10(100)]	P40142	K9(Acetyl): 100; K10(TMT6plex): 100	0
CIPALDSLKPANEDQK	1150.12	2	1xCarbamidomethyl [C1]; 1xAcetyl [K9(100)]; 1xTMT6plex [K16(100)]	P63038	K9(Acetyl): 100; K16(TMT6plex): 100	0
GDPHEMKVTSAYLQDIENAYK	970.494	3	1xAcetyl [K7(100)]; 1xTMT6plex [K21(100)]	Q99LC3	K7(Acetyl): 100; K21(TMT6plex): 100	0
ITNKVFANPEDCAGFGK	790.082	3	1xCarbamidomethyl [C12]; 1xAcetyl [K4(100)]; 1xTMT6plex [K17(100)]	Q91VS7	K4(Acetyl): 100; K17(TMT6plex): 100	0
ASDETGFIAVHK	773.409	2	1xTMT6plex [N-Term]; 1xAcetyl [K12(100)]	P34914	K12(Acetyl): 100	0
EQGATVLCGGEVYVPEDPKLK	930.497	3	1xCarbamidomethyl [C8]; 1xAcetyl [K19(100)]; 1xTMT6plex [K21(100)]	Q9JLJ2	K19(Acetyl): 100; K21(TMT6plex): 100	0
NCLEKAVAALDGAK	980.55	2	1xCarbamidomethyl [C2]; 1xAcetyl [K5(100)]; 1xTMT6plex [K14(100)]	Q8VCN5	K5(Acetyl): 100; K14(TMT6plex): 100	0
MVQEAEKYKAEDEK	809.772	3	1xAcetyl [K7(100)]; 2xTMT6plex [K9(100); K14(100)]	P63017	K7(Acetyl): 100; K9(TMT6plex): 100; K14(TMT6plex): 100	0
VGEGEAGQWSVK	759.394	2	1xTMT6plex [N-Term]; 1xAcetyl [K12(100)]	P52792	K12(Acetyl): 100	0
SEPEPQILDFQTQQYK	741.376	3	1xTMT6plex [N-Term]; 1xAcetyl [K16(100)]	Q9R0H0; Q9R0H0-2	K16(Acetyl): 100	0
WWHQQIKEQASR	623.33	3	1xTMT6plex [N-Term]; 1xAcetyl [K7(100)]	Q8VDC0	K7(Acetyl): 100	0
LEQSTAVPAQPHWDKPR	744.397	3	1xTMT6plex [N-Term]; 1xAcetyl [K15(100)]	Q8K411	K15(Acetyl): 100	0
EIMIAAQKGLDPYNMLPPK	877.154	3	1xOxidation [M15(100)]; 1xAcetyl [K8(100)]; 1xTMT6plex [K19(100)]	P19536	K8(Acetyl): 100; K19(TMT6plex): 100	0
STANNVEIHIPVPNDADSPKFK	965.184	3	1xAcetyl [K20(100)]; 1xTMT6plex [K22(100)]	P35585	K20(Acetyl): 100; K22(TMT6plex): 100	0
CVFELPAENAKPHDVEINK	904.146	3	1xCarbamidomethyl [C1]; 1xAcetyl [K11(100)]; 1xTMT6plex [K19(100)]	Q9QY76	K11(Acetyl): 100; K19(TMT6plex): 100	0
TKIDCDNLEQYFMQQGGGPDKK	826.172	4	1xCarbamidomethyl [C5]; 1xAcetyl [K2(100)]; 2xTMT6plex [K21(100); K22(100)]	Q91VR5	K2(Acetyl): 100; K21(TMT6plex): 100; K22(TMT6plex): 100	0
LQHGSILGFPKAK	474.792	4	1xAcetyl [K11(99.9)]; 1xTMT6plex [K13(99.9)]	P26443	K11(Acetyl): 100; K13(TMT6plex): 100	0
ELGEYGLQAYTEVK	935.985	2	1xTMT6plex [N-Term]; 1xAcetyl [K14(100)]	P47738	K14(Acetyl): 100	0
ELLGQGIDYEKILK	707.085	3	1xAcetyl [K11(100)]; 1xTMT6plex [K14(100)]	Q9CQ02	K11(Acetyl): 100; K14(TMT6plex): 100	0
GQHMSEQFSQVNCLNKVPVLK	736.641	4	1xCarbamidomethyl [C13]; 1xAcetyl [K16(100)]; 1xTMT6plex [K21(100)]	Q61133	K16(Acetyl): 100; K21(TMT6plex): 100	0
YVLGNPLTPGINQGPQIDKEQHDK	978.184	3	1xAcetyl [K19(100)]; 1xTMT6plex [K24(100)]	P24549	K19(Acetyl): 100; K24(TMT6plex): 100	0
EEHFKKNIPLGR	594.335	3	1xTMT6plex [N-Term]; 2xAcetyl [K5(100); K6(100)]	Q91VT4	K5(Acetyl): 100; K6(Acetyl): 100	0
IVSSKDYCVTANSK	1036.56	2	1xCarbamidomethyl [C8]; 1xAcetyl [K5(100)]; 1xTMT6plex [K14(100)]	P06151	K5(Acetyl): 100; K14(TMT6plex): 100	0
TLSPGDSFSTFDTPYCK	1097.51	2	1xCarbamidomethyl [C16]; 1xTMT6plex [N-Term]; 1xAcetyl [K17(100)]	Q9JHW2	K17(Acetyl): 100	0
QDIAFFDAKK	841.978	2	1xAcetyl [K9(100)]; 1xTMT6plex [K10(100)]	Q9CXJ4	K9(Acetyl): 100; K10(TMT6plex): 100	0
LLAEPVPGIKAEPDESNAR	759.746	3	1xTMT6plex [N-Term]; 1xAcetyl [K10(100)]	P61089	K10(Acetyl): 100	0
VVDGLEKAVYQGPGSSPVK	810.793	3	1xAcetyl [K7(100)]; 1xTMT6plex [K19(100)]	O88587	K7(Acetyl): 100; K19(TMT6plex): 100	0
VAGALAEEGMGLEEITKR	715.718	3	1xTMT6plex [N-Term]; 1xOxidation [M10(100)]; 1xAcetyl [K17(100)]	Q8VC30	K17(Acetyl): 100	0
DHGDLAFVDVPNDSSFQIVKNPR	947.816	3	1xTMT6plex [N-Term]; 1xAcetyl [K20(100)]	Q61176	K20(Acetyl): 100	0
EEIFGPVQQIMK	853.455	2	1xTMT6plex [N-Term]; 1xOxidation [M11(100)]; 1xAcetyl [K12(100)]	O35945; P24549	M11(Oxidation): 100; K12(Acetyl): 100	0
CAVVDVPFGGAKAGVK	692.396	3	1xCarbamidomethyl [C1]; 1xAcetyl [K12(100)]; 1xTMT6plex [K16(100)]	P26443	K12(Acetyl): 100; K16(TMT6plex): 100	0
GVSINQFCKEFNEK	734.052	3	1xCarbamidomethyl [C8]; 1xAcetyl [K9(100)]; 1xTMT6plex [K14(100)]	Q9CQF0	K9(Acetyl): 100; K14(TMT6plex): 100	0
ETKIILDHEK	576.01	3	1xAcetyl [K3(100)]; 1xTMT6plex [K10(100)]	Q9D0I9	K3(Acetyl): 100; K10(TMT6plex): 100	0
GGLGLAGAKAK	721.958	2	1xAcetyl [K9(100)]; 1xTMT6plex [K11(100)]	Q9DB77	K9(Acetyl): 100; K11(TMT6plex): 100	0
EATQAVLDKPETLSSDASTR	1195.61	2	1xTMT6plex [N-Term]; 1xAcetyl [K9(100)]	P50544	K9(Acetyl): 100	0
CTVPFDKETGFHR	622.311	3	1xCarbamidomethyl [C1]; 1xTMT6plex [N-Term]; 1xAcetyl [K7(100)]	Q9D8T7	K7(Acetyl): 100	0
TFPTPIAKPPVFTGKDR	593.848	4	1xAcetyl [K15(100)]; 1xTMT6plex [K8(100)]	P53395	K8(TMT6plex): 100; K15(Acetyl): 100	0
IINEPTAAAIAYGLDK	644.361	3	1xTMT6plex [N-Term]; 1xAcetyl [K16(100)]	P20029; P63017; P16627; P17156	K16(Acetyl): 100	0
DLGYEPLVSWEEAK	953.986	2	1xTMT6plex [N-Term]; 1xAcetyl [K14(100)]	P26149; P26150	K14(Acetyl): 100	0
QFVPAVEKGFLDACEK	780.089	3	1xCarbamidomethyl [C14]; 1xAcetyl [K8(100)]; 1xTMT6plex [K16(100)]	Q8K0D5	K8(Acetyl): 100; K16(TMT6plex): 100	0
YASICQQNGIVPIVEPEILPDGDHDLKR	1149.92	3	1xCarbamidomethyl [C5]; 1xTMT6plex [N-Term]; 1xAcetyl [K27(100)]	P05063; P05064	K27(Acetyl): 100	0
VVYRPEHISFEELLK	710.73	3	1xTMT6plex [N-Term]; 1xAcetyl [K15(100)]	Q9D6Y7	K15(Acetyl): 100	0
SQDKLNQVSNNIK	663.377	3	1xAcetyl [K4(100)]; 1xTMT6plex [K13(100)]	O70503	K4(Acetyl): 100; K13(TMT6plex): 100	0
SLGQWLQEEKVPAIYGVDTR	854.124	3	1xTMT6plex [N-Term]; 1xAcetyl [K10(100)]	Q8C196	K10(Acetyl): 100	0
CNEIISWLDKNQTAEK	817.098	3	1xCarbamidomethyl [C1]; 1xAcetyl [K10(100)]; 1xTMT6plex [K16(100)]	P63017	K10(Acetyl): 100; K16(TMT6plex): 100	0
VGAAEEELHKSR	532.955	3	1xTMT6plex [N-Term]; 1xAcetyl [K10(100)]	Q99PL5	K10(Acetyl): 100	0
METDVTSDTVEVLPQHK	1100.55	2	1xAcetyl [N-Term]; 1xTMT6plex [K17(100)]	Q80XL6	K17(TMT6plex): 100	0
LIENTDAACKYGAFGLPTTVAHVDGK	812.93	4	1xCarbamidomethyl [C9]; 1xAcetyl [K10(100)]; 1xTMT6plex [K26(100)]	Q9DCM2	K10(Acetyl): 100; K26(TMT6plex): 100	0
VVQLKNLELTAVEGSDVHVR	826.463	3	1xTMT6plex [N-Term]; 1xAcetyl [K5(100)]	Q9DCS3	K5(Acetyl): 100	0
LAPPLVIKEDEIR	588.686	3	1xTMT6plex [N-Term]; 1xAcetyl [K8(100)]	P29758	K8(Acetyl): 100	0
FSYKDNVDLVEFK	1052.57	2	1xAcetyl [K4(100)]; 1xTMT6plex [K13(100)]	P50295	K4(Acetyl): 100; K13(TMT6plex): 100	0
AGKYEQAIQCYTEAISLCPTEK	1020.85	3	2xCarbamidomethyl [C10; C18]; 1xAcetyl [K3(100)]; 1xTMT6plex [K22(100)]	Q9CZW5	K3(Acetyl): 100; K22(TMT6plex): 100	0
NKYQDILNEIAK	975.058	2	1xAcetyl [K2(100)]; 1xTMT6plex [K12(100)]	Q3UQ44	K2(Acetyl): 100; K12(TMT6plex): 100	0
QIDTLAAEYPSVTNYLYVTYNGQEHDIK	1172.92	3	1xTMT6plex [N-Term]; 1xAcetyl [K28(100)]	Q8C196	K28(Acetyl): 100	0
HPQVQEAQVVGVKDER	697.377	3	1xTMT6plex [N-Term]; 1xAcetyl [K13(100)]	Q8VCW8	K13(Acetyl): 100	0
LDYDNIPTVVFSHPPIGTVGLTEDEAVHKYGK	803.227	5	1xAcetyl [K29(100)]; 1xTMT6plex [K32(100)]	P47791	K29(Acetyl): 100; K32(TMT6plex): 100	0
DIFQEIYDKK	900.003	2	1xAcetyl [K9(99.9)]; 1xTMT6plex [K10(99.9)]	O88844	K9(Acetyl): 100; K10(TMT6plex): 100	0
QYLLNQGWWDEEQEKAWR	1325.64	2	1xTMT6plex [N-Term]; 1xAcetyl [K15(100)]	P50136	K15(Acetyl): 100	0
TFESLVDFCKTLGK	1073.09	2	1xCarbamidomethyl [C9]; 1xAcetyl [K10(100)]; 1xTMT6plex [K14(100)]	Q61425	K10(Acetyl): 100; K14(TMT6plex): 100	0
CVPVVCDSSQESEVKSLFEQVDR	990.144	3	2xCarbamidomethyl [C1; C6]; 1xTMT6plex [N-Term]; 1xAcetyl [K15(100)]	Q99L04	K15(Acetyl): 100	0
VDATEQTDLAKR	809.435	2	1xTMT6plex [N-Term]; 1xAcetyl [K11(100)]	P08003	K11(Acetyl): 100	0
MIKPFFHSLCDK	675.035	3	1xCarbamidomethyl [C10]; 1xAcetyl [K3(100)]; 1xTMT6plex [K12(100)]	P10639	K3(Acetyl): 100; K12(TMT6plex): 100	0
DLADELALVDVMEDK	654.998	3	1xTMT6plex [N-Term]; 1xOxidation [M12(100)]; 1xAcetyl [K15(100)]	P06151	M12(Oxidation): 100; K15(Acetyl): 100	0
DYLHGDNSDIIPTDTIKNTVHVLAK	820.696	4	1xAcetyl [K17(100)]; 1xTMT6plex [K25(100)]	P25688	K17(Acetyl): 100; K25(TMT6plex): 100	0
NTGNWEEALKFVPR	644.678	3	1xTMT6plex [N-Term]; 1xAcetyl [K10(100)]	Q3UFY8	K10(Acetyl): 100	0
DKGTMLGKIEFEGQSVDFVDPNK	821.692	4	1xAcetyl [K8(100)]; 2xTMT6plex [K2(100); K23(100)]	Q8C196	K2(TMT6plex): 100; K8(Acetyl): 100; K23(TMT6plex): 100	0
VDLGVLGKQQFDLENK	768.438	3	1xAcetyl [K8(100)]; 1xTMT6plex [K16(100)]	Q9D0F9	K8(Acetyl): 100; K16(TMT6plex): 100	0
TKPVSFYTDITYLAK	1124.14	2	1xAcetyl [K2(100)]; 1xTMT6plex [K15(100)]	O35423	K2(Acetyl): 100; K15(TMT6plex): 100	0
IFDAAKAPIQWEER	649.017	3	1xTMT6plex [N-Term]; 1xAcetyl [K6(100)]	Q9D6R2	K6(Acetyl): 100	0
DDLAKIITAESGKPLK	607.871	4	1xAcetyl [K5(100)]; 2xTMT6plex [K13(100); K16(100)]	Q8BWF0	K5(Acetyl): 100; K13(TMT6plex): 100; K16(TMT6plex): 100	0
AQFEGIVTDLIKR	587.674	3	1xTMT6plex [N-Term]; 1xAcetyl [K12(100)]	P38647	K12(Acetyl): 100	0
LNDGHLIPALGFGTYKPK	814.469	3	1xAcetyl [K16(100)]; 1xTMT6plex [K18(100)]	Q8VC28	K16(Acetyl): 100; K18(TMT6plex): 100	0
VIISAPSADAPMFVMGVNHEKYDNSLK	863.2	4	1xOxidation [M12(100)]; 1xAcetyl [K21(100)]; 1xTMT6plex [K27(100)]	P16858	M12(Oxidation): 100; K21(Acetyl): 100; K27(TMT6plex): 100	0
ETKDCDAWK	826.92	2	1xCarbamidomethyl [C5]; 1xAcetyl [K3(100)]; 1xTMT6plex [K9(100)]	P29758	K3(Acetyl): 100; K9(TMT6plex): 100	0
RAPLAPKHIK	544.355	3	1xAcetyl [K7(100)]; 1xTMT6plex [K10(100)]	Q99K67	K7(Acetyl): 100; K10(TMT6plex): 100	0
ATAEEISSKTGNK	918.508	2	1xAcetyl [K9(100)]; 1xTMT6plex [K13(100)]	Q9CQ62	K9(Acetyl): 100; K13(TMT6plex): 100	0
LQMILKDYAK	862.015	2	1xAcetyl [K6(100)]; 1xTMT6plex [K10(100)]	P51660	K6(Acetyl): 100; K10(TMT6plex): 100	0
DEQQINSAVEKAVEK	1094.6	2	1xAcetyl [K11(100)]; 1xTMT6plex [K15(100)]	Q2TPA8	K11(Acetyl): 100; K15(TMT6plex): 100	0
YDYVFPENGLVAYKDGK	826.77	3	1xAcetyl [K14(100)]; 1xTMT6plex [K17(100)]	Q9Z2M7	K14(Acetyl): 100; K17(TMT6plex): 100	0
SPEIQEALHKEVTGVVPFGK	889.169	3	1xAcetyl [K10(100)]; 1xTMT6plex [K20(100)]	Q9DBG1	K10(Acetyl): 100; K20(TMT6plex): 100	0
AGVLPTKLLK	770.515	2	1xAcetyl [K7(100)]; 1xTMT6plex [K10(100)]	Q8BGC4	K7(Acetyl): 100; K10(TMT6plex): 100	0
HEEFEEGCKAACNGPYDGK	900.082	3	2xCarbamidomethyl [C8; C12]; 1xAcetyl [K9(100)]; 1xTMT6plex [K19(100)]	Q9CPV4	K9(Acetyl): 100; K19(TMT6plex): 100	0
VAHSDKPGSTSAVSFR	639.672	3	1xTMT6plex [N-Term]; 1xAcetyl [K6(100)]	Q9WV55	K6(Acetyl): 100	0
FLSDKWMLQK	906.51	2	1xOxidation [M7(100)]; 1xAcetyl [K5(100)]; 1xTMT6plex [K10(100)]	Q91WT9	K5(Acetyl): 100; M7(Oxidation): 100; K10(TMT6plex): 100	0
DSIKYAEIYGISSAHTLLR	803.437	3	1xTMT6plex [N-Term]; 1xAcetyl [K4(100)]	Q99K67	K4(Acetyl): 100	0
SKEVAWNLTSVDLVR	994.554	2	1xTMT6plex [N-Term]; 1xAcetyl [K2(100)]	Q9R0H0; Q9R0H0-2	K2(Acetyl): 100	0
VVGAQSLKDMVSK	931.544	2	1xAcetyl [K8(100)]; 1xTMT6plex [K13(100)]	Q9DCD0	K8(Acetyl): 100; K13(TMT6plex): 100	0
ELYESILQKDPQVVYK	818.13	3	1xAcetyl [K9(100)]; 1xTMT6plex [K16(100)]	Q3TUH1	K9(Acetyl): 100; K16(TMT6plex): 100	0
IEANEALVKALE	524.301	3	1xTMT6plex [N-Term]; 1xAcetyl [K9(100)]	Q9D3D9	K9(Acetyl): 100	0
CVGVGESDGSIWNPDGIDPKELEDFK	1121.88	3	1xCarbamidomethyl [C1]; 1xAcetyl [K20(100)]; 1xTMT6plex [K26(100)]	P26443	K20(Acetyl): 100; K26(TMT6plex): 100	0
TLILKHPGLSIGVVEK	735.463	3	1xAcetyl [K5(100)]; 1xTMT6plex [K16(100)]	Q91YP0	K5(Acetyl): 100; K16(TMT6plex): 100	0
ALLKASLDMFNQK	660.384	3	1xAcetyl [K4(100)]; 1xTMT6plex [K13(100)]	P54869	K4(Acetyl): 100; K13(TMT6plex): 100	0
AQGLISHIIYAQTLAMDKR	800.779	3	1xTMT6plex [N-Term]; 1xOxidation [M16(100)]; 1xAcetyl [K18(100)]	Q5FW57	K18(Acetyl): 100	0
TPMTSQKTFESLVDFCK	845.767	3	1xCarbamidomethyl [C16]; 1xOxidation [M3(100)]; 1xAcetyl [K7(100)]; 1xTMT6plex [K17(100)]	Q61425	M3(Oxidation): 100; K7(Acetyl): 100; K17(TMT6plex): 100	0
TEQGPQVDETQFK	889.443	2	1xTMT6plex [N-Term]; 1xAcetyl [K13(100)]	P47738	K13(Acetyl): 100	0
LITKDLSEPYSIYTYR	745.07	3	1xTMT6plex [N-Term]; 1xAcetyl [K4(100)]	Q8CES0	K4(Acetyl): 100	0
LKTEGSDLCDR	782.895	2	1xCarbamidomethyl [C9]; 1xTMT6plex [N-Term]; 1xAcetyl [K2(100)]	Q91YQ5	K2(Acetyl): 100	0
HLLPLVQCPTLIVHGEKDPLVPR	968.221	3	1xCarbamidomethyl [C8]; 1xTMT6plex [N-Term]; 1xAcetyl [K17(100)]	Q8R164	K17(Acetyl): 100	0
GVSEIVHEGKK	561.665	3	1xAcetyl [K10(99.8)]; 1xTMT6plex [K11(99.8)]	P12710	K10(Acetyl): 99.85; K11(TMT6plex): 99.85	0
TYFLKPSKTNEFLENFK	945.865	3	1xAcetyl [K8(100)]; 2xTMT6plex [K5(100); K17(100)]	Q9CQE1	K5(TMT6plex): 100; K8(Acetyl): 100; K17(TMT6plex): 100	0
LEDLIVKDGLTDVYNK	1168.16	2	1xAcetyl [K7(100)]; 1xTMT6plex [K16(100)]	Q8QZT1	K7(Acetyl): 100; K16(TMT6plex): 100	0
TSFHALTSILKTEGLK	749.442	3	1xAcetyl [K11(100)]; 1xTMT6plex [K16(100)]	Q9CR62	K11(Acetyl): 100; K16(TMT6plex): 100	0
YSTDVSVDEVKALASLMTYK	912.819	3	1xOxidation [M17(100)]; 1xAcetyl [K11(100)]; 1xTMT6plex [K20(100)]	P26443	K11(Acetyl): 100; M17(Oxidation): 100; K20(TMT6plex): 100	0
LEECKDAGLVK	881.494	2	1xCarbamidomethyl [C4]; 1xAcetyl [K5(100)]; 1xTMT6plex [K11(100)]	Q8VC28	K5(Acetyl): 100; K11(TMT6plex): 100	0
EGVHGGLINKK	551.334	3	1xAcetyl [K10(99.8)]; 1xTMT6plex [K11(99.8)]	P62962	K10(Acetyl): 99.79; K11(TMT6plex): 99.79	0
EVGKDVSDEK	803.439	2	1xAcetyl [K4(100)]; 1xTMT6plex [K10(100)]	Q9CZU6	K4(Acetyl): 100; K10(TMT6plex): 100	0
EAAKHQLVVGSQAR	589.004	3	1xTMT6plex [N-Term]; 1xAcetyl [K4(100)]	Q8VC12	K4(Acetyl): 100	0
LTIQGLKDFAPGKPLK	819.179	3	1xAcetyl [K7(100)]; 2xTMT6plex [K13(100); K16(100)]	Q99KI0	K7(Acetyl): 100; K13(TMT6plex): 100; K16(TMT6plex): 100	0
HGASPELQKQIR	545.644	3	1xTMT6plex [N-Term]; 1xAcetyl [K9(100)]	Q9Z210	K9(Acetyl): 100	0
FNADEFEDMVAEKR	657.981	3	1xTMT6plex [N-Term]; 1xAcetyl [K13(100)]	Q6ZWV3	K13(Acetyl): 100	0
LKPEQLGDISVGNVLQPGAGAIMAR	935.856	3	1xTMT6plex [N-Term]; 1xAcetyl [K2(100)]	Q8VCH0	K2(Acetyl): 100	0
TQEQCVHNETKNELEK	829.755	3	1xCarbamidomethyl [C5]; 1xAcetyl [K11(100)]; 1xTMT6plex [K16(100)]	P58281-2	K11(Acetyl): 100; K16(TMT6plex): 100	0
FLSDVYPDGFK	779.903	2	1xTMT6plex [N-Term]; 1xAcetyl [K11(100)]	Q91ZA3	K11(Acetyl): 100	0
FYEPQKGSIYLAGQNLQDVSLESLR	1042.88	3	1xTMT6plex [N-Term]; 1xAcetyl [K6(100)]	Q61102	K6(Acetyl): 100	0
LSSGSEEDKKEEDSDEIK	918.808	3	1xAcetyl [K9(100)]; 2xTMT6plex [K10(100); K18(100)]	Q9D1P4	K9(TMT6plex): 100; K10(Acetyl): 100; K18(TMT6plex): 100	0
ANNTTYGLAAGLFTKDLDK	838.46	3	1xAcetyl [K15(100)]; 1xTMT6plex [K19(100)]	P24549	K15(Acetyl): 100; K19(TMT6plex): 100	0
QAQILASEAEKAEQINQAAGEASAVLAK	835.709	4	1xAcetyl [K11(100)]; 1xTMT6plex [K28(100)]	Q99JB2	K11(Acetyl): 100; K28(TMT6plex): 100	0
FLQASEDLLKEHYTDLK	850.806	3	1xAcetyl [K10(100)]; 1xTMT6plex [K17(100)]	P15532	K10(Acetyl): 100; K17(TMT6plex): 100	0
IVALFPKDISR	765.466	2	1xTMT6plex [N-Term]; 1xAcetyl [K7(100)]	Q9ET01	K7(Acetyl): 100	0
FANQILSYGAELDADHPGFK	822.084	3	1xTMT6plex [N-Term]; 1xAcetyl [K20(100)]	P16331	K20(Acetyl): 100	0
FGFPEGSVELYAEKVATR	1136.1	2	1xTMT6plex [N-Term]; 1xAcetyl [K14(100)]	P62908	K14(Acetyl): 100	0
LVINGKPITIFQER	950.065	2	1xTMT6plex [N-Term]; 1xAcetyl [K6(100)]	P16858	K6(Acetyl): 100	0
SDDHVVSGTLVTPLPAVLGHEGAGIVESVGEGVTCVKPGDK	1089.31	4	1xCarbamidomethyl [C35]; 1xAcetyl [K37(100)]; 1xTMT6plex [K41(100)]	P00329	K37(Acetyl): 100; K41(TMT6plex): 100	0
GKPVTVPLKPLIAVPTTSGTGSETTGVAIFDYEHLK	1114.13	4	1xAcetyl [K]; 2xTMT6plex [K36(100); K]	Q8R0N6	K2(Acetyl): 50; K2(TMT6plex): 50; K9(Acetyl): 50; K9(TMT6plex): 50; K36(TMT6plex): 100	0
AVGPEITKTDLVPAFQNLMK	896.839	3	1xOxidation [M19(100)]; 1xAcetyl [K8(100)]; 1xTMT6plex [K20(100)]	Q76MZ3	K8(Acetyl): 100; M19(Oxidation): 100; K20(TMT6plex): 100	0
ITSHDIEVQDFLIPK	1013.56	2	1xTMT6plex [N-Term]; 1xAcetyl [K15(100)]	P11714	K15(Acetyl): 100	0
IIAEGANGPTTPEADK	927.985	2	1xTMT6plex [N-Term]; 1xAcetyl [K16(100)]	P26443	K16(Acetyl): 100	0
MGMKAQDTAELFFEDVR	759.035	3	1xTMT6plex [N-Term]; 1xOxidation [M3(100)]; 1xAcetyl [K4(100)]	P51174	M1(Oxidation): 50; M3(Oxidation): 50; K4(Acetyl): 100	0
YFPAFEKVLK	871.517	2	1xAcetyl [K7(100)]; 1xTMT6plex [K10(100)]	P30115	K7(Acetyl): 100; K10(TMT6plex): 100	0
VNVPVIGGHAGKTIIPLISQCTPK	1000.59	3	1xCarbamidomethyl [C21]; 1xAcetyl [K12(100)]; 1xTMT6plex [K24(100)]	P08249	K12(Acetyl): 100; K24(TMT6plex): 100	0
AERPDGLILGMGGQTALNCGVELFKR	769.158	4	1xCarbamidomethyl [C19]; 1xTMT6plex [N-Term]; 1xOxidation [M11(100)]; 1xAcetyl [K25(100)]	Q8C196	K25(Acetyl): 100	0
ELAQQKATEK	823.479	2	1xAcetyl [K6(100)]; 1xTMT6plex [K10(100)]	Q8CAQ8-5; Q8CAQ8-3	K6(Acetyl): 100; K10(TMT6plex): 100	0
DQLIVNLLKEEQAPQNK	827.475	3	1xAcetyl [K9(100)]; 1xTMT6plex [K17(100)]	P06151	K9(Acetyl): 100; K17(TMT6plex): 100	0
TFPTPIAKPPVFTGK	1051.13	2	1xAcetyl [K8(100)]; 1xTMT6plex [K15(100)]	P53395	K8(Acetyl): 100; K15(TMT6plex): 100	0
AVLYVPGNDEKK	917.031	2	1xAcetyl [K11(100)]; 1xTMT6plex [K12(100)]	Q8R4N0	K11(Acetyl): 100; K12(TMT6plex): 100	0
LGGSVELVDIGKQK	648.389	3	1xAcetyl [K12(99.8)]; 1xTMT6plex [K14(99.8)]	Q9D1A2	K12(Acetyl): 99.81; K14(TMT6plex): 99.81	0
GSKLYYSFPWGK	967.034	2	1xAcetyl [K3(100)]; 1xTMT6plex [K12(100)]	Q9QZM2	K3(Acetyl): 100; K12(TMT6plex): 100	0
GVMLAVDAVIAELKK	691.752	3	1xOxidation [M3(100)]; 1xAcetyl [K14(99.8)]; 1xTMT6plex [K15(99.8)]	P63038	M3(Oxidation): 100; K14(Acetyl): 99.82; K15(TMT6plex): 99.82	0
NALPTPSDDPTALMTDPKYIIWSPVCR	1110.56	3	1xCarbamidomethyl [C26]; 1xTMT6plex [N-Term]; 1xOxidation [M14(100)]; 1xAcetyl [K18(100)]	P11352	K18(Acetyl): 100	0
DQLLLGPTYATPKVLEK	1193.7	2	1xAcetyl [K13(100)]; 1xTMT6plex [K17(100)]	Q99JY0	K13(Acetyl): 100; K17(TMT6plex): 100	0
ILAGKQKPNLGK	666.1	3	1xAcetyl [K]; 2xTMT6plex [K12(100); K]	P61222	K5(Acetyl): 50; K5(TMT6plex): 50; K7(Acetyl): 50; K7(TMT6plex): 50; K12(TMT6plex): 100	0
ETECTYFSTPLLLGKK	796.435	3	1xCarbamidomethyl [C4]; 1xAcetyl [K15(99.9)]; 1xTMT6plex [K16(99.9)]	P08249	K15(Acetyl): 99.81; K16(TMT6plex): 99.81	0
VYALPEDLVEVKPK	700.75	3	1xAcetyl [K12(100)]; 1xTMT6plex [K14(100)]	Q99K51	K12(Acetyl): 100; K14(TMT6plex): 100	0
GEMAIKDAQTK	846.473	2	1xAcetyl [K6(100)]; 1xTMT6plex [K11(100)]	P11679	K6(Acetyl): 100; K11(TMT6plex): 100	0
GLLFSASKQDLLR	860.003	2	1xTMT6plex [N-Term]; 1xAcetyl [K8(100)]	Q99J08	K8(Acetyl): 100	0
SPLKPLPLEEQVEWNPK	835.475	3	1xAcetyl [K4(100)]; 1xTMT6plex [K17(100)]	Q8BP40	K4(Acetyl): 100; K17(TMT6plex): 100	0
QAGLVSKIFPVEK	958.583	2	1xAcetyl [K7(100)]; 1xTMT6plex [K13(100)]	Q8BH95	K7(Acetyl): 100; K13(TMT6plex): 100	0
SAYALGGLGSGICPNKETLIDLGTK	1012.55	3	1xCarbamidomethyl [C13]; 1xAcetyl [K16(100)]; 1xTMT6plex [K25(100)]	Q8C196	K16(Acetyl): 100; K25(TMT6plex): 100	0
GEKGEVVETVEDVIVR	677.038	3	1xTMT6plex [N-Term]; 1xAcetyl [K3(100)]	Q8R3B7	K3(Acetyl): 100	0
CQHSVLGDFKPYKPGQAYVPCYFIHVLK	817.041	5	2xCarbamidomethyl [C1; C21]; 1xAcetyl [K13(99.5)]; 2xTMT6plex [K10(99.5); K28(100)]	Q9QXF8	K10(TMT6plex): 99.53; K13(Acetyl): 99.53; K28(TMT6plex): 100	0
LASLSEKPPAIDWAYYR	751.069	3	1xTMT6plex [N-Term]; 1xAcetyl [K7(100)]	Q9DCX2	K7(Acetyl): 100	0
VLVGANFEEVAFDEKK	765.759	3	1xAcetyl [K15(99.8)]; 1xTMT6plex [K16(99.8)]	P09103	K15(Acetyl): 99.69; K16(TMT6plex): 99.69	0
QALAHGLKCK	542.656	3	1xCarbamidomethyl [C9]; 1xAcetyl [K8(100)]; 1xTMT6plex [K10(100)]	Q99KI0	K8(Acetyl): 100; K10(TMT6plex): 100	0
GEMDTFPTFKFDDPK	759.049	3	1xOxidation [M3(100)]; 1xAcetyl [K10(100)]; 1xTMT6plex [K15(100)]	P97450	K10(Acetyl): 100; K15(TMT6plex): 100	0
VLKGDILDAQCLKR	648.038	3	1xCarbamidomethyl [C11]; 1xTMT6plex [N-Term]; 2xAcetyl [K3(100); K13(100)]	Q61694	K3(Acetyl): 100; K13(Acetyl): 100	0
DGGQQFTEEFQTLNPMKQVPALK	781.411	4	1xOxidation [M16(100)]; 1xAcetyl [K17(100)]; 1xTMT6plex [K23(100)]	Q9WVL0	M16(Oxidation): 100; K17(Acetyl): 100; K23(TMT6plex): 100	0
AFAKDFLAEEK	884.998	2	1xAcetyl [K4(100)]; 1xTMT6plex [K11(100)]	Q9QYF1	K4(Acetyl): 100; K11(TMT6plex): 100	0
GTSFEAAATSGGSASSEKAPSSSSVGISEWLDQK	1272.96	3	1xAcetyl [K18(100)]; 1xTMT6plex [K34(100)]	Q99LC5	K18(Acetyl): 100; K34(TMT6plex): 100	0
SQKLVEEAK	766.458	2	1xAcetyl [K3(100)]; 1xTMT6plex [K9(100)]	Q99LP6	K3(Acetyl): 100; K9(TMT6plex): 100	0
LLLQVQHASKQISAEK	765.126	3	1xAcetyl [K10(100)]; 1xTMT6plex [K16(100)]	P48962	K10(Acetyl): 100; K16(TMT6plex): 100	0
LLLQVQHASKQITADK	765.126	3	1xAcetyl [K10(100)]; 1xTMT6plex [K16(100)]	P51881	K10(Acetyl): 100; K16(TMT6plex): 100	0
IICQGFTGKQGTFHSQQALEYGTK	800.67	4	1xCarbamidomethyl [C3]; 1xAcetyl [K9(100)]; 1xTMT6plex [K24(100)]	Q9WUM5	K9(Acetyl): 100; K24(TMT6plex): 100	0
TKPFPWGDGNHTLFHNPHVNPLPTGYEDE	897.684	4	1xTMT6plex [N-Term]; 1xAcetyl [K2(100)]	P43024	K2(Acetyl): 100	0
YYVGDTEDVLFEK	924.955	2	1xTMT6plex [N-Term]; 1xAcetyl [K13(100)]	Q78JT3	K13(Acetyl): 100	0
VPSENVLGEVGDGFK	606.654	3	1xTMT6plex [N-Term]; 1xAcetyl [K15(100)]	P50544	K15(Acetyl): 100	0
GLPPLKYHLLPR	559.012	3	1xTMT6plex [N-Term]; 1xAcetyl [K6(100)]	Q9D517	K6(Acetyl): 100	0
EKGAPLNTPVTEDR	599.989	3	1xTMT6plex [N-Term]; 1xAcetyl [K2(100)]	Q921G7	K2(Acetyl): 100	0
QLELLAQDYKLR	881.008	2	1xTMT6plex [N-Term]; 1xAcetyl [K10(100)]	Q80U63	K10(Acetyl): 100	0
STPAITLENPDIKYPLR	733.745	3	1xTMT6plex [N-Term]; 1xAcetyl [K13(100)]	Q9DCN2	K13(Acetyl): 100	0
DLFSDGHSEFLKAASNLR	760.059	3	1xTMT6plex [N-Term]; 1xAcetyl [K12(100)]	P27773	K12(Acetyl): 100	0
QALKAIGLEDQIVSK	705.092	3	1xAcetyl [K4(100)]; 1xTMT6plex [K15(100)]	Q91WN4	K4(Acetyl): 100; K15(TMT6plex): 100	0
EQGLKGTYQGLTATVLK	769.782	3	1xAcetyl [K5(100)]; 1xTMT6plex [K17(100)]	Q8JZU2	K5(Acetyl): 100; K17(TMT6plex): 100	0
TCFSMVPALQKELDGR	713.697	3	1xCarbamidomethyl [C2]; 1xTMT6plex [N-Term]; 1xAcetyl [K11(100)]	P85094	M5(Oxidation): 100; K11(Acetyl): 100	0
TVDREELKPIR	542.984	3	1xTMT6plex [N-Term]; 1xAcetyl [K8(100)]	P97742	K8(Acetyl): 100	0
LAKQVGYENAGTVEFLVDK	861.145	3	1xAcetyl [K3(100)]; 1xTMT6plex [K19(100)]	Q05920	K3(Acetyl): 100; K19(TMT6plex): 100	0
NLGEILKAAGCDFNNVVK	821.456	3	1xCarbamidomethyl [C11]; 1xAcetyl [K7(100)]; 1xTMT6plex [K18(100)]	P52760	K7(Acetyl): 100; K18(TMT6plex): 100	0
VINEPTAAALAYGLDKSEDK	869.141	3	1xAcetyl [K16(100)]; 1xTMT6plex [K20(100)]	P38647	K16(Acetyl): 100; K20(TMT6plex): 100	0
SDLTKDITTSVLTVNNK	783.779	3	1xAcetyl [K5(100)]; 1xTMT6plex [K17(100)]	Q9QXF8	K5(Acetyl): 100; K17(TMT6plex): 100	0
KAEAQIAAKNLDK	634.046	3	1xAcetyl [K9(100)]; 1xTMT6plex [K13(100)]	P05202	K9(Acetyl): 100; K13(TMT6plex): 100	0
NIGAKLVQDVANNTNEEAGDGTTTATVLAR	1105.57	3	1xTMT6plex [N-Term]; 1xAcetyl [K5(100)]	P63038	K5(Acetyl): 100	0
ANHLNKLAEK	546.662	3	1xAcetyl [K6(100)]; 1xTMT6plex [K10(100)]	P21981	K6(Acetyl): 100; K10(TMT6plex): 100	0
FNIIQPGPIKTK	619.385	3	1xAcetyl [K10(100)]; 1xTMT6plex [K12(100)]	Q9CQ62	K10(Acetyl): 100; K12(TMT6plex): 100	0
VNNSSLIGLGYTQTLKPGIK	868.509	3	1xAcetyl [K16(100)]; 1xTMT6plex [K20(100)]	Q60932	K16(Acetyl): 100; K20(TMT6plex): 100	0
ESSEYLKCLTQQAVALQR	799.085	3	1xCarbamidomethyl [C8]; 1xTMT6plex [N-Term]; 1xAcetyl [K7(100)]	Q5SW19	K7(Acetyl): 100	0
EAFENGLWGKINAR	626.001	3	1xTMT6plex [N-Term]; 1xAcetyl [K10(100)]	Q8R0Y6	K10(Acetyl): 100	0
LVQAFQYTDEHGEVCPAGWKPGSDTIKPNVDDSK	904.462	5	1xCarbamidomethyl [C15]; 1xAcetyl [K27(100)]; 2xTMT6plex [K20(100); K34(100)]	Q61171	K20(TMT6plex): 99.28; K27(Acetyl): 99.28; K34(TMT6plex): 100	0
NITLSLVANPSHLEAADPVVMGKTK	781.187	4	1xOxidation [M21(100)]; 1xAcetyl [K23(99.5)]; 1xTMT6plex [K25(99.5)]	Q60597	M21(Oxidation): 100; K23(Acetyl): 100; K25(TMT6plex): 100	0
LILGGLEKPEK	849.033	2	1xAcetyl [K8(100)]; 1xTMT6plex [K11(100)]	O08601	K8(Acetyl): 100; K11(TMT6plex): 100	0
HSYTASYNIYDVNKR	701.355	3	1xTMT6plex [N-Term]; 1xAcetyl [K14(100)]	P28843	K14(Acetyl): 100	0
LIGDAAKNQLTSNPENTVFDAK	949.513	3	1xAcetyl [K7(100)]; 1xTMT6plex [K22(100)]	P20029	K7(Acetyl): 100; K22(TMT6plex): 100	0
ANDSKYGLAAAVFTK	686.053	3	1xAcetyl [K5(100)]; 1xTMT6plex [K15(100)]	P47738	K5(Acetyl): 100; K15(TMT6plex): 100	0
GFVAKSSDEAYAIAK	686.381	3	1xAcetyl [K5(100)]; 1xTMT6plex [K15(100)]	Q9Z2I9	K5(Acetyl): 100; K15(TMT6plex): 100	0
FYKELQAHGADELLK	754.755	3	1xAcetyl [K3(100)]; 1xTMT6plex [K15(100)]	Q9CVB6	K3(Acetyl): 100; K15(TMT6plex): 100	0
AVATLQGEGLSVTGIVCHVGKAEDREK	831.954	4	1xCarbamidomethyl [C17]; 1xAcetyl [K21(100)]; 1xTMT6plex [K27(100)]	Q99LB2	K21(Acetyl): 100; K27(TMT6plex): 100	0
TWKGTAFGGWK	869.987	2	1xAcetyl [K3(100)]; 1xTMT6plex [K11(100)]	P28474	K3(Acetyl): 100; K11(TMT6plex): 100	0
QGQIINPSEDPHLPQEEVLKFYR	1003.52	3	1xTMT6plex [N-Term]; 1xAcetyl [K20(100)]	P50136	K20(Acetyl): 100	0
SVTELNGDTITNTMTLGDIVYK	891.455	3	1xTMT6plex [N-Term]; 1xOxidation [M14(100)]; 1xAcetyl [K22(100)]	P12710	M14(Oxidation): 100; K22(Acetyl): 100	0
HEQHDWDYCEHLDYVKR	651.05	4	1xCarbamidomethyl [C9]; 1xTMT6plex [N-Term]; 1xAcetyl [K16(100)]	Q9CR61	K16(Acetyl): 100	0
VEKQVNDAVAK	851.001	2	1xAcetyl [K3(100)]; 1xTMT6plex [K11(100)]	Q8BWF0	K3(Acetyl): 100; K11(TMT6plex): 100	0
EAFSLFDKDGDGTITTK	587.062	4	1xAcetyl [K8(100)]; 1xTMT6plex [K17(100)]	P0DP27	K8(Acetyl): 100; K17(TMT6plex): 100	0
EQIDIFEGIKDSQAQR	716.709	3	1xTMT6plex [N-Term]; 1xAcetyl [K10(100)]	Q9Z2I8	K10(Acetyl): 100	0
QDGSPFAIEQMKVINK	774.424	3	1xOxidation [M11(100)]; 1xAcetyl [K12(100)]; 1xTMT6plex [K16(100)]	Q8QZS1	M11(Oxidation): 100; K12(Acetyl): 100; K16(TMT6plex): 100	0
SDGKISEQSDAKLK	683.38	3	2xAcetyl [K4(100); K12(100)]; 1xTMT6plex [K14(100)]	Q03265	K4(Acetyl): 100; K12(Acetyl): 100; K14(TMT6plex): 100	0
EGQFKDIITK	839.992	2	1xAcetyl [K5(100)]; 1xTMT6plex [K10(100)]	Q68FD5	K5(Acetyl): 100; K10(TMT6plex): 100	0
GKGIYMWDVEGR	841.432	2	1xTMT6plex [N-Term]; 1xAcetyl [K2(100)]	P29758	K2(Acetyl): 100	0
AAKAIQGWLK	793.494	2	1xAcetyl [K3(100)]; 1xTMT6plex [K10(100)]	Q8VC30	K3(Acetyl): 100; K10(TMT6plex): 100	0
LLLEYTDTSYEDKK	1109.6	2	1xAcetyl [K13(99.9)]; 1xTMT6plex [K14(99.9)]	P15626	K13(Acetyl): 50; K13(TMT6plex): 50; K14(Acetyl): 50; K14(TMT6plex): 50	0
DQVIYPDGKEDQKK	798.115	3	1xAcetyl [K9(100)]; 2xTMT6plex [K13(100); K14(100)]	P55096	K9(Acetyl): 100; K13(TMT6plex): 100; K14(TMT6plex): 100	0
LIGDAAKNQVAMNPQNTVFDAK	949.179	3	1xAcetyl [K7(100)]; 1xTMT6plex [K22(100)]	P16627	K7(Acetyl): 100; K22(TMT6plex): 100	0
SFTKDAHALIYR	564.98	3	1xTMT6plex [N-Term]; 1xAcetyl [K4(100)]	Q9JKF7	K4(Acetyl): 100	0
QQVYKTVEEK	876.5	2	1xAcetyl [K5(100)]; 1xTMT6plex [K10(100)]	Q8BMS1	K5(Acetyl): 100; K10(TMT6plex): 100	0
NLEVAKVTAGELGGNHLAFR	789.771	3	1xTMT6plex [N-Term]; 1xAcetyl [K6(100)]	Q91VT4	K6(Acetyl): 100	0
AAQNISKTIATSQNR	937.517	2	1xTMT6plex [N-Term]; 1xAcetyl [K7(100)]	O35129	K7(Acetyl): 100	0
VTLVSAAPEKLICEMK	763.77	3	1xCarbamidomethyl [C13]; 1xOxidation [M15(100)]; 1xAcetyl [K10(100)]; 1xTMT6plex [K16(100)]	Q9CQR4	K10(Acetyl): 100; K16(TMT6plex): 100	0
GYFIQPTVFGDVK	871.471	2	1xTMT6plex [N-Term]; 1xAcetyl [K13(100)]	P47738	K13(Acetyl): 100	0
VCLIGCGFSTGYGSAVKVAK	858.799	3	2xCarbamidomethyl [C2; C6]; 1xAcetyl [K17(100)]; 1xTMT6plex [K20(100)]	P00329	K17(Acetyl): 100; K20(TMT6plex): 100	0
FKDVAGCEEAK	877.462	2	1xCarbamidomethyl [C7]; 1xAcetyl [K2(100)]; 1xTMT6plex [K11(100)]	Q8JZQ2	K2(Acetyl): 100; K11(TMT6plex): 100	0
LFKPHQAPAR	479.284	3	1xTMT6plex [N-Term]; 1xAcetyl [K3(100)]	Q91WK2	K3(Acetyl): 100	0
GTTITSVLPKPALVASR	991.595	2	1xTMT6plex [N-Term]; 1xAcetyl [K10(100)]	Q8C196	K10(Acetyl): 100	0
ELEKVTGTQFPEAPLPVPCNPNDVSHGYVTVKPGIR	741.898	6	1xCarbamidomethyl [C19]; 1xAcetyl [K4(100)]; 1xTMT6plex [K32(100)]	P34914	K4(Acetyl): 100; K32(TMT6plex): 100	0
QLTVGVPKEIFQNEK	744.1	3	1xAcetyl [K8(100)]; 1xTMT6plex [K15(100)]	Q61941	K8(Acetyl): 100; K15(TMT6plex): 100	0
QTMQVDEHARPQTTLEQLQKLPSVFK	1184.98	3	1xOxidation [M3(100)]; 1xAcetyl [K20(100)]; 1xTMT6plex [K26(100)]	Q8BWT1	K20(Acetyl): 100; K26(TMT6plex): 100	0
EEEHMIDWVEKHVVK	606.821	4	1xOxidation [M5(100)]; 1xAcetyl [K11(100)]; 1xTMT6plex [K15(100)]	Q9CQQ7	M5(Oxidation): 100; K11(Acetyl): 100; K15(TMT6plex): 100	0
SSDEAYAIAKK	841.97	2	1xAcetyl [K10(99.9)]; 1xTMT6plex [K11(99.9)]	Q9Z2I9	K10(Acetyl): 100; K11(TMT6plex): 100	0
EYAKDIWNMEPSDLK	785.737	3	1xOxidation [M9(100)]; 1xAcetyl [K4(100)]; 1xTMT6plex [K15(100)]	Q9ET01	K4(Acetyl): 100; M9(Oxidation): 100; K15(TMT6plex): 100	0
DAVDLMKALQFK	632.361	3	1xOxidation [M6(100)]; 1xAcetyl [K7(100)]; 1xTMT6plex [K12(100)]	Q8R164	M6(Oxidation): 100; K7(Acetyl): 100; K12(TMT6plex): 100	0
VLKGDILDAQCLK	987.078	2	1xCarbamidomethyl [C11]; 1xAcetyl [K3(100)]; 1xTMT6plex [K13(100)]	Q61694	K3(Acetyl): 100; K13(TMT6plex): 100	0
AIGLPEDLIQKGK	628.052	3	1xAcetyl [K11(100)]; 1xTMT6plex [K13(100)]	P12710	K11(Acetyl): 100; K13(TMT6plex): 100	0
EVLDNLDSHLKK	637.702	3	1xAcetyl [K11(100)]; 1xTMT6plex [K12(100)]	P58710	K11(Acetyl): 100; K12(TMT6plex): 100	0
GLETTATYDPKTQEFILNSPTVTSIK	1118.94	3	1xAcetyl [K11(100)]; 1xTMT6plex [K26(100)]	Q9R0H0; Q9R0H0-2	K11(Acetyl): 100; K26(TMT6plex): 100	0
DVDPGEHYIIKTLGIK	1149.66	2	1xAcetyl [K11(100)]; 1xTMT6plex [K16(100)]	Q61176	K11(Acetyl): 100; K16(TMT6plex): 100	0
GSLLIDSSTIDPSVSKELAK	854.155	3	1xAcetyl [K16(100)]; 1xTMT6plex [K20(100)]	Q99L13	K16(Acetyl): 100; K20(TMT6plex): 100	0
ANNTTYGLAAGLFTK	604.993	3	1xTMT6plex [N-Term]; 1xAcetyl [K15(100)]	P24549	K15(Acetyl): 100	0
TDGLVSLLTTSKDADEPQR	773.074	3	1xTMT6plex [N-Term]; 1xAcetyl [K12(100)]	Q9R0N0	K12(Acetyl): 100	0
GATPYGGVKLEDLIVK	966.056	2	1xAcetyl [K9(100)]; 1xTMT6plex [K16(100)]	Q8QZT1	K9(Acetyl): 100; K16(TMT6plex): 100	0
IGDFVVKKPMVLGHEAAGTVTK	757.447	4	1xAcetyl [K7(99.7)]; 2xTMT6plex [K8(99.7); K22(100)]	Q64442	K7(Acetyl): 99.71; K8(TMT6plex): 99.71; K22(TMT6plex): 100	0
ALVDKWPDFNTVVVRPR	761.764	3	1xTMT6plex [N-Term]; 1xAcetyl [K5(100)]	Q5FW57	K5(Acetyl): 100	0
AFPDKFHLEPTSPPTTDGFK	911.484	3	1xAcetyl [K5(100)]; 1xTMT6plex [K20(100)]	Q8VCB3	K5(Acetyl): 100; K20(TMT6plex): 100	0
VSQLYMNQKAWNTMVLK	857.465	3	1xOxidation [M14(100)]; 1xAcetyl [K9(100)]; 1xTMT6plex [K17(100)]	Q9ET01	K9(Acetyl): 100; M14(Oxidation): 100; K17(TMT6plex): 100	0
LIGELAKEVR	699.929	2	1xTMT6plex [N-Term]; 1xAcetyl [K7(100)]	P97352	K7(Acetyl): 100	0
YVLEAHGLKPIVLKPK	634.406	4	1xAcetyl [K9(100)]; 2xTMT6plex [K14(100); K16(100)]	P35492	K9(Acetyl): 100; K14(TMT6plex): 100; K16(TMT6plex): 100	0
EENGLKCIEEAIDK	716.713	3	1xCarbamidomethyl [C7]; 1xAcetyl [K6(100)]; 1xTMT6plex [K14(100)]	P15105	K6(Acetyl): 100; K14(TMT6plex): 100	0
ADPLGLEAEKDGVPVFK	762.431	3	1xAcetyl [K10(100)]; 1xTMT6plex [K17(100)]	Q8R0Y6	K10(Acetyl): 100; K17(TMT6plex): 100	0
GFHKVMEGIHK	450.506	4	1xOxidation [M6(100)]; 1xAcetyl [K4(100)]; 1xTMT6plex [K11(100)]	Q5RKZ7	K4(Acetyl): 100; M6(Oxidation): 100; K11(TMT6plex): 100	0
SYHEEFNPPKEPMKDDITGEPLIR	836.431	4	1xOxidation [M13(100)]; 1xAcetyl [K14(100)]; 1xTMT6plex [K10(100)]	Q9WTP6	K10(TMT6plex): 100; K14(Acetyl): 100	0
TQFGDKIHNFGVIQEK	787.769	3	1xAcetyl [K6(100)]; 1xTMT6plex [K16(100)]	P50544	K6(Acetyl): 100; K16(TMT6plex): 100	0
VGIPVVAVESDPKQLDTAK	822.811	3	1xAcetyl [K13(100)]; 1xTMT6plex [K19(100)]	Q9DBM2	K13(Acetyl): 100; K19(TMT6plex): 100	0
VTGTQFPEAPLPVPCNPNDVSHGYVTVKPGIR	930.237	4	1xCarbamidomethyl [C15]; 1xTMT6plex [N-Term]; 1xAcetyl [K28(100)]	P34914	K28(Acetyl): 100	0
DHGDLAFVDVPNDSSFQIVK	1237.62	2	1xTMT6plex [N-Term]; 1xAcetyl [K20(100)]	Q61176	K20(Acetyl): 100	0
ATADNLIKQR	700.906	2	1xTMT6plex [N-Term]; 1xAcetyl [K8(100)]	P42125	K8(Acetyl): 100	0
LVPSLLEDKEYLDHQSGRPR	656.606	4	1xTMT6plex [N-Term]; 1xAcetyl [K9(100)]	Q5FW57	K9(Acetyl): 100	0
VQPYLDEFQKK	632.36	3	1xAcetyl [K10(99.9)]; 1xTMT6plex [K11(99.9)]	Q00623	K10(Acetyl): 99.87; K11(TMT6plex): 99.87	0
HIGPSCKIFFAADPIK	1151.14	2	1xCarbamidomethyl [C6]; 1xAcetyl [K7(100)]; 1xTMT6plex [K16(100)]	Q8BWU8	K7(Acetyl): 100; K16(TMT6plex): 100	0
YASICQQNGLVPIVEPEVLPDGDHDLEHCQYVSEK	1078.27	4	2xCarbamidomethyl [C5; C29]; 1xTMT6plex [N-Term]; 1xAcetyl [K35(100)]	Q91Y97	K35(Acetyl): 100	0
SYCYVSKEEVR	845.919	2	1xCarbamidomethyl [C3]; 1xTMT6plex [N-Term]; 1xAcetyl [K7(100)]	P58044	K7(Acetyl): 100	0
AGASIVGVNCHFDPSVSLQTVKLMK	790.433	4	1xCarbamidomethyl [C10]; 1xOxidation [M24(100)]; 1xAcetyl [K22(100)]; 1xTMT6plex [K25(100)]	O35490	K22(Acetyl): 100; K25(TMT6plex): 100	0
ATFHTPFSQLGQSPEACSSYTFPK	987.143	3	1xCarbamidomethyl [C17]; 1xTMT6plex [N-Term]; 1xAcetyl [K24(100)]	Q9WUR2	K24(Acetyl): 100	0
AFKDDYVVSLVR	561.649	3	1xTMT6plex [N-Term]; 1xAcetyl [K3(100)]	Q9JKF7	K3(Acetyl): 100	0
FSGVYLEKEVVEK	676.386	3	1xAcetyl [K8(100)]; 1xTMT6plex [K13(100)]	P40936	K8(Acetyl): 100; K13(TMT6plex): 100	0
SKDFQLFSSPLGK	652.04	3	1xAcetyl [K2(100)]; 1xTMT6plex [K13(100)]	Q921I1	K2(Acetyl): 100; K13(TMT6plex): 100	0
LVSHFVEEFKR	554.644	3	1xTMT6plex [N-Term]; 1xAcetyl [K10(100)]	P16627; P17879	K10(Acetyl): 100	0
EPIDIVEGIKK	871.027	2	1xAcetyl [K10(100)]; 1xTMT6plex [K11(100)]	Q9Z2I9	K10(Acetyl): 99.89; K11(TMT6plex): 99.89	0
GQVLKSQELHELYEGLK	824.467	3	1xAcetyl [K5(100)]; 1xTMT6plex [K17(100)]	Q8K183	K5(Acetyl): 100; K17(TMT6plex): 100	0
FAQTLEKVCVQTVESGAMTK	915.151	3	1xCarbamidomethyl [C9]; 1xOxidation [M18(100)]; 1xAcetyl [K7(100)]; 1xTMT6plex [K20(100)]	P54071	K7(Acetyl): 100; M18(Oxidation): 100; K20(TMT6plex): 100	0
IIAINVNDPEAEKFHDIDDVKK	651.368	5	1xAcetyl [K13(100)]; 2xTMT6plex [K21(100); K22(100)]	Q91VM9	K13(Acetyl): 100; K21(TMT6plex): 100; K22(TMT6plex): 100	0
MGLVETKLAIIPGGGGTQR	723.747	3	1xTMT6plex [N-Term]; 1xAcetyl [K7(100)]	Q9JLZ3	K7(Acetyl): 100	0
LLTLKAAHSIDTLGSASAR	732.756	3	1xTMT6plex [N-Term]; 1xAcetyl [K5(100)]	Q80XL6	K5(Acetyl): 100	0
SAGEDVTEKTLLSNCK	751.399	3	1xCarbamidomethyl [C15]; 1xAcetyl [K9(100)]; 1xTMT6plex [K16(100)]	Q6PB66	K9(Acetyl): 100; K16(TMT6plex): 100	0
SDAEEDGVTGSQDEEDSKPK	875.078	3	1xAcetyl [K18(100)]; 1xTMT6plex [K20(100)]	P35564	K18(Acetyl): 100; K20(TMT6plex): 100	0
DPDAVGKTFAFTGPNR	982.507	2	1xTMT6plex [N-Term]; 1xAcetyl [K7(100)]	Q9DC69	K7(Acetyl): 100	0
TKPYIQVDIGGGQTK	702.405	3	1xAcetyl [K2(100)]; 1xTMT6plex [K15(100)]	P20029	K2(Acetyl): 100; K15(TMT6plex): 100	0
SNPDPKVPASK	820.476	2	1xAcetyl [K6(100)]; 1xTMT6plex [K11(100)]	P45952	K6(Acetyl): 100; K11(TMT6plex): 100	0
NNTVTPGGKPNK	576.332	3	1xAcetyl [K9(100)]; 1xTMT6plex [K12(100)]	O55142	K9(Acetyl): 100; K12(TMT6plex): 100	0
QSSMKQIQDAIDMEK	751.393	3	1xAcetyl [K5(100)]; 1xTMT6plex [K15(100)]	Q9CQQ7	K5(Acetyl): 100; K15(TMT6plex): 100	0
VGTGEPCCDWVGDEGAGHFVK	850.054	3	2xCarbamidomethyl [C7; C8]; 1xTMT6plex [N-Term]; 1xAcetyl [K21(100)]	Q9DCD0	K21(Acetyl): 100	0
TLNLEKAGISTNPK	662.725	3	1xAcetyl [K6(100)]; 1xTMT6plex [K14(100)]	Q9JLT4	K6(Acetyl): 100; K14(TMT6plex): 100	0
QDDLGKGGNEESTK	989.509	2	1xAcetyl [K6(100)]; 1xTMT6plex [K14(100)]	P08228	K6(Acetyl): 100; K14(TMT6plex): 100	0
VDVADQAQDKDRDDR	672.997	3	1xTMT6plex [N-Term]; 1xAcetyl [K10(100)]	Q8BGD9	K10(Acetyl): 100	0
IQHTKIFINNEWHNSVSGK	688.873	4	1xAcetyl [K5(100)]; 1xTMT6plex [K19(100)]	P24549	K5(Acetyl): 100; K19(TMT6plex): 100	0
EAGELKPEEEITVGPVQK	818.456	3	1xAcetyl [K6(100)]; 1xTMT6plex [K18(100)]	Q9JIF7	K6(Acetyl): 100; K18(TMT6plex): 100	0
AEHAQKAGHFDK	613.668	3	1xAcetyl [K6(100)]; 1xTMT6plex [K12(100)]	Q8CAY6	K6(Acetyl): 100; K12(TMT6plex): 100	0
EESTAASETPEGSQGDSKNAKK	931.798	3	2xAcetyl [K18(100); K21(99.7)]; 1xTMT6plex [K22(99.7)]	P45481	K18(Acetyl): 100; K21(Acetyl): 99.73; K22(TMT6plex): 99.73	0
TIGTGLVTDVPAMTEEDKNIK	916.828	3	1xAcetyl [K18(100)]; 1xTMT6plex [K21(100)]	Q8BFR5	M13(Oxidation): 100; K18(Acetyl): 100; K21(TMT6plex): 100	0
AKDDAFAMQDVPLSSVVR	740.718	3	1xTMT6plex [N-Term]; 1xAcetyl [K2(100)]	Q9CQF0	K2(Acetyl): 100	0
EVGADFTIQVGKETPQEIASK	916.497	3	1xAcetyl [K12(100)]; 1xTMT6plex [K21(100)]	Q64442	K12(Acetyl): 100; K21(TMT6plex): 100	0
DQLPADECNKLKEEISK	916.168	3	1xCarbamidomethyl [C8]; 1xAcetyl [K10(100)]; 2xTMT6plex [K12(100); K17(100)]	P38647	K10(Acetyl): 100; K12(TMT6plex): 100; K17(TMT6plex): 100	0
GTEFLAAPSSYYK	852.937	2	1xTMT6plex [N-Term]; 1xAcetyl [K13(100)]	P49429	K13(Acetyl): 100	0
EKGGAYGGGAK	747.918	2	1xAcetyl [K2(100)]; 1xTMT6plex [K11(100)]	Q8K411	K2(Acetyl): 100; K11(TMT6plex): 100	0
IPKPSRDELFTDTK	716.408	3	1xAcetyl [K3(100)]; 1xTMT6plex [K14(100)]	P52825	K3(Acetyl): 100; K14(TMT6plex): 100	0
SSPPGHYTQKPK	609.676	3	1xAcetyl [K10(100)]; 1xTMT6plex [K12(100)]	Q9CRD0	K10(Acetyl): 100; K12(TMT6plex): 100	0
AQQNNVEHKVETFSGVYK	860.126	3	1xAcetyl [K9(100)]; 1xTMT6plex [K18(100)]	P62082	K9(Acetyl): 100; K18(TMT6plex): 100	0
GVNTGAVGSYIYDKDPEGTVQP	846.755	3	1xTMT6plex [N-Term]; 1xAcetyl [K14(100)]	Q9DCT8	K14(Acetyl): 100	0
TATEKPGVEEAAR	815.435	2	1xTMT6plex [N-Term]; 1xAcetyl [K5(100)]	Q61578	K5(Acetyl): 100	0
EENTSNESTDVTKGDSKNAK	899.447	3	2xAcetyl [K13(100); K17(100)]; 1xTMT6plex [K20(100)]	B2RWS6	K13(Acetyl): 100; K17(Acetyl): 100; K20(TMT6plex): 100	0
RPNKPLFTGLVTQCQK	796.458	3	1xCarbamidomethyl [C14]; 1xAcetyl [K4(100)]; 1xTMT6plex [K16(100)]	Q8K4Z3	K4(Acetyl): 100; K16(TMT6plex): 100	0
TLTTVQGIADDYDK	905.966	2	1xTMT6plex [N-Term]; 1xAcetyl [K14(100)]	P48024	K14(Acetyl): 100	0
ICQEVLPKIHEGK	684.395	3	1xCarbamidomethyl [C2]; 1xAcetyl [K8(100)]; 1xTMT6plex [K13(100)]	O55126	K8(Acetyl): 100; K13(TMT6plex): 100	0
FAQLCEKHGILR	581.656	3	1xCarbamidomethyl [C5]; 1xTMT6plex [N-Term]; 1xAcetyl [K7(100)]	P11588	K7(Acetyl): 100	0
RNPDTQWITKPVHK	555.821	4	1xAcetyl [K10(100)]; 1xTMT6plex [K14(100)]	Q9CZM2	K10(Acetyl): 100; K14(TMT6plex): 100	0
NTGTEAPDYLATVDVDPK	1089.04	2	1xTMT6plex [N-Term]; 1xAcetyl [K18(100)]	Q63836; P17563	K18(Acetyl): 100	0
NYEIKNEADR	761.888	2	1xTMT6plex [N-Term]; 1xAcetyl [K5(100)]	Q9JM76	K5(Acetyl): 100	0
AANEAGYFNEEMAPIEVKTK	910.132	3	1xOxidation [M12(100)]; 1xAcetyl [K18(100)]; 1xTMT6plex [K20(100)]	Q8BWT1	M12(Oxidation): 100; K18(Acetyl): 100; K20(TMT6plex): 100	0
QLHQSCQTDDGEDDLKK	839.747	3	1xCarbamidomethyl [C6]; 1xAcetyl [K16(99.8)]; 1xTMT6plex [K17(99.8)]	P61202-2	K16(Acetyl): 99.83; K17(TMT6plex): 99.83	0
NLDKEYLPIGGLAEFCK	1234.17	2	1xCarbamidomethyl [C16]; 1xAcetyl [K4(100)]; 1xTMT6plex [K17(100)]	P05202	K4(Acetyl): 100; K17(TMT6plex): 100	0
SAPSIPKENFSCLTR	660.012	3	1xCarbamidomethyl [C12]; 1xTMT6plex [N-Term]; 1xAcetyl [K7(100)]	P14152	K7(Acetyl): 100	0
DDLYVSDAFHK	790.894	2	1xTMT6plex [N-Term]; 1xAcetyl [K11(100)]	P32261	K11(Acetyl): 100	0
YKVCNYGLTFTQK	1061.57	2	1xCarbamidomethyl [C4]; 1xAcetyl [K2(100)]; 1xTMT6plex [K13(100)]	Q60931	K2(Acetyl): 100; K13(TMT6plex): 100	0
ALQQKNVECAR	794.427	2	1xCarbamidomethyl [C9]; 1xTMT6plex [N-Term]; 1xAcetyl [K5(100)]	Q921W0	K5(Acetyl): 100	0
EHGPVGLVHVGAHTNTTDKPR	499.469	5	1xTMT6plex [N-Term]; 1xAcetyl [K19(100)]	A2AS89	K19(Acetyl): 100	0
ALNDHHVYLEGTLLKPNMVTAGHACTK	702.171	5	1xCarbamidomethyl [C25]; 1xOxidation [M18(100)]; 1xAcetyl [K15(100)]; 1xTMT6plex [K27(100)]	Q91Y97	K15(Acetyl): 100; M18(Oxidation): 100; K27(TMT6plex): 100	0
FGMHLQAATPKGYEPDPNIVK	943.838	3	1xAcetyl [K11(100)]; 1xTMT6plex [K21(100)]	P11725	M3(Oxidation): 100; K11(Acetyl): 100; K21(TMT6plex): 100	0
HAGPPFYVPSAELKR	647.357	3	1xTMT6plex [N-Term]; 1xAcetyl [K14(100)]	O55060	K14(Acetyl): 100	0
EQLEEEEEAKR	830.914	2	1xTMT6plex [N-Term]; 1xAcetyl [K10(100)]	Q8VDD5	K10(Acetyl): 100	0
SGLDPKLLAK	771.486	2	1xAcetyl [K6(100)]; 1xTMT6plex [K10(100)]	Q99L13	K6(Acetyl): 100; K10(TMT6plex): 100	0
LFQEDNGMPVHLK	600.317	3	1xTMT6plex [N-Term]; 1xAcetyl [K13(100)]	P48771	K13(Acetyl): 100	0
ELGLETYKVNEVER	650.683	3	1xTMT6plex [N-Term]; 1xAcetyl [K8(100)]	Q8BW75	K8(Acetyl): 100	0
EKIEDNGNFR	746.883	2	1xTMT6plex [N-Term]; 1xAcetyl [K2(100)]	P11589; P11588	K2(Acetyl): 100	0
IGQGYLIKDGK	846.508	2	1xAcetyl [K8(100)]; 1xTMT6plex [K11(100)]	P27659	K8(Acetyl): 100; K11(TMT6plex): 100	0
AYEAQTEPVLQYYQKK	1230.16	2	1xAcetyl [K15(99.8)]; 1xTMT6plex [K16(99.8)]	Q9WTP7	K15(Acetyl): 99.84; K16(TMT6plex): 99.84	0
LIEFYKHESCGQCTPCR	819.382	3	3xCarbamidomethyl [C10; C13; C16]; 1xTMT6plex [N-Term]; 1xAcetyl [K6(100)]	Q91YT0	K6(Acetyl): 100	0
HKDIDILIVR	498.306	3	1xTMT6plex [N-Term]; 1xAcetyl [K2(100)]	P70404	K2(Acetyl): 100	0
TLLKDTTVTGLGR	549.327	3	1xTMT6plex [N-Term]; 1xAcetyl [K4(100)]	Q8BMS1	K4(Acetyl): 100	0
NAEKYAEEDR	748.364	2	1xTMT6plex [N-Term]; 1xAcetyl [K4(100)]	P38647	K4(Acetyl): 100	0
GSGGGQGSTNYGKSQR	604.632	3	1xTMT6plex [N-Term]; 1xAcetyl [K13(100)]	Q99020	K13(Acetyl): 100	0
ACYLSINPQKDETLETEK	880.459	3	1xCarbamidomethyl [C2]; 1xAcetyl [K10(100)]; 1xTMT6plex [K18(100)]	P61164	K10(Acetyl): 100; K18(TMT6plex): 100	0
DYGKESQAK	763.416	2	1xAcetyl [K4(100)]; 1xTMT6plex [K9(100)]	P63323	K4(Acetyl): 100; K9(TMT6plex): 100	0
EGSGSSGTGEQKEDQK	708.686	3	1xAcetyl [K16(100)]; 1xTMT6plex [K12(100)]	P38647	K12(TMT6plex): 100; K16(Acetyl): 100	0
AGSNVMQTFTFYASEDKLENR	899.104	3	1xTMT6plex [N-Term]; 1xOxidation [M6(100)]; 1xAcetyl [K17(100)]	O35490	M6(Oxidation): 100; K17(Acetyl): 100	0
LDPKIAVAAQNCYK	697.727	3	1xCarbamidomethyl [C12]; 1xAcetyl [K4(100)]; 1xTMT6plex [K14(100)]	P17751	K4(Acetyl): 100; K14(TMT6plex): 100	0
FSPGYQIEKSSGR	863.95	2	1xTMT6plex [N-Term]; 1xAcetyl [K9(100)]	P17717	K9(Acetyl): 100	0
LDHKFDLMYAK	633.013	3	1xOxidation [M8(100)]; 1xAcetyl [K4(100)]; 1xTMT6plex [K11(100)]	P68369; P68373; P68368	K4(Acetyl): 100; M8(Oxidation): 100; K11(TMT6plex): 100	0
ITELMQVLKDLNHGR	680.049	3	1xTMT6plex [N-Term]; 1xAcetyl [K9(100)]	P55096	K9(Acetyl): 100	0
AMLSTGFKIPQK	613.026	3	1xOxidation [M2(100)]; 1xAcetyl [K8(100)]; 1xTMT6plex [K12(100)]	Q8C196	M2(Oxidation): 100; K8(Acetyl): 100; K12(TMT6plex): 100	0
QVIHPNQIAVVQEQFTPTPEK	892.152	3	1xTMT6plex [N-Term]; 1xAcetyl [K21(100)]	Q8R4N0	K21(Acetyl): 100	0
GPSVDWGKIQRPPEDSIQPYEK	1009.54	3	1xAcetyl [K8(100)]; 1xTMT6plex [K22(100)]	Q91ZJ5	K8(Acetyl): 100; K22(TMT6plex): 100	0
TNFNSLAKAMVQR	875.976	2	1xTMT6plex [N-Term]; 1xAcetyl [K8(100)]	Q8K4F5	K8(Acetyl): 100	0
YLKDVNCPFK	892.499	2	1xCarbamidomethyl [C7]; 1xAcetyl [K3(100)]; 1xTMT6plex [K10(100)]	Q9CQE8	K3(Acetyl): 100; K10(TMT6plex): 100	0
YKQIFLGGVDK	884.524	2	1xAcetyl [K2(100)]; 1xTMT6plex [K11(100)]	P51881	K2(Acetyl): 100; K11(TMT6plex): 100	0
TDFAPQLQSLNKK	664.05	3	1xAcetyl [K12(100)]; 1xTMT6plex [K13(100)]	Q8R164	K12(Acetyl): 99.85; K13(TMT6plex): 99.85	0
GIVGVENVAELKK	928.565	2	1xAcetyl [K12(100)]; 1xTMT6plex [K13(100)]	Q9ET01	K12(Acetyl): 99.86; K13(TMT6plex): 99.86	0
VLTEKELGHPEIGDAIAR	740.412	3	1xTMT6plex [N-Term]; 1xAcetyl [K5(100)]	Q920E5	K5(Acetyl): 100	0
IHMGNCAENTAKK	664.012	3	1xCarbamidomethyl [C6]; 1xAcetyl [K]; 1xTMT6plex [K]	Q8QZT1	M3(Oxidation): 100; K12(Acetyl): 99.88; K13(TMT6plex): 99.88	0
DPDPEFPTVKYPNPEEGK	853.772	3	1xAcetyl [K10(100)]; 1xTMT6plex [K18(100)]	Q7TSV4	K10(Acetyl): 100; K18(TMT6plex): 100	0
QVADEGDALVAGGVSQTPSYLSCK	908.451	3	1xCarbamidomethyl [C23]; 1xTMT6plex [N-Term]; 1xAcetyl [K24(100)]	O35490	K24(Acetyl): 100	0
LDHHPEWFNVYNK	657.328	3	1xTMT6plex [N-Term]; 1xAcetyl [K13(100)]	P61458	K13(Acetyl): 100	0
YDSIDSYLSKCGEK	1083.04	2	1xCarbamidomethyl [C11]; 1xAcetyl [K10(100)]; 1xTMT6plex [K14(100)]	P97494	K10(Acetyl): 100; K14(TMT6plex): 100	0
QLKEFIQQPENK	668.051	3	1xAcetyl [K3(100)]; 1xTMT6plex [K12(100)]	Q8BKX6	K3(Acetyl): 100; K12(TMT6plex): 100	0
EKLFVLEEEHR	567.31	3	1xTMT6plex [N-Term]; 1xAcetyl [K2(100)]	Q91XD4	K2(Acetyl): 100	0
ADAGKDANNPAENGDAK	720.03	3	1xAcetyl [K5(100)]; 1xTMT6plex [K17(100)]	P09602	K5(Acetyl): 100; K17(TMT6plex): 100	0
AEKDEPGAWEETFK	1069.04	2	1xAcetyl [K3(100)]; 1xTMT6plex [K14(100)]	Q8BHN3-2; Q8BHN3	K3(Acetyl): 100; K14(TMT6plex): 100	0
TLTTVQGIADDYDKK	723.397	3	1xAcetyl [K14(99.8)]; 1xTMT6plex [K15(99.8)]	P48024	K14(Acetyl): 99.81; K15(TMT6plex): 99.81	0
MDSGFGSDFGGTGGGK	874.39	2	1xAcetyl [N-Term]; 1xTMT6plex [K16(100)]	P62075	K16(TMT6plex): 100	0
GANAVGYTNYPDNVVFK	700.691	3	1xTMT6plex [N-Term]; 1xAcetyl [K17(100)]	Q05920	K17(Acetyl): 100	0
TFQKEISLK	797.484	2	1xAcetyl [K4(100)]; 1xTMT6plex [K9(100)]	Q8BMA6	K4(Acetyl): 100; K9(TMT6plex): 100	0
AHSASKRPITCPECDR	539.768	4	2xCarbamidomethyl [C11; C14]; 1xTMT6plex [N-Term]; 1xAcetyl [K6(100)]	Q5U4E2	K6(Acetyl): 100	0
MGAPEAGMAEYLFDKHTLGHGDES	950.765	3	1xTMT6plex [N-Term]; 1xOxidation [M8(100)]; 1xAcetyl [K15(100)]	P09528	M8(Oxidation): 100; K15(Acetyl): 100	0
NWLKEGHPVTSEPSRPEPAVFK	752.161	4	1xAcetyl [K4(100)]; 1xTMT6plex [K22(100)]	P52196	K4(Acetyl): 100; K22(TMT6plex): 100	0
VTIMPKDIQLAR	828.489	2	1xTMT6plex [N-Term]; 1xOxidation [M4(100)]; 1xAcetyl [K6(100)]	P84244; P84228	K6(Acetyl): 100	0
EVFAHEHEEMKNLEAIVQK	696.121	4	1xAcetyl [K11(100)]; 1xTMT6plex [K19(100)]	P06801	K11(Acetyl): 100; K19(TMT6plex): 100	0
LTALDYHNPSGFNCKDETEFR	929.107	3	1xCarbamidomethyl [C14]; 1xTMT6plex [N-Term]; 1xAcetyl [K15(100)]	Q9CQE8	K15(Acetyl): 100	0
SHEFYKFCSLPEK	724.711	3	1xCarbamidomethyl [C8]; 1xAcetyl [K6(100)]; 1xTMT6plex [K13(100)]	Q64514-2	K6(Acetyl): 100; K13(TMT6plex): 100	0
DAQLIKELGLK	576.693	3	1xAcetyl [K6(100)]; 1xTMT6plex [K11(100)]	Q9DCM0	K6(Acetyl): 100; K11(TMT6plex): 100	0
VFDKDGNGYISAAELR	1013.52	2	1xTMT6plex [N-Term]; 1xAcetyl [K4(100)]	P0DP27	K4(Acetyl): 100	0
EGSGSSGTGEQKEDQKEEK	685.602	4	1xAcetyl [K12(100)]; 2xTMT6plex [K16(100); K19(100)]	P38647	K12(TMT6plex): 100; K16(TMT6plex): 100; K19(Acetyl): 100	0
LVTDPTFKPCQMK	689.046	3	1xCarbamidomethyl [C10]; 1xOxidation [M12(100)]; 1xAcetyl [K8(100)]; 1xTMT6plex [K13(100)]	Q8K411	K8(Acetyl): 100; K13(TMT6plex): 100	0
LDADKYENDPELEKIR	816.772	3	1xAcetyl [K14(100)]; 1xTMT6plex [K5(100)]	Q99JT9	K5(TMT6plex): 100; K14(Acetyl): 100	0
EGPAPIPAPLEATGSEPTEDAEGHKPK	807.172	4	1xAcetyl [K25(100)]; 1xTMT6plex [K27(100)]	Q9JIL4	K25(Acetyl): 100; K27(TMT6plex): 100	0
ASGNLETKYK	805.961	2	1xAcetyl [K8(100)]; 1xTMT6plex [K10(100)]	Q60931	K8(Acetyl): 100; K10(TMT6plex): 100	0
NIPEEAPVKPK	574.678	3	1xAcetyl [K9(100)]; 1xTMT6plex [K11(100)]	Q61941	K9(Acetyl): 100; K11(TMT6plex): 100	0
TLEQHDNIVTHYK	623.66	3	1xTMT6plex [N-Term]; 1xAcetyl [K13(100)]	Q9Z1Z0	K13(Acetyl): 100	0
QNFQKPGNVK	830.483	2	1xAcetyl [K5(100)]; 1xTMT6plex [K10(100)]	Q9DCZ4-3	K5(Acetyl): 100; K10(TMT6plex): 100	0
YKPVCNQVECHLYLNQSK	927.478	3	2xCarbamidomethyl [C5; C10]; 1xAcetyl [K2(100)]; 1xTMT6plex [K18(100)]	Q8K023	K2(Acetyl): 100; K18(TMT6plex): 100	0
QYYIGDVHPSDLKPK	565.814	4	1xAcetyl [K13(100)]; 1xTMT6plex [K15(100)]	Q9CQX2	K13(Acetyl): 100; K15(TMT6plex): 100	0
GKPYDGITTIK	847	2	1xAcetyl [K2(100)]; 1xTMT6plex [K11(100)]	Q60974	K2(Acetyl): 100; K11(TMT6plex): 100	0
LTDIHGNALQYNKEVK	781.773	3	1xAcetyl [K13(100)]; 1xTMT6plex [K16(100)]	Q9Z0S1	K13(Acetyl): 100; K16(TMT6plex): 100	0
VATHEKEWK	543.311	3	1xAcetyl [K6(100)]; 1xTMT6plex [K9(100)]	Q61191	K6(Acetyl): 100; K9(TMT6plex): 100	0
NLPDSDSEECLVHGDFK	745.014	3	1xCarbamidomethyl [C10]; 1xTMT6plex [N-Term]; 1xAcetyl [K17(100)]	Q80XL6	K17(Acetyl): 100	0
NIIHGSDSVKSAEK	662.373	3	1xAcetyl [K10(100)]; 1xTMT6plex [K14(100)]	P15532	K10(Acetyl): 100; K14(TMT6plex): 100	0
LADKVNSSWQK	888.506	2	1xAcetyl [K4(100)]; 1xTMT6plex [K11(100)]	Q9Z2Y8	K4(Acetyl): 100; K11(TMT6plex): 100	0
HAHGDQYKATDFVVDR	634.302	3	1xAcetyl [K8(100)]	P54071	K8(Acetyl): 100	0
ELQPGSHVQSDKEIDAFVR	809.422	3	1xTMT6plex [N-Term]; 1xAcetyl [K12(100)]	Q8BJ64	K12(Acetyl): 100	0
AVEAFETAKK	797.466	2	1xAcetyl [K9(100)]; 1xTMT6plex [K10(100)]	Q64442	K9(Acetyl): 100; K10(TMT6plex): 100	0
ALVKPQAIKPK	641.43	3	1xAcetyl [K9(100)]; 2xTMT6plex [K4(100); K11(100)]	P47915	K4(Acetyl): 100; K9(TMT6plex): 100; K11(TMT6plex): 100	0
SLNPELGTDADKEQWKEVHK	764.167	4	1xAcetyl [K16(100)]; 2xTMT6plex [K12(100); K20(100)]	P06151	K12(TMT6plex): 100; K16(Acetyl): 100; K20(TMT6plex): 100	0
ALEKLSETYSNR	841.451	2	1xTMT6plex [N-Term]; 1xAcetyl [K4(100)]	Q8R1S0	K4(Acetyl): 100	0
DTLPNYEEKIK	925.519	2	1xAcetyl [K9(100)]; 1xTMT6plex [K11(100)]	Q99JT9	K9(Acetyl): 100; K11(TMT6plex): 100	0
EQEVLKLQEEAK	972.555	2	1xAcetyl [K6(100)]; 1xTMT6plex [K12(100)]	Q80ZS3	K6(Acetyl): 100; K12(TMT6plex): 100	0
SLHDALCVVKR	784.942	2	1xCarbamidomethyl [C7]; 1xTMT6plex [N-Term]; 1xAcetyl [K10(100)]	P11983	K10(Acetyl): 100	0
AVFYKPHEEHHAFEGGR	457.231	5	1xTMT6plex [N-Term]; 1xAcetyl [K5(100)]	Q9DBB5	K5(Acetyl): 100	0
SEEGLQKVVSR	751.921	2	1xTMT6plex [N-Term]; 1xAcetyl [K7(100)]	P50172	K7(Acetyl): 100	0
EVKQLQEETSPDGIMTEALPPAR	942.817	3	1xTMT6plex [N-Term]; 1xAcetyl [K3(100)]	Q9CQJ8	K3(Acetyl): 100; M15(Oxidation): 100	0
IVATKPLYVALAQR	907.556	2	1xTMT6plex [N-Term]; 1xAcetyl [K5(100)]	P29341	K5(Acetyl): 100	0
LLNKLADLMER	793.961	2	1xTMT6plex [N-Term]; 1xAcetyl [K4(100)]	O35945; P24549	K4(Acetyl): 100	0
AEQFYCGDTEGKK	678.339	3	1xCarbamidomethyl [C6]; 1xAcetyl [K12(99.8)]; 1xTMT6plex [K13(99.8)]	Q60597	K12(Acetyl): 99.85; K13(TMT6plex): 99.85	0
SVGKANEELAGVVAEVQK	776.777	3	1xAcetyl [K4(100)]; 1xTMT6plex [K18(100)]	Q61176	K4(Acetyl): 100; K18(TMT6plex): 100	0
AKTAHIVLEDGTKMK	728.753	3	2xAcetyl [K2(100); K13(100)]; 1xTMT6plex [K15(100)]	Q8C196	K2(Acetyl): 100; K13(Acetyl): 100; K15(TMT6plex): 100	0
SKFSASQFWDDCRK	754.717	3	1xCarbamidomethyl [C12]; 1xAcetyl [K2(100)]; 1xTMT6plex [K14(100)]	O35488	K2(Acetyl): 100; K14(TMT6plex): 100	0
VLNSQEALQPVHYEEK	1078.06	2	1xTMT6plex [N-Term]; 1xAcetyl [K16(100)]	Q8BW75	K16(Acetyl): 100	0
CVKAVTEGAQAVEEPSIC	740.367	3	2xCarbamidomethyl [C1; C18]; 1xTMT6plex [N-Term]; 1xAcetyl [K3(100)]	Q91VD9	K3(Acetyl): 100	0
ADNFEYSDPVDGSISK	1007.98	2	1xTMT6plex [N-Term]; 1xAcetyl [K16(100)]	Q9D0F9	K16(Acetyl): 100	0
WSNAKMEIATK	889.997	2	1xAcetyl [K5(100)]; 1xTMT6plex [K11(100)]	Q9D819	K5(Acetyl): 100; K11(TMT6plex): 100	0
AAESSVAPSREELLGTKEVEDYQK	784.916	4	1xAcetyl [K17(100)]; 1xTMT6plex [K24(100)]	Q8BJZ4	K17(Acetyl): 100; K24(TMT6plex): 100	0
SQDLSKIMADIR	824.45	2	1xTMT6plex [N-Term]; 1xAcetyl [K6(100)]	P05784	K6(Acetyl): 100	0
SGEIEPVSVKVGDK	648.706	3	1xAcetyl [K10(100)]; 1xTMT6plex [K14(100)]	Q64433	K10(Acetyl): 100; K14(TMT6plex): 100	0
VGEFSGANKEK	833.463	2	1xAcetyl [K9(100)]; 1xTMT6plex [K11(100)]	P10639	K9(Acetyl): 100; K11(TMT6plex): 100	0
LKAAEEIGIK	786.492	2	1xAcetyl [K2(100)]; 1xTMT6plex [K10(100)]	Q922D8	K2(Acetyl): 100; K10(TMT6plex): 100	0
VTLSEGPHHVALFKDSSR	563.556	4	1xTMT6plex [N-Term]; 1xAcetyl [K14(100)]	P58281-2	K14(Acetyl): 100	0
LTIAEKEAEAK	852.002	2	1xAcetyl [K6(100)]; 1xTMT6plex [K11(100)]	Q8CGC7	K6(Acetyl): 100; K11(TMT6plex): 100	0
SGQQEGAKLLCGGGAAADR	706.357	3	1xCarbamidomethyl [C11]; 1xTMT6plex [N-Term]; 1xAcetyl [K8(100)]	P47738	K8(Acetyl): 100	0
GKMELQETIK	838.986	2	1xAcetyl [K2(100)]; 1xTMT6plex [K10(100)]	Q9CQZ5	K2(Acetyl): 100; K10(TMT6plex): 100	0
QLQDKPDLEER	821.436	2	1xTMT6plex [N-Term]; 1xAcetyl [K5(100)]	Q8K1N1	K5(Acetyl): 100	0
SLTGIEYKPVSATGAEDKDK	710.399	4	1xAcetyl [K]; 2xTMT6plex [K8(100); K]	Q8CGC7	K8(TMT6plex): 100; K18(Acetyl): 50; K18(TMT6plex): 50; K20(Acetyl): 50; K20(TMT6plex): 50	0
SDKWIDIHNPATNEVVGR	774.739	3	1xTMT6plex [N-Term]; 1xAcetyl [K3(100)]	Q9EQ20	K3(Acetyl): 100	0
TGQAAGFSYTDANKNK	725.047	3	1xAcetyl [K14(100)]; 1xTMT6plex [K16(100)]	P62897	K14(Acetyl): 100; K16(TMT6plex): 100	0
EDCSPADKPYIEEAR	684.325	3	1xCarbamidomethyl [C3]; 1xTMT6plex [N-Term]; 1xAcetyl [K8(100)]	Q8R1G2	K8(Acetyl): 100	0
TVINNKSYK	783.966	2	1xAcetyl [K6(100)]; 1xTMT6plex [K9(100)]	P70691; Q63886; Q64435; Q62452	K6(Acetyl): 100; K9(TMT6plex): 100	0
DFNPQHFLDDKGQLK	768.078	3	1xAcetyl [K11(100)]; 1xTMT6plex [K15(100)]	P56593	K11(Acetyl): 100; K15(TMT6plex): 100	0
IQRPPEDSIQPYEKIK	611.1	4	1xAcetyl [K14(100)]; 1xTMT6plex [K16(100)]	Q91ZJ5	K14(Acetyl): 100; K16(TMT6plex): 100	0
LDNAKLLSDQNDK	658.701	3	1xAcetyl [K5(100)]; 1xTMT6plex [K13(100)]	P21619	K5(Acetyl): 100; K13(TMT6plex): 100	0
NQVAMNPTNTVFDAKR	693.027	3	1xTMT6plex [N-Term]; 1xAcetyl [K15(100)]	P63017	K15(Acetyl): 100	0
EGYAWAEDKEHCEEYGR	800.684	3	1xCarbamidomethyl [C12]; 1xTMT6plex [N-Term]; 1xAcetyl [K9(100)]	Q99LF4	K9(Acetyl): 100	0
SLSEDCEVGGYK	807.881	2	1xCarbamidomethyl [C6]; 1xTMT6plex [N-Term]; 1xAcetyl [K12(100)]	Q9DBW0	K12(Acetyl): 100	0
QDIAMAKSAK	781.95	2	1xAcetyl [K7(100)]; 1xTMT6plex [K10(100)]	P47758	K7(Acetyl): 100; K10(TMT6plex): 100	0
HLNEIDLFHCIDPNDSKHK	567.295	5	1xCarbamidomethyl [C10]; 1xAcetyl [K17(100)]; 1xTMT6plex [K19(100)]	Q9R0Q7	K17(Acetyl): 100; K19(TMT6plex): 100	0
HHIHTKNVEHIIDSLRDEGIEVR	755.406	4	1xTMT6plex [N-Term]; 1xAcetyl [K6(100)]	Q8C5H8; Q8C5H8-3	K6(Acetyl): 100	0
AAPISCHVQVAHEK	606.656	3	1xCarbamidomethyl [C6]; 1xTMT6plex [N-Term]; 1xAcetyl [K14(100)]	Q91X44	K14(Acetyl): 100	0
QDPNAKVACETVCK	707.368	3	2xCarbamidomethyl [C9; C13]; 1xAcetyl [K6(100)]; 1xTMT6plex [K14(100)]	Q91X83	K6(Acetyl): 100; K14(TMT6plex): 100	0
TAHIVLEDGTK	727.905	2	1xTMT6plex [N-Term]; 1xAcetyl [K11(100)]	Q8C196	K11(Acetyl): 100	0
QKLIHGGNEETLR	589.329	3	1xTMT6plex [N-Term]; 1xAcetyl [K2(100)]	P52825	K2(Acetyl): 100	0
VTTEEYQKAAEEVEAK	775.745	3	1xAcetyl [K8(100)]; 1xTMT6plex [K16(100)]	Q9CRB9	K8(Acetyl): 100; K16(TMT6plex): 100	0
VINDKHDDVMAK	629.013	3	1xAcetyl [K5(100)]; 1xTMT6plex [K12(100)]	Q3TXS7	K5(Acetyl): 100; K12(TMT6plex): 100	0
YNSDKSSTYVK	896.479	2	1xAcetyl [K5(100)]; 1xTMT6plex [K11(100)]	P18242	K5(Acetyl): 100; K11(TMT6plex): 100	0
QLENSLNEFGEK	839.927	2	1xTMT6plex [N-Term]; 1xAcetyl [K12(100)]	Q9D0R2	K12(Acetyl): 100	0
ALGAKHCVK	495.299	3	1xCarbamidomethyl [C7]; 1xAcetyl [K5(100)]; 1xTMT6plex [K9(100)]	Q9D172	K5(Acetyl): 100; K9(TMT6plex): 100	0
TDWLDGKHVVFGHVK	560.316	4	1xAcetyl [K7(100)]; 1xTMT6plex [K15(100)]	Q99KR7	K7(Acetyl): 100; K15(TMT6plex): 100	0
ETAATFLKK	754.957	2	1xAcetyl [K8(99.9)]; 1xTMT6plex [K9(99.9)]	P60670	K8(Acetyl): 99.88; K9(TMT6plex): 99.88	0
DMVEKHSDFASK	631.997	3	1xAcetyl [K5(100)]; 1xTMT6plex [K12(100)]	P21614	K5(Acetyl): 100; K12(TMT6plex): 100	0
FDHEMFGLKPK	617.007	3	1xAcetyl [K9(100)]; 1xTMT6plex [K11(100)]	P97872	K9(Acetyl): 100; K11(TMT6plex): 100	0
IDAHLNKVCPATESIYSDEFYTK	1067.88	3	1xCarbamidomethyl [C9]; 1xAcetyl [K7(100)]; 1xTMT6plex [K23(100)]	Q8C7R4	K7(Acetyl): 100; K23(TMT6plex): 100	0
QLAAEQGKDIR	750.422	2	1xTMT6plex [N-Term]; 1xAcetyl [K8(100)]	Q921G7	K8(Acetyl): 100	0
GDNPFPKNADGTVR	879.95	2	1xTMT6plex [N-Term]; 1xAcetyl [K7(100)]	Q9JII6	K7(Acetyl): 100	0
LTNHGKTGNGGAQSQHQNVNQGPTCNLGSKGVGAGSHGAK	894.446	5	1xCarbamidomethyl [C25]; 2xAcetyl [K6(100); K30(100)]; 1xTMT6plex [K40(100)]	Q67FY2	K6(Acetyl): 100; K30(Acetyl): 100; K40(TMT6plex): 100	0
DKDAYSSFGSR	752.367	2	1xTMT6plex [N-Term]; 1xAcetyl [K2(100)]	Q62095; Q62167	K2(Acetyl): 100	0
INVYYNEAAGNKYVPR	714.71	3	1xTMT6plex [N-Term]; 1xAcetyl [K12(100)]	Q7TMM9	K12(Acetyl): 100	0
TVLENKLQQQSSQAAQELAAEK	972.2	3	1xAcetyl [K6(100)]; 1xTMT6plex [K22(100)]	Q8BL66	K6(Acetyl): 100; K22(TMT6plex): 100	0
AGAIAPCEVTVPAQNTGLGPEK	817.764	3	1xCarbamidomethyl [C7]; 1xTMT6plex [N-Term]; 1xAcetyl [K22(100)]	P14869	K22(Acetyl): 100	0
SVAQYTGGIIKVER	896.512	2	1xTMT6plex [N-Term]; 1xAcetyl [K11(100)]	Q9DC61	K11(Acetyl): 100	0
SGETTTAEEIKAFCK	1086.57	2	1xCarbamidomethyl [C14]; 1xAcetyl [K11(100)]; 1xTMT6plex [K15(100)]	Q8VCW8	K11(Acetyl): 100; K15(TMT6plex): 100	0
AAWGKIGGHGAEYGAEALER	772.063	3	1xTMT6plex [N-Term]; 1xAcetyl [K5(100)]	P01942	K5(Acetyl): 100	0
CCLTYCFNKPEDK	1118.03	2	3xCarbamidomethyl [C1; C2; C6]; 1xAcetyl [K9(100)]; 1xTMT6plex [K13(100)]	P62983	K9(Acetyl): 100; K13(TMT6plex): 100	0
EAGEQVASSPAEVAEK	936.973	2	1xTMT6plex [N-Term]; 1xAcetyl [K16(100)]	Q99L13	K16(Acetyl): 100	0
DTHPKFPAGGK	552.315	3	1xAcetyl [K5(100)]; 1xTMT6plex [K11(100)]	Q9DCN2	K5(Acetyl): 100; K11(TMT6plex): 100	0
DIAKASDEVTR	738.399	2	1xTMT6plex [N-Term]; 1xAcetyl [K4(100)]	Q64727	K4(Acetyl): 100	0
CEELLEKTVK	874.996	2	1xCarbamidomethyl [C1]; 1xAcetyl [K7(100)]; 1xTMT6plex [K10(100)]	Q9QZQ8	K7(Acetyl): 100; K10(TMT6plex): 100	0
EAGLKPFEQVK	873.513	2	1xAcetyl [K11(100)]; 1xTMT6plex [K5(100)]	P41216	K5(Acetyl): 100; K11(TMT6plex): 100	0
QGGFLPGGGSLHSAMTPHGPDADCFEK	1019.8	3	1xCarbamidomethyl [C24]; 1xTMT6plex [N-Term]; 1xOxidation [M15(100)]; 1xAcetyl [K27(100)]	O09173	M15(Oxidation): 100; K27(Acetyl): 100	0
GWYQYDKPLGR	827.432	2	1xTMT6plex [N-Term]; 1xAcetyl [K7(100)]	Q9DBM2	K7(Acetyl): 100	0
YEELQTLAGKHGDDLR	706.033	3	1xTMT6plex [N-Term]; 1xAcetyl [K10(100)]	P11679	K10(Acetyl): 100	0
TKDEYLINSQTTEHIIK	845.134	3	1xAcetyl [K2(100)]; 1xTMT6plex [K17(100)]	Q8BIJ6	K2(Acetyl): 100; K17(TMT6plex): 100	0
VVHAFDMEDLGDKAVYCR	804.721	3	1xCarbamidomethyl [C17]; 1xTMT6plex [N-Term]; 1xOxidation [M7(100)]; 1xAcetyl [K13(100)]	Q91WS0	M7(Oxidation): 100; K13(Acetyl): 100	0
LIDKEVISPDTR	828.973	2	1xTMT6plex [N-Term]; 1xAcetyl [K4(100)]	Q9DCN2	K4(Acetyl): 100	0
MHSSEVGPFVSKIR	615.667	3	1xTMT6plex [N-Term]; 1xAcetyl [K12(100)]	Q9JLZ3	K12(Acetyl): 100	0
DELHHSGWNTCSSCFGDSTKSR	710.565	4	2xCarbamidomethyl [C11; C14]; 1xTMT6plex [N-Term]; 1xAcetyl [K20(100)]	Q63836; P17563	K20(Acetyl): 100	0
AYEAQTEPVLQYYQK	1051.53	2	1xTMT6plex [N-Term]; 1xAcetyl [K15(100)]	Q9WTP7	K15(Acetyl): 100	0
AHVYVEEVPWKR	595.327	3	1xTMT6plex [N-Term]; 1xAcetyl [K11(100)]	P25688	K11(Acetyl): 100	0
ETQKSIYYITGESK	716.392	3	1xAcetyl [K4(100)]; 1xTMT6plex [K14(100)]	P11499	K4(Acetyl): 100; K14(TMT6plex): 100	0
IDLVKESQAK	815.993	2	1xAcetyl [K5(100)]; 1xTMT6plex [K10(100)]	Q9Z0N1; Q9Z0N2	K5(Acetyl): 100; K10(TMT6plex): 100	0
GFYIYQEGSKNK	645.352	3	1xAcetyl [K10(100)]; 1xTMT6plex [K12(100)]	Q8BMS1	K10(Acetyl): 99.85; K12(TMT6plex): 99.85	0
LHKVIEASEIQAK	656.062	3	1xAcetyl [K3(100)]; 1xTMT6plex [K13(100)]	Q63836; P17563	K3(Acetyl): 100; K13(TMT6plex): 100	0
MQGLEAHKYR	501.936	3	1xTMT6plex [N-Term]; 1xAcetyl [K8(100)]	Q8JZU2	K8(Acetyl): 100	0
YALYDATYETKESK	728.05	3	1xAcetyl [K11(100)]; 1xTMT6plex [K14(100)]	P45591; P18760	K11(Acetyl): 100; K14(TMT6plex): 100	0
NPTYKEVCSEK	927.986	2	1xCarbamidomethyl [C8]; 1xAcetyl [K5(100)]; 1xTMT6plex [K11(100)]	Q9D6Y7	K5(Acetyl): 100; K11(TMT6plex): 100	0
QAMGEQAVALAKAVK	677.725	3	1xOxidation [M3(100)]; 1xAcetyl [K12(100)]; 1xTMT6plex [K15(100)]	Q91ZA3	M3(Oxidation): 100; K12(Acetyl): 100; K15(TMT6plex): 100	0
GEGEVCVKGANVFK	665.365	3	1xCarbamidomethyl [C6]; 1xAcetyl [K8(100)]; 1xTMT6plex [K14(100)]	P41216	K8(Acetyl): 100; K14(TMT6plex): 100	0
VETSDEEIKDLHQR	657.338	3	1xTMT6plex [N-Term]; 1xAcetyl [K9(100)]	Q9D379	K9(Acetyl): 100	0
QMTDPNVALTFLEKTR	717.714	3	1xTMT6plex [N-Term]; 1xOxidation [M2(100)]; 1xAcetyl [K14(100)]	Q9WVJ2	M2(Oxidation): 100; K14(Acetyl): 100	0
FSQVLHDIGENEGGIDK	710.361	3	1xTMT6plex [N-Term]; 1xAcetyl [K17(100)]	Q9D6Y9	K17(Acetyl): 100	0
ACVDTALENLSTLKMK	770.753	3	1xCarbamidomethyl [C2]; 1xAcetyl [K14(100)]; 1xTMT6plex [K16(100)]	P19096	K14(Acetyl): 100; M15(Oxidation): 100; K16(TMT6plex): 100	0
ALCAVYEHWVPKEK	744.075	3	1xCarbamidomethyl [C3]; 1xAcetyl [K12(100)]; 1xTMT6plex [K14(100)]	O70475	K12(Acetyl): 100; K14(TMT6plex): 100	0
IAKEEIFGPVQQIMK	749.765	3	1xOxidation [M14(100)]; 1xAcetyl [K3(100)]; 1xTMT6plex [K15(100)]	O35945; P24549	K3(Acetyl): 100; M14(Oxidation): 100; K15(TMT6plex): 100	0
YDSTHYKETWK	979.506	2	1xAcetyl [K7(100)]; 1xTMT6plex [K11(100)]	Q9JII6	K7(Acetyl): 100; K11(TMT6plex): 100	0
YKWCEYGLTFTEK	742.383	3	1xCarbamidomethyl [C4]; 1xAcetyl [K2(100)]; 1xTMT6plex [K13(100)]	Q60930	K2(Acetyl): 100; K13(TMT6plex): 100	0
TKEALLELK	772.986	2	1xAcetyl [K2(100)]; 1xTMT6plex [K9(100)]	P58710	K2(Acetyl): 100; K9(TMT6plex): 100	0
QGKTLAFASVDLTNK	698.405	3	1xAcetyl [K3(100)]; 1xTMT6plex [K15(100)]	Q9CQR4	K3(Acetyl): 100; K15(TMT6plex): 100	0
AESPVFVQTDKPIYKPGQIVK	769.202	4	1xAcetyl [K11(100)]; 2xTMT6plex [K15(100); K21(100)]	Q61838	K11(TMT6plex): 100; K15(Acetyl): 100; K21(TMT6plex): 100	0
AAAEVNQEYGLDPKIASAIMK	912.494	3	1xAcetyl [K14(100)]; 1xTMT6plex [K21(100)]	P97807	K14(Acetyl): 100; M20(Oxidation): 100; K21(TMT6plex): 100	0
LIHLEIKPAIR	525.338	3	1xTMT6plex [N-Term]; 1xAcetyl [K7(100)]	P31938	K7(Acetyl): 100	0
ELAEFEKLSHQVK	686.726	3	1xAcetyl [K7(100)]; 1xTMT6plex [K13(100)]	Q6P8J2	K7(Acetyl): 100; K13(TMT6plex): 100	0
GTFASLSELHCDKLHVDPENFR	711.602	4	1xCarbamidomethyl [C11]; 1xTMT6plex [N-Term]; 1xAcetyl [K13(100)]	P02088; P02089	K13(Acetyl): 100	0
GSLSNTNVEALKNLASK	749.43	3	1xAcetyl [K12(100)]; 1xTMT6plex [K17(100)]	Q9DBK0	K12(Acetyl): 100; K17(TMT6plex): 100	0
NLGLFIVKNR	722.944	2	1xTMT6plex [N-Term]; 1xAcetyl [K8(100)]	Q8K1J6	K8(Acetyl): 100	0
LLEQWEKDDDIEEGDLPEHK	980.162	3	1xAcetyl [K7(100)]; 1xTMT6plex [K20(100)]	Q9ERE7	K7(Acetyl): 100; K20(TMT6plex): 100	0
IIKPCNHVLSLSFPIR	722.419	3	1xCarbamidomethyl [C5]; 1xTMT6plex [N-Term]; 1xAcetyl [K3(100)]	P26443	K3(Acetyl): 100	0
IFHELTQTDKALFNR	702.052	3	1xTMT6plex [N-Term]; 1xAcetyl [K10(100)]	Q922D8	K10(Acetyl): 100	0
TAWVFDDKYK	886.983	2	1xAcetyl [K8(100)]; 1xTMT6plex [K10(100)]	Q6ZWX6	K8(Acetyl): 100; K10(TMT6plex): 100	0
DVEEAKPELSLLGDGDY	1061.02	2	1xTMT6plex [N-Term]; 1xAcetyl [K6(100)]	Q9DB29	K6(Acetyl): 100	0
IIAINVNDPEAEKFHDIDDVK	965.854	3	1xAcetyl [K13(100)]; 1xTMT6plex [K21(100)]	Q91VM9	K13(Acetyl): 100; K21(TMT6plex): 100	0
VIKDFMIQGGDFTR	638.67	3	1xTMT6plex [N-Term]; 1xOxidation [M6(100)]; 1xAcetyl [K3(100)]	P24369	K3(Acetyl): 100; M6(Oxidation): 100	0
VVDSLQLTGTKPVATPVDWK	885.509	3	1xAcetyl [K20(100)]; 1xTMT6plex [K11(100)]	O08709	K11(Acetyl): 100; K20(TMT6plex): 100	0
ASGTNDKPGGPHYILR	652.016	3	1xTMT6plex [N-Term]; 1xAcetyl [K7(100)]	Q8CHT0	K7(Acetyl): 100	0
FLQEKGPSVDWGK	996.053	2	1xAcetyl [K5(100)]; 1xTMT6plex [K13(100)]	Q91ZJ5	K5(Acetyl): 100; K13(TMT6plex): 100	0
DIMLATGKLSPDAIPGK	743.097	3	1xOxidation [M3(100)]; 1xAcetyl [K8(100)]; 1xTMT6plex [K17(100)]	P19096	K8(Acetyl): 100; K17(TMT6plex): 100	0
GHLDNISNNLLIGAINIENGKANSVR	1006.54	3	1xTMT6plex [N-Term]; 1xAcetyl [K21(100)]	Q99KI0	K21(Acetyl): 100	0
VINEPTAAALAYGLDK	639.688	3	1xTMT6plex [N-Term]; 1xAcetyl [K16(100)]	P38647	K16(Acetyl): 100	0
FKTIEEVVGR	724.92	2	1xTMT6plex [N-Term]; 1xAcetyl [K2(100)]	P47738	K2(Acetyl): 100	0
FELTCYSLAPQIK	920.989	2	1xCarbamidomethyl [C5]; 1xTMT6plex [N-Term]; 1xAcetyl [K13(100)]	P16460	K13(Acetyl): 100	0
DLYLENPEIKIR	887.5	2	1xTMT6plex [N-Term]; 1xAcetyl [K10(100)]	P21981	K10(Acetyl): 100	0
TNWFEPVGSEYK	864.425	2	1xTMT6plex [N-Term]; 1xAcetyl [K12(100)]	Q9DBT9	K12(Acetyl): 100	0
GFLSSGEWVKSEK	652.027	3	1xAcetyl [K10(100)]; 1xTMT6plex [K13(100)]	Q99J39	K10(Acetyl): 100; K13(TMT6plex): 100	0
TEWLDGKHVVFGK	672.715	3	1xAcetyl [K7(100)]; 1xTMT6plex [K13(100)]	P17742	K7(Acetyl): 100; K13(TMT6plex): 100	0
ALLDAAAFYCDKEK	705.712	3	1xCarbamidomethyl [C10]; 1xAcetyl [K12(100)]; 1xTMT6plex [K14(100)]	Q91XD4	K12(Acetyl): 100; K14(TMT6plex): 100	0
QVLQLQASHKESEEALQK	856.145	3	1xAcetyl [K10(100)]; 1xTMT6plex [K18(100)]	Q99PL5	K10(Acetyl): 100; K18(TMT6plex): 100	0
LNEINEKIAPSFAVESMEDALK	988.859	3	1xAcetyl [K7(100)]; 1xTMT6plex [K22(100)]	Q8C196	K7(Acetyl): 100; M17(Oxidation): 100; K22(TMT6plex): 100	0
GASIVEDKLVEDLK	672.729	3	1xAcetyl [K8(100)]; 1xTMT6plex [K14(100)]	P26443	K8(Acetyl): 100; K14(TMT6plex): 100	0
IPVDTLEKLK	828.52	2	1xAcetyl [K8(100)]; 1xTMT6plex [K10(100)]	Q8JZN5	K8(Acetyl): 100; K10(TMT6plex): 100	0
IDLKFIDTTSK	891.025	2	1xAcetyl [K4(100)]; 1xTMT6plex [K11(100)]	P27659	K4(Acetyl): 100; K11(TMT6plex): 100	0
ANNTTYGLAAGVFTK	899.979	2	1xTMT6plex [N-Term]; 1xAcetyl [K15(100)]	O35945	K15(Acetyl): 100	0
YPADSLPTSKEDLQLWCHR	863.098	3	1xCarbamidomethyl [C17]; 1xTMT6plex [N-Term]; 1xAcetyl [K10(100)]	Q3UN02	K10(Acetyl): 100	0
YIDQEELNKTKPIWTR	845.472	3	1xAcetyl [K9(100)]; 1xTMT6plex [K11(100)]	P07901; P11499	K9(Acetyl): 100; K11(TMT6plex): 100	0
AHGPGLEGGLVGKPAEFTIDTK	898.831	3	1xAcetyl [K13(100)]; 1xTMT6plex [K22(100)]	Q80X90	K13(Acetyl): 100; K22(TMT6plex): 100	0
DSVPKLVADFMAK	646.365	3	1xAcetyl [K5(100)]; 1xTMT6plex [K13(100)]	P00329	K5(Acetyl): 100; M11(Oxidation): 100; K13(TMT6plex): 100	0
DYLTTYYSFHSGPVAEQEIVK	906.788	3	1xTMT6plex [N-Term]; 1xAcetyl [K21(100)]	P40936	K21(Acetyl): 100	0
TGTVLIPGTTQLTQKDILYR	830.477	3	1xAcetyl [K15(100)]	Q3UNX5-2	K15(Acetyl): 100	0
GPIKFNVWDTAGQEK	730.735	3	1xAcetyl [K4(100)]; 1xTMT6plex [K15(100)]	P62827	K4(Acetyl): 100; K15(TMT6plex): 100	0
GQKCEFQDAYVLLSEK	805.759	3	1xCarbamidomethyl [C4]; 1xAcetyl [K3(100)]; 1xTMT6plex [K16(100)]	P63038	K3(Acetyl): 100; K16(TMT6plex): 100	0
TDVAAPFGGFK	690.871	2	1xTMT6plex [N-Term]; 1xAcetyl [K11(100)]	Q8R0Y6	K11(Acetyl): 100	0
LISQQKVFFAK	905.055	2	1xAcetyl [K6(100)]; 1xTMT6plex [K11(100)]	P80313	K6(Acetyl): 100; K11(TMT6plex): 100	0
EIGTHKPLPGITVGDIGPK	810.478	3	1xAcetyl [K6(100)]; 1xTMT6plex [K19(100)]	Q9R0H0; Q9R0H0-2	K6(Acetyl): 100; K19(TMT6plex): 100	0
VLEKVTLVSAAPEK	662.074	3	1xAcetyl [K4(100)]; 1xTMT6plex [K14(100)]	Q9CQR4	K4(Acetyl): 100; K14(TMT6plex): 100	0
VVSSIEQKTEGAEK	1003.06	2	1xAcetyl [K8(100)]; 1xTMT6plex [K14(100)]	P63101	K8(Acetyl): 100; K14(TMT6plex): 100	0
AELSVIFADKPEK	649.712	3	1xAcetyl [K10(100)]; 1xTMT6plex [K13(100)]	P41216	K10(Acetyl): 100; K13(TMT6plex): 100	0
QSKEFYETLLR	842.957	2	1xTMT6plex [N-Term]; 1xAcetyl [K3(100)]	Q8K4H1-2	K3(Acetyl): 100	0
DPFAPLHKPPRPQPPEVAFK	692.898	4	1xAcetyl [K8(100)]; 1xTMT6plex [K20(100)]	Q6PDK2	K8(Acetyl): 100; K20(TMT6plex): 100	0
IETVNKSWNALAAPSEK	1179.66	2	1xAcetyl [K6(100)]; 1xTMT6plex [K17(100)]	P28271	K6(Acetyl): 100; K17(TMT6plex): 100	0
EKLILPHVDVQLK	678.089	3	1xAcetyl [K2(100)]; 1xTMT6plex [K13(100)]	P54071	K2(Acetyl): 100; K13(TMT6plex): 100	0
VIAINVDDPDAANYKDISDVER	901.793	3	1xTMT6plex [N-Term]; 1xAcetyl [K15(100)]	Q9D819	K15(Acetyl): 100	0
GSNTCELVFEDCKVPAANVLSQESK	821.414	4	2xCarbamidomethyl [C5; C12]; 1xAcetyl [K13(100)]; 1xTMT6plex [K25(100)]	Q9JHI5	K13(Acetyl): 100; K25(TMT6plex): 100	0
AEIYTKQGFGNLPICMAK	853.125	3	1xCarbamidomethyl [C15]; 1xOxidation [M16(100)]; 1xAcetyl [K6(100)]; 1xTMT6plex [K18(100)]	Q922D8	K6(Acetyl): 100; M16(Oxidation): 100; K18(TMT6plex): 100	0
AAYFGIYDTAKGMLPDPK	825.44	3	1xOxidation [M13(100)]; 1xAcetyl [K11(100)]; 1xTMT6plex [K18(100)]	P51881	K11(Acetyl): 100; M13(Oxidation): 100; K18(TMT6plex): 100	0
FDVQLKDLEK	868.006	2	1xAcetyl [K6(100)]; 1xTMT6plex [K10(100)]	P62245	K6(Acetyl): 100; K10(TMT6plex): 100	0
EKTQIYCALLK	623.03	3	1xCarbamidomethyl [C7]; 1xAcetyl [K2(100)]; 1xTMT6plex [K11(100)]	G3X982	K2(Acetyl): 100; K11(TMT6plex): 100	0
CVGVGESDGSIWNPDGIDPK	1187.06	2	1xCarbamidomethyl [C1]; 1xTMT6plex [N-Term]; 1xAcetyl [K20(100)]	P26443	K20(Acetyl): 100	0
LNVDFALIHKER	575.999	3	1xTMT6plex [N-Term]; 1xAcetyl [K10(100)]	Q9D7G0	K10(Acetyl): 100	0
YVLGNPLTPGINQGPQIDK	1148.13	2	1xTMT6plex [N-Term]; 1xAcetyl [K19(100)]	P24549	K19(Acetyl): 100	0
RPCFSALTVDETYVPKEFK	697.622	4	1xCarbamidomethyl [C3]; 1xAcetyl [K16(100)]; 1xTMT6plex [K19(100)]	P07724	K16(Acetyl): 100; K19(TMT6plex): 100	0
ALQQYTLEPSEKPFDLK	836.458	3	1xAcetyl [K12(100)]; 1xTMT6plex [K17(100)]	Q9QZE5	K12(Acetyl): 100; K17(TMT6plex): 100	0
GTTVITSLSSVLHDSK	639.355	3	1xTMT6plex [N-Term]; 1xAcetyl [K16(100)]	Q64458	K16(Acetyl): 100	0
YLEANMTQSALPKIIK	779.447	3	1xOxidation [M6(100)]; 1xAcetyl [K13(100)]; 1xTMT6plex [K16(100)]	Q9CZ30	M6(Oxidation): 100; K13(Acetyl): 100; K16(TMT6plex): 100	0
LGDVISIQPCPDVKYGK	797.11	3	1xCarbamidomethyl [C10]; 1xAcetyl [K14(100)]; 1xTMT6plex [K17(100)]	Q01853	K14(Acetyl): 100; K17(TMT6plex): 100	0
ICDQISDAVLDAHLK	657.013	3	1xCarbamidomethyl [C2]; 1xTMT6plex [N-Term]; 1xAcetyl [K15(100)]	Q91X83	K15(Acetyl): 100	0
EVNLAVENAKAAFK	1002.58	2	1xAcetyl [K10(100)]; 1xTMT6plex [K14(100)]	Q9JLJ2	K10(Acetyl): 100; K14(TMT6plex): 100	0
FFEEVNDPAKNDALEK	789.413	3	1xAcetyl [K10(100)]; 1xTMT6plex [K16(100)]	P50544	K10(Acetyl): 100; K16(TMT6plex): 100	0
EVVEKAIQDAGCQVLK	763.095	3	1xCarbamidomethyl [C12]; 1xAcetyl [K5(100)]; 1xTMT6plex [K16(100)]	P40936	K5(Acetyl): 100; K16(TMT6plex): 100	0
LKPEQLGDISVGNVLEPGAGAVMAR	936.842	3	1xTMT6plex [N-Term]; 1xOxidation [M23(100)]; 1xAcetyl [K2(100)]	Q921H8	K2(Acetyl): 100; M23(Oxidation): 100	0
IIAEGANGPTTPEADKIFLER	838.449	3	1xTMT6plex [N-Term]; 1xAcetyl [K16(100)]	P26443	K16(Acetyl): 100	0
AGGLATTGDKDILDIVPTEIHQK	964.877	3	1xAcetyl [K10(100)]; 1xTMT6plex [K23(100)]	Q9QXD6	K10(TMT6plex): 100; K23(Acetyl): 100	0
SRPIDPSVPFDPKLGVIPNTEGR	691.381	4	1xTMT6plex [N-Term]; 1xAcetyl [K13(100)]	Q61578	K13(Acetyl): 100	0
AKPNEVVFLDDFGSNLKPAR	906.506	3	1xAcetyl [K2(100)]; 1xTMT6plex [K17(100)]	P34914	K2(Acetyl): 100; K17(TMT6plex): 100	0
TLNDELEIIEGMK	888.471	2	1xTMT6plex [N-Term]; 1xAcetyl [K13(100)]	P63038	K13(Acetyl): 100	0
APNQTDVLQKAAQFYK	774.766	3	1xAcetyl [K10(100)]; 1xTMT6plex [K16(100)]	Q64345	K10(Acetyl): 100; K16(TMT6plex): 100	0
ELGITALHIK	683.418	2	1xTMT6plex [N-Term]; 1xAcetyl [K10(100)]	P62264	K10(Acetyl): 100	0
AKLLLEGVENK	572.021	3	1xAcetyl [K2(100)]; 1xTMT6plex [K11(100)]	P41216	K2(Acetyl): 100; K11(TMT6plex): 100	0
FGHTFCKYSEEMKK	631.085	4	1xCarbamidomethyl [C6]; 1xAcetyl [K7(100)]; 2xTMT6plex [K13(100); K14(100)]	P42669	K7(Acetyl): 100; K13(TMT6plex): 100; K14(TMT6plex): 100	0
DGKTLNDELEIIEGMK	774.415	3	1xOxidation [M15(100)]; 1xAcetyl [K3(100)]; 1xTMT6plex [K16(100)]	P63038	K3(Acetyl): 100; M15(Oxidation): 100; K16(TMT6plex): 100	0
SPEDLEKLLPHK	477.281	4	1xAcetyl [K7(100)]; 1xTMT6plex [K12(100)]	P06745	K7(Acetyl): 100; K12(TMT6plex): 100	0
NTLDCGLKILK	888.028	2	1xCarbamidomethyl [C5]; 1xAcetyl [K8(100)]; 1xTMT6plex [K11(100)]	Q8JZU2	K8(Acetyl): 100; K11(TMT6plex): 100	0
TDGKVFQFLNAK	934.538	2	1xAcetyl [K4(100)]; 1xTMT6plex [K12(100)]	Q8BP67	K4(Acetyl): 100; K12(TMT6plex): 100	0
VWAKFGHTFCK	627.679	3	1xCarbamidomethyl [C10]; 1xAcetyl [K4(100)]; 1xTMT6plex [K11(100)]	P42669	K4(Acetyl): 100; K11(TMT6plex): 100	0
YFADDTQTALTKHLLK	789.109	3	1xAcetyl [K12(100)]; 1xTMT6plex [K16(100)]	Q8CCJ3; Q8CCJ3-1	K12(Acetyl): 100; K16(TMT6plex): 100	0
AKYDEIFLK	813.978	2	1xAcetyl [K2(100)]; 1xTMT6plex [K9(100)]	P42567	K2(Acetyl): 100; K9(TMT6plex): 100	0
AWNTMVLKNIAASGK	1052.6	2	1xAcetyl [K8(100)]; 1xTMT6plex [K15(100)]	Q9ET01	K8(Acetyl): 100; K15(TMT6plex): 100	0
LLQSVGQAPESISEKELK	819.471	3	1xAcetyl [K15(100)]; 1xTMT6plex [K18(100)]	Q8VBW6	K15(Acetyl): 100; K18(TMT6plex): 100	0
ILACDDLDEAAKMVVK	1146.12	2	1xCarbamidomethyl [C4]; 1xOxidation [M13(100)]; 1xAcetyl [K12(100)]; 1xTMT6plex [K16(100)]	Q9Z2I9	K12(Acetyl): 100; K16(TMT6plex): 100	0
VYGTVFHMNQGNPFKLK	832.787	3	1xOxidation [M8(100)]; 1xAcetyl [K15(100)]; 1xTMT6plex [K17(100)]	Q5FW57	M8(Oxidation): 100; K15(Acetyl): 100; K17(TMT6plex): 100	0
FSQVLHDIGENEGGIDKFSR	840.429	3	1xTMT6plex [N-Term]; 1xAcetyl [K17(100)]	Q9D6Y9	K17(Acetyl): 100	0
AECLEKFPVIQHFK	749.418	3	1xCarbamidomethyl [C3]; 1xAcetyl [K6(100)]; 1xTMT6plex [K14(100)]	P58389	K6(Acetyl): 100; K14(TMT6plex): 100	0
LVSLIGSKTQIPTQR	638.052	3	1xTMT6plex [N-Term]; 1xAcetyl [K8(100)]	Q9R1P4	K8(Acetyl): 100	0
WVVNKSSQFLAPK	1002.59	2	1xAcetyl [K5(100)]; 1xTMT6plex [K13(100)]	Q9JMD3	K5(Acetyl): 100; K13(TMT6plex): 100	0
ANIMKLGDGLFLQCCR	728.37	3	2xCarbamidomethyl [C14; C15]; 1xTMT6plex [N-Term]; 1xAcetyl [K5(100)]	P70404	M4(Oxidation): 100; K5(Acetyl): 100	0
TCAEAVVPSYVPIVKK	754.437	3	1xCarbamidomethyl [C2]; 1xAcetyl [K15(99.7)]; 1xTMT6plex [K16(99.7)]	P36552	K15(Acetyl): 99.74; K16(TMT6plex): 99.74	0
SFPVNSDVGVLKWR	938.018	2	1xTMT6plex [N-Term]; 1xAcetyl [K12(100)]	Q5XJY5	K12(Acetyl): 100	0
EWPANLDLKKELSEPSSTR	1257.16	2	1xTMT6plex [N-Term]; 2xAcetyl [K9(100); K10(100)]	Q8C196	K9(Acetyl): 100; K10(Acetyl): 100	0
GQPGSFVKEVQQGGPADK	777.088	3	1xAcetyl [K8(100)]; 1xTMT6plex [K18(100)]	Q9JIL4	K8(Acetyl): 100; K18(TMT6plex): 100	0
SSGLPITSAVDLEDAAK	973.018	2	1xTMT6plex [N-Term]; 1xAcetyl [K17(100)]	Q9Z2I8	K17(Acetyl): 100	0
EVDEYCKIGR	770.386	2	1xCarbamidomethyl [C6]; 1xTMT6plex [N-Term]; 1xAcetyl [K7(100)]	Q64442	K7(Acetyl): 100	0
VDDAKALIADSGLK	639.375	3	1xAcetyl [K5(100)]; 1xTMT6plex [K14(100)]	Q9Z2I9	K5(Acetyl): 100; K14(TMT6plex): 100	0
LNCYKITLECLPQNVGFYK	954.174	3	2xCarbamidomethyl [C3; C10]; 1xAcetyl [K5(100)]; 1xTMT6plex [K19(100)]	Q9JK38	K5(Acetyl): 100; K19(TMT6plex): 100	0
DAIHFYNKSLAEHR	493.761	4	1xTMT6plex [N-Term]; 1xAcetyl [K8(100)]	Q60864	K8(Acetyl): 100	0
GTKSLMDEVVK	853.991	2	1xAcetyl [K3(100)]; 1xTMT6plex [K11(100)]	P09411	K3(Acetyl): 100; K11(TMT6plex): 100	0
NVKDPVEIQALVNK	689.746	3	1xAcetyl [K3(100)]; 1xTMT6plex [K14(100)]	Q8K215	K3(Acetyl): 100; K14(TMT6plex): 100	0
AQVFLKAADMLSGPR	631.015	3	1xTMT6plex [N-Term]; 1xOxidation [M10(100)]; 1xAcetyl [K6(100)]	Q8CHT0	K6(Acetyl): 100; M10(Oxidation): 100	0
SSGLPITSAVDLEDAAKK	1151.65	2	1xAcetyl [K17(99.8)]; 1xTMT6plex [K18(99.8)]	Q9Z2I8	K17(Acetyl): 99.76; K18(TMT6plex): 99.76	0
SVPMSTVFYPSDGVATEKAVELAANTK	1110.25	3	1xOxidation [M4(100)]; 1xAcetyl [K18(100)]; 1xTMT6plex [K27(100)]	P40142	M4(Oxidation): 100; K18(Acetyl): 100; K27(TMT6plex): 100	0
AVDEAADALLKAK	605.692	3	1xAcetyl [K11(100)]; 1xTMT6plex [K13(100)]	Q8CAQ8-5; Q8CAQ8-3	K11(Acetyl): 99.84; K13(TMT6plex): 99.84	0
GEFQILLDALDKIK	701.753	3	1xAcetyl [K12(100)]; 1xTMT6plex [K14(100)]	P16015	K12(Acetyl): 100; K14(TMT6plex): 100	0
VWPHKDYPLIPVGK	1075.13	2	1xAcetyl [K5(100)]; 1xTMT6plex [K14(100)]	P24270	K5(Acetyl): 100; K14(TMT6plex): 100	0
GDVVPKDVNAAIATIK	704.42	3	1xAcetyl [K6(100)]; 1xTMT6plex [K16(100)]	P68369; P68373	K6(Acetyl): 100; K16(TMT6plex): 100	0
APNSPDVLEIEFKK	1044.09	2	1xAcetyl [K13(99.9)]; 1xTMT6plex [K14(99.9)]	P16460	K13(Acetyl): 99.89; K14(TMT6plex): 99.89	0
FNIPKAYGSYEELAK	744.076	3	1xAcetyl [K5(100)]; 1xTMT6plex [K15(100)]	Q9DBB8	K5(Acetyl): 100; K15(TMT6plex): 100	0
LVQKYEIALAPGMGEVK	788.119	3	1xOxidation [M13(100)]; 1xAcetyl [K4(100)]; 1xTMT6plex [K17(100)]	Q9DBG1	K4(Acetyl): 100; M13(Oxidation): 100; K17(TMT6plex): 100	0
FPTLEHCTTGGESLLPEEYEQWKQR	827.403	4	1xCarbamidomethyl [C7]; 1xTMT6plex [N-Term]; 1xAcetyl [K23(100)]	Q91VA0	K23(Acetyl): 100	0
QLKPPAELYPEDINTFK	835.132	3	1xAcetyl [K3(100)]; 1xTMT6plex [K17(100)]	Q8CAQ8-5; Q8CAQ8-3	K3(Acetyl): 100; K17(TMT6plex): 100	0
ELQAAGKSPEDLEK	1008.05	2	1xAcetyl [K7(100)]; 1xTMT6plex [K14(100)]	P06745	K7(Acetyl): 100; K14(TMT6plex): 100	0
TDYDNFLMAHLINEK	704.348	3	1xTMT6plex [N-Term]; 1xOxidation [M8(100)]; 1xAcetyl [K15(100)]	B5X0G2; P11589; P11588	M8(Oxidation): 100; K15(Acetyl): 100	0
LNLKTPVPSDIAISR	632.377	3	1xTMT6plex [N-Term]; 1xAcetyl [K4(100)]	Q922D8	K4(Acetyl): 100	0
LYDAYELKHALK	655.38	3	1xAcetyl [K8(100)]; 1xTMT6plex [K12(100)]	P48036	K8(Acetyl): 100; K12(TMT6plex): 100	0
ANLVFKEIEK	846.01	2	1xAcetyl [K6(100)]; 1xTMT6plex [K10(100)]	P32020	K6(Acetyl): 100; K10(TMT6plex): 100	0
LNHVAVAVPDLEKASSFYR	796.435	3	1xAcetyl [K13(100)]	Q9D1I5	K13(Acetyl): 100	0
AKEVGEVLCTDPLVSK	749.088	3	1xCarbamidomethyl [C9]; 1xAcetyl [K2(100)]; 1xTMT6plex [K16(100)]	Q8BWF0	K2(Acetyl): 100; K16(TMT6plex): 100	0
GTWEKPGDAAPMGYDFWYQPR	920.427	3	1xTMT6plex [N-Term]; 1xOxidation [M12(100)]; 1xAcetyl [K5(100)]	P17563	K5(Acetyl): 100; M12(Oxidation): 100	0
IHNAENIQPGEQKYEYK	854.447	3	1xAcetyl [K13(100)]; 1xTMT6plex [K17(100)]	Q6NZJ6	K13(Acetyl): 100; K17(TMT6plex): 100	0
APSSSSVGISEWLDQKLTK	845.135	3	1xAcetyl [K16(100)]; 1xTMT6plex [K19(100)]	Q99LC5	K16(Acetyl): 100; K19(TMT6plex): 100	0
DAKACVVHGSDLK	634.016	3	1xCarbamidomethyl [C5]; 1xAcetyl [K3(100)]; 1xTMT6plex [K13(100)]	Q8VDN2	K3(Acetyl): 100; K13(TMT6plex): 100	0
VLAIHKQHLSPVDTAYFR	592.334	4	1xTMT6plex [N-Term]; 1xAcetyl [K6(100)]	Q3UEG6	K6(Acetyl): 100	0
EPEKYIALDGDSLSTEDLVNLGK	1002.87	3	1xAcetyl [K4(100)]; 1xTMT6plex [K23(100)]	P35492	K4(Acetyl): 100; K23(TMT6plex): 100	0
IVHELNTTVPTASFAGK	1028.57	2	1xTMT6plex [N-Term]; 1xAcetyl [K17(100)]	Q8R3Q6	K17(Acetyl): 100	0
LFVVKPSLYYDAR	921.521	2	1xTMT6plex [N-Term]; 1xAcetyl [K5(100)]	Q9CQH3	K5(Acetyl): 100	0
SKPVLGSIIK	771.504	2	1xAcetyl [K2(100)]; 1xTMT6plex [K10(100)]	P16331	K2(Acetyl): 100; K10(TMT6plex): 100	0
VIATFACSGEKEVNLAVENAK	917.496	3	1xCarbamidomethyl [C7]; 1xAcetyl [K11(100)]; 1xTMT6plex [K21(100)]	Q9JLJ2	K11(Acetyl): 100; K21(TMT6plex): 100	0
AQDEGHLSDIVPFK	913.977	2	1xTMT6plex [N-Term]; 1xAcetyl [K14(100)]	Q99JY0	K14(Acetyl): 100	0
VQELKAQLQETGPDGVR	713.726	3	1xTMT6plex [N-Term]; 1xAcetyl [K5(100)]	Q9DBG1	K5(Acetyl): 100	0
EVGVYEALKDDSWLK	751.413	3	1xAcetyl [K9(100)]; 1xTMT6plex [K15(100)]	P14152	K9(Acetyl): 100; K15(TMT6plex): 100	0
ALMGLYNGQVLCKK	704.397	3	1xCarbamidomethyl [C12]; 1xOxidation [M3(100)]; 1xAcetyl [K]; 1xTMT6plex [K]	Q8BMS1	M3(Oxidation): 100; K13(Acetyl): 99.72; K14(TMT6plex): 99.72	0
MGLINKEEVLLPLDNPYGK	810.775	3	1xOxidation [M1(100)]; 1xAcetyl [K6(100)]; 1xTMT6plex [K19(100)]	P25688	M1(Oxidation): 100; K6(Acetyl): 100; K19(TMT6plex): 100	0
LLNDTSKPVGLLLSER	676.067	3	1xTMT6plex [N-Term]; 1xAcetyl [K7(100)]	Q9CWI3	K7(Acetyl): 100	0
TGIQTSCLCPVFVNTGFTK	801.074	3	2xCarbamidomethyl [C7; C9]; 1xTMT6plex [N-Term]; 1xAcetyl [K19(100)]	Q8VCR2-2	K19(Acetyl): 100	0
EPEKEIRPALELLEPIEQK	921.193	3	1xAcetyl [K4(100)]; 1xTMT6plex [K19(100)]	Q61598	K4(Acetyl): 100; K19(TMT6plex): 100	0
ILGLLDTHLKTR	551.008	3	1xTMT6plex [N-Term]; 1xAcetyl [K10(100)]	Q9D8N0	K10(Acetyl): 100	0
EPGVNWHAKPLTLK	697.409	3	1xAcetyl [K9(100)]; 1xTMT6plex [K14(100)]	Q99PG2	K9(Acetyl): 100; K14(TMT6plex): 100	0
ANTFVAELKGLDPAR	937.022	2	1xTMT6plex [N-Term]; 1xAcetyl [K9(100)]	P08249	K9(Acetyl): 100	0
IIAFVGSPVEDNEKDLVK	825.136	3	1xAcetyl [K14(100)]; 1xTMT6plex [K18(100)]	O35226; O35226-2	K14(Acetyl): 100; K18(TMT6plex): 100	0
VGNPFELDTQQGPQVDKEQFER	944.804	3	1xTMT6plex [N-Term]; 1xAcetyl [K17(100)]	Q9CZS1	K17(Acetyl): 100	0
DRDFLNLMEKLNEITK	827.123	3	1xAcetyl [K10(100)]; 1xTMT6plex [K16(100)]	P56654; Q91X77	K10(Acetyl): 100; K16(TMT6plex): 100	0
QMYGKGEMDTFPTFK	766.052	3	1xOxidation [M8(100)]; 1xAcetyl [K5(100)]; 1xTMT6plex [K15(100)]	P97450	M2(Oxidation): 100; K5(Acetyl): 100; K15(TMT6plex): 100	0
YVDTPFGKPSDALILGK	774.443	3	1xAcetyl [K8(100)]; 1xTMT6plex [K17(100)]	Q9CQ65	K8(Acetyl): 100; K17(TMT6plex): 100	0
AVVPAKYLDEDTIYHLQPSGR	881.803	3	1xTMT6plex [N-Term]; 1xAcetyl [K6(100)]	Q3THS6	K6(Acetyl): 100	0
DLKSELSGNFEK	623.011	3	1xAcetyl [K3(100)]; 1xTMT6plex [K12(100)]	P97384	K3(Acetyl): 100; K12(TMT6plex): 100	0
MLLEYTDSSYDEKR	1010.99	2	1xTMT6plex [N-Term]; 1xAcetyl [K13(100)]	P10649	K13(Acetyl): 100	0
FGKHGGTIPVVPTAEFQDR	776.415	3	1xAcetyl [K3(100)]	P26443	K3(Acetyl): 100	0
DLVDDLKSELTGK	967.047	2	1xAcetyl [K7(100)]; 1xTMT6plex [K13(100)]	P48036	K7(Acetyl): 100; K13(TMT6plex): 100	0
EWPANLDLKK	572.003	3	1xAcetyl [K9(100)]; 1xTMT6plex [K10(100)]	Q8C196	K9(Acetyl): 99.91; K10(TMT6plex): 99.91	0
NTWAKAYNNLIK	968.555	2	1xAcetyl [K5(100)]; 1xTMT6plex [K12(100)]	P47934	K5(Acetyl): 100; K12(TMT6plex): 100	0
GLIPQLIGVAPEKAIK	716.457	3	1xAcetyl [K13(100)]; 1xTMT6plex [K16(100)]	Q8BH59; Q9QXX4	K13(Acetyl): 100; K16(TMT6plex): 100	0
GTQAPKLAENFCVCHLATGDMLR	954.143	3	2xCarbamidomethyl [C12; C14]; 1xTMT6plex [N-Term]; 1xAcetyl [K6(100)]	Q9WTP6	K6(Acetyl): 100	0
FFPLEAWQIGKK	655.384	3	1xAcetyl [K11(99.9)]; 1xTMT6plex [K12(99.9)]	O35215	K11(Acetyl): 99.89; K12(TMT6plex): 99.89	0
YKYGYEIPVDMLCK	765.731	3	1xCarbamidomethyl [C13]; 1xOxidation [M11(100)]; 1xAcetyl [K2(100)]; 1xTMT6plex [K14(100)]	Q9QUM9	K2(Acetyl): 100; M11(Oxidation): 100; K14(TMT6plex): 100	0
QVKPYVEEGLHPQIIIR	764.109	3	1xTMT6plex [N-Term]; 1xAcetyl [K3(100)]	P80313	K3(Acetyl): 100	0
LGILDVVVKSDPVEEAIK	808.816	3	1xAcetyl [K9(100)]; 1xTMT6plex [K18(100)]	Q9DBM2	K9(Acetyl): 100; K18(TMT6plex): 100	0
VGKHGYPIDLLLSSR	642.704	3	1xTMT6plex [N-Term]; 1xAcetyl [K3(100)]	P97872	K3(Acetyl): 100	0
LENCGITAANCKDLCDVVASK	946.811	3	3xCarbamidomethyl [C4; C11; C15]; 1xAcetyl [K12(100)]; 1xTMT6plex [K21(100)]	Q91VI7	K12(Acetyl): 100; K21(TMT6plex): 100	0
LTEIINTQHENVKYLPGHK	684.387	4	1xAcetyl [K13(100)]; 1xTMT6plex [K19(100)]	P13707	K13(Acetyl): 100; K19(TMT6plex): 100	0
AGLEQGSDAGYLAESQKFGELALTK	1028.55	3	1xAcetyl [K17(100)]; 1xTMT6plex [K25(100)]	Q8BMS1	K17(Acetyl): 100; K25(TMT6plex): 100	0
GASAINWTLIHGDK	877.475	2	1xTMT6plex [N-Term]; 1xAcetyl [K14(100)]	Q8R0Y6	K14(Acetyl): 100	0
HFVDSHHQKPVNAIIEHVR	507.677	5	1xTMT6plex [N-Term]; 1xAcetyl [K9(100)]	Q78PY7	K9(Acetyl): 100	0
TLEDFDLGTTEKCVR	685.68	3	1xCarbamidomethyl [C13]; 1xTMT6plex [N-Term]; 1xAcetyl [K12(100)]	Q8R4N0	K12(Acetyl): 100	0
EKVDLLFLGK	831.515	2	1xAcetyl [K2(100)]; 1xTMT6plex [K10(100)]	Q9DCW4	K2(Acetyl): 100; K10(TMT6plex): 100	0
EKEPIVGSTDYGKDEDSAEALLK	1075.24	3	1xAcetyl [K13(100)]; 2xTMT6plex [K2(100); K23(100)]	P16546	K2(TMT6plex): 100; K13(Acetyl): 100; K23(TMT6plex): 100	0
YFDSFGDLSSASAIMGNAKVK	832.418	3	1xAcetyl [K19(99.8)]; 1xTMT6plex [K21(99.8)]	P02088	M15(Oxidation): 100; K19(Acetyl): 50; K21(Acetyl): 50	0
IPFLLSGTSYKDLMPHDLAR	854.459	3	1xTMT6plex [N-Term]; 1xOxidation [M14(100)]; 1xAcetyl [K11(100)]	Q99JY0	K11(Acetyl): 100; M14(Oxidation): 100	0
VALLSGGGSGHEPAHAGFIGK	745.067	3	1xTMT6plex [N-Term]; 1xAcetyl [K21(100)]	Q8VC30	K21(Acetyl): 100	0
GLSSLLYGSIPKAAVR	952.063	2	1xTMT6plex [N-Term]; 1xAcetyl [K12(100)]	Q8JZU2	K12(Acetyl): 100	0
HNELTGDNVGPLILKK	750.106	3	1xAcetyl [K15(99.8)]; 1xTMT6plex [K16(99.8)]	Q9CQB5	K15(Acetyl): 99.83; K16(TMT6plex): 99.83	0
TSIAIDTIINQKR	872.511	2	1xTMT6plex [N-Term]; 1xAcetyl [K12(100)]	Q03265	K12(Acetyl): 100	0
EQGATVLCGGEVYVPEDPK	773.717	3	1xCarbamidomethyl [C8]; 1xTMT6plex [N-Term]; 1xAcetyl [K19(100)]	Q9JLJ2	K19(Acetyl): 100	0
EADIQNFTSFISKDSIQK	1286.19	2	1xAcetyl [K13(100)]; 1xTMT6plex [K18(100)]	P42125	K13(Acetyl): 100; K18(TMT6plex): 100	0
IPEQSVLLLHACAHNPTGVDPRPEQWK	841.691	4	1xCarbamidomethyl [C12]; 1xTMT6plex [N-Term]; 1xAcetyl [K27(100)]	P05202	K27(Acetyl): 100	0
QTCSKLSALLR	774.442	2	1xCarbamidomethyl [C3]; 1xTMT6plex [N-Term]; 1xAcetyl [K5(100)]	Q91YI0	K5(Acetyl): 100	0
NVTAIQGPGGKWMIPPEAK	837.467	3	1xOxidation [M13(100)]; 1xAcetyl [K11(100)]; 1xTMT6plex [K19(100)]	Q9D6R2	K11(Acetyl): 100; M13(Oxidation): 100; K19(TMT6plex): 100	0
LTTDVQEFKSSFK	677.377	3	1xAcetyl [K9(100)]; 1xTMT6plex [K13(100)]	Q9CXJ4	K9(Acetyl): 100; K13(TMT6plex): 100	0
EAYPEEAYIADLDAK	656.992	3	1xTMT6plex [N-Term]; 1xAcetyl [K15(100)]	Q91V92	K15(Acetyl): 100	0
GQIIKDIEPGSPAEAAGLK	798.792	3	1xAcetyl [K5(100)]; 1xTMT6plex [K19(100)]	Q9JIL4	K5(Acetyl): 100; K19(TMT6plex): 100	0
LKAGDTVIPLYIPQCGECK	888.149	3	2xCarbamidomethyl [C15; C18]; 1xAcetyl [K2(100)]; 1xTMT6plex [K19(100)]	P28474	K2(Acetyl): 100; K19(TMT6plex): 100	0
DFAEKELVPIAAQLDR	696.05	3	1xTMT6plex [N-Term]; 1xAcetyl [K5(100)]	Q07417	K5(Acetyl): 100	0
TFIDQGKLIPDDVMTR	712.71	3	1xTMT6plex [N-Term]; 1xOxidation [M14(100)]; 1xAcetyl [K7(100)]	Q9WTP7	K7(Acetyl): 100; M14(Oxidation): 100	0
VLKYAGLKK	521.341	3	2xAcetyl [K3(100); K8(100)]; 1xTMT6plex [K9(100)]	Q8QZT1	K3(Acetyl): 100; K8(Acetyl): 99.86; K9(TMT6plex): 99.86	0
GYEPDPNIVKLAEQYAK	812.445	3	1xAcetyl [K10(100)]; 1xTMT6plex [K17(100)]	P11725	K10(Acetyl): 100; K17(TMT6plex): 100	0
TNWFEPVGSEYKQVMQR	1185.59	2	1xTMT6plex [N-Term]; 1xOxidation [M15(100)]; 1xAcetyl [K12(100)]	Q9DBT9	K12(Acetyl): 100	0
SFTSSCPVSAFVPKEK	757.74	3	1xCarbamidomethyl [C6]; 1xAcetyl [K14(100)]; 1xTMT6plex [K16(100)]	Q8R0F8	K14(Acetyl): 100; K16(TMT6plex): 100	0
MESFELLCDHKEK	722.702	3	1xCarbamidomethyl [C8]; 1xAcetyl [K11(100)]; 1xTMT6plex [K13(100)]	Q8BSE0	K11(Acetyl): 100; K13(TMT6plex): 100	0
VSGSELVQKFIGEGAR	974.538	2	1xTMT6plex [N-Term]; 1xAcetyl [K9(100)]	P62196	K9(Acetyl): 100	0
QAGIAQLYGIAGSTNVTGDQVKK	940.524	3	1xAcetyl [K22(99.7)]; 1xTMT6plex [K23(99.7)]	Q9QXD6	K22(Acetyl): 99.73; K23(TMT6plex): 99.73	0
QAGIAQLYGIAGSTNVTGDQVK	1231.66	2	1xTMT6plex [N-Term]; 1xAcetyl [K22(100)]	Q9QXD6	K22(Acetyl): 100	0
DPKHCQEFLGSSEVINWK	892.128	3	1xCarbamidomethyl [C5]; 1xAcetyl [K3(100)]; 1xTMT6plex [K18(100)]	Q9DCY0	K3(Acetyl): 100; K18(TMT6plex): 100	0
DNLPPFPASVKDGYAVR	706.378	3	1xTMT6plex [N-Term]; 1xAcetyl [K11(100)]	Q8BUV3	K11(Acetyl): 100	0
ENVLIGEGAGFKIAMGAFDR	794.747	3	1xTMT6plex [N-Term]; 1xOxidation [M15(100)]; 1xAcetyl [K12(100)]	P45952	K12(Acetyl): 100; M15(Oxidation): 100	0
VVLDDKDYFLFR	900.99	2	1xTMT6plex [N-Term]; 1xAcetyl [K6(100)]	Q64433	K6(Acetyl): 100	0
EEIFGPVQQIMKFK	737.412	3	1xAcetyl [K12(100)]; 1xTMT6plex [K14(100)]	O35945; P24549	M11(Oxidation): 100; K12(Acetyl): 100; K14(TMT6plex): 100	0
CIEDLKLLAK	852.012	2	1xCarbamidomethyl [C1]; 1xAcetyl [K6(100)]; 1xTMT6plex [K10(100)]	Q9CQQ7	K6(Acetyl): 100; K10(TMT6plex): 100	0
AEEILEKGLK	815.494	2	1xAcetyl [K7(100)]; 1xTMT6plex [K10(100)]	Q9CXW4	K7(Acetyl): 100; K10(TMT6plex): 100	0
NEKGLLTYTSWEDALSR	752.055	3	1xTMT6plex [N-Term]; 1xAcetyl [K3(100)]	Q91VD9	K3(Acetyl): 100	0
GFFIKPTVFGDVQDGMR	1093.07	2	1xTMT6plex [N-Term]; 1xAcetyl [K5(100)]	Q9CZS1	K5(Acetyl): 100	0
CIPEEGVLTVLGPDKVPR	750.75	3	1xCarbamidomethyl [C1]; 1xTMT6plex [N-Term]; 1xAcetyl [K15(100)]	Q91WN4	K15(Acetyl): 100	0
VLEQLTGQTPVFSK	909.513	2	1xTMT6plex [N-Term]; 1xAcetyl [K14(100)]	Q9CXW4	K14(Acetyl): 100	0
IGTIYEGASNIQLNTIAKHIDAEY	969.175	3	1xTMT6plex [N-Term]; 1xAcetyl [K18(100)]	Q9DBL1	K18(Acetyl): 100	0
DQQLLVLKK	793.007	2	1xAcetyl [K8(100)]; 1xTMT6plex [K9(100)]	Q91YX5	K8(Acetyl): 100; K9(TMT6plex): 100	0
SLEKVCADLIR	787.941	2	1xCarbamidomethyl [C6]; 1xTMT6plex [N-Term]; 1xAcetyl [K4(100)]	P60867	K4(Acetyl): 100	0
TIILYDTNLPDVSAKDFEK	894.824	3	1xAcetyl [K15(100)]; 1xTMT6plex [K19(100)]	P97328	K15(Acetyl): 100; K19(TMT6plex): 100	0
TANLDKEVNK	816.471	2	1xAcetyl [K6(100)]; 1xTMT6plex [K10(100)]	Q922D8	K6(Acetyl): 100; K10(TMT6plex): 100	0
FKDIFQEIYDK	973.537	2	1xAcetyl [K2(100)]; 1xTMT6plex [K11(100)]	O88844	K2(Acetyl): 100; K11(TMT6plex): 100	0
LVKDVFISAAER	809.971	2	1xTMT6plex [N-Term]; 1xAcetyl [K3(100)]	O09061	K3(Acetyl): 100	0
AILSTKPPGTFLLR	893.045	2	1xTMT6plex [N-Term]; 1xAcetyl [K6(100)]	P42227	K6(Acetyl): 100	0
VIPSPFKYADVVTTTTHK	835.474	3	1xAcetyl [K7(100)]; 1xTMT6plex [K18(100)]	Q9CZN7	K7(Acetyl): 100; K18(TMT6plex): 100	0
LDPGSPELQQVLKHDLVMNVYR	946.841	3	1xTMT6plex [N-Term]; 1xOxidation [M18(100)]; 1xAcetyl [K13(100)]	P19096	K13(Acetyl): 100; M18(Oxidation): 100	0
LFPLNQEDVPDKFK	730.744	3	1xAcetyl [K12(100)]; 1xTMT6plex [K14(100)]	Q99LC8	K12(Acetyl): 100; K14(TMT6plex): 100	0
ALVSTKWLAESIR	873.011	2	1xTMT6plex [N-Term]; 1xAcetyl [K6(100)]	P52196	K6(Acetyl): 100	0
LEETYTNKDVDKALLK	1211.68	2	2xAcetyl [K8(100); K12(100)]; 1xTMT6plex [K16(100)]	P54869	K8(Acetyl): 100; K12(Acetyl): 100; K16(TMT6plex): 100	0
NIDVLKATAEEISSK	1059.61	2	1xAcetyl [K6(100)]; 1xTMT6plex [K15(100)]	Q9CQ62	K6(Acetyl): 100; K15(TMT6plex): 100	0
AVGKVIPELNGK	863.037	2	1xAcetyl [K4(100)]; 1xTMT6plex [K12(100)]	P16858	K4(Acetyl): 100; K12(TMT6plex): 100	0
RPCFSALTVDETYVPK	718.707	3	1xCarbamidomethyl [C3]; 1xTMT6plex [N-Term]; 1xAcetyl [K16(100)]	P07724	K16(Acetyl): 100	0
GSAITGPVAKECADLWPR	733.718	3	1xCarbamidomethyl [C12]; 1xTMT6plex [N-Term]; 1xAcetyl [K10(100)]	P62830	K10(Acetyl): 100	0
ANQQLEKDLNLMDIK	763.755	3	1xOxidation [M12(100)]; 1xAcetyl [K7(100)]; 1xTMT6plex [K15(100)]	Q3UQ44	K7(Acetyl): 100; M12(Oxidation): 100; K15(TMT6plex): 100	0
EAHFLVEELKK	615.029	3	1xAcetyl [K10(99.9)]; 1xTMT6plex [K11(99.9)]	Q05421	K10(Acetyl): 99.92; K11(TMT6plex): 99.92	0
RPFTQNLGLEELGIELDPKGR	885.155	3	1xTMT6plex [N-Term]; 1xAcetyl [K19(100)]	O08749	K19(Acetyl): 100	0
LVPGWTKPITIGR	855.019	2	1xTMT6plex [N-Term]; 1xAcetyl [K7(100)]	P54071	K7(Acetyl): 100	0
YDEGAIEKLLCSGVIEQHETK	973.843	3	1xCarbamidomethyl [C11]; 1xAcetyl [K8(100)]; 1xTMT6plex [K21(100)]	Q7TNE1	K8(Acetyl): 100; K21(TMT6plex): 100	0
GQFSTDELVAEVEKR	660.347	3	1xTMT6plex [N-Term]; 1xAcetyl [K14(100)]	Q68FD5	K14(Acetyl): 100	0
QTALAELVKHKPK	548.848	4	1xAcetyl [K9(100)]; 2xTMT6plex [K11(100); K13(100)]	P07724	K9(Acetyl): 100; K11(TMT6plex): 100; K13(TMT6plex): 100	0
DAVITSNGLLTDKYK	713.408	3	1xAcetyl [K13(100)]; 1xTMT6plex [K15(100)]	Q99K67	K13(Acetyl): 100; K15(TMT6plex): 100	0
SAQLGFKTVCIEK	661.044	3	1xCarbamidomethyl [C10]; 1xAcetyl [K7(100)]; 1xTMT6plex [K13(100)]	O08749	K7(Acetyl): 100; K13(TMT6plex): 100	0
QTKGLYPAPLK	858.524	2	1xAcetyl [K3(100)]; 1xTMT6plex [K11(100)]	Q8BMS1	K3(Acetyl): 100; K11(TMT6plex): 100	0
YFPTQALNFAFKDK	730.738	3	1xAcetyl [K12(100)]; 1xTMT6plex [K14(100)]	P48962; P51881	K12(Acetyl): 100; K14(TMT6plex): 100	0
WTFEELGKQSR	826.434	2	1xTMT6plex [N-Term]; 1xAcetyl [K8(100)]	Q8BGA8	K8(Acetyl): 100	0
EDDKPETVIK	837.471	2	1xAcetyl [K4(100)]; 1xTMT6plex [K10(100)]	Q9WTP7	K4(Acetyl): 100; K10(TMT6plex): 100	0
NSNPALNDNLEKGLLK	747.426	3	1xAcetyl [K12(100)]; 1xTMT6plex [K16(100)]	Q9Z1Q5	K12(Acetyl): 100; K16(TMT6plex): 100	0
TSAAPGGVPLQPQDLEFTK	1114.09	2	1xTMT6plex [N-Term]; 1xAcetyl [K19(100)]	Q9DB77	K19(Acetyl): 100	0
VRPSDEVCKVLYK	698.399	3	1xCarbamidomethyl [C8]; 1xAcetyl [K9(100)]; 1xTMT6plex [K13(100)]	Q91WT9	K9(Acetyl): 100; K13(TMT6plex): 100	0
DVKGQIGAPMPGK	605.346	3	1xOxidation [M10(100)]; 1xAcetyl [K3(100)]; 1xTMT6plex [K13(100)]	Q05920	K3(Acetyl): 100; M10(Oxidation): 100; K13(TMT6plex): 100	0
EYGCPCITGKPK	955.499	2	2xCarbamidomethyl [C4; C6]; 1xAcetyl [K10(100)]; 1xTMT6plex [K12(100)]	Q8K0D5	K10(Acetyl): 100; K12(TMT6plex): 100	0
IVQAEGEAEAAK	743.9	2	1xTMT6plex [N-Term]; 1xAcetyl [K12(100)]	O35129	K12(Acetyl): 100	0
DQVIYPDGKEDQK	679.029	3	1xAcetyl [K9(100)]; 1xTMT6plex [K13(100)]	P55096	K9(TMT6plex): 100; K13(Acetyl): 100	0
EAALGAGFSDK	668.849	2	1xTMT6plex [N-Term]; 1xAcetyl [K11(100)]	Q99JY0	K11(Acetyl): 100	0
ALKYCAGWADK	891.984	2	1xCarbamidomethyl [C5]; 1xAcetyl [K3(100)]; 1xTMT6plex [K11(100)]	P24549	K3(Acetyl): 100; K11(TMT6plex): 100	0
VQKHQAFEAELSANQSR	738.72	3	1xTMT6plex [N-Term]; 1xAcetyl [K3(100)]	P16546	K3(Acetyl): 100	0
GTLSFIAKDDEGATHEK	773.746	3	1xAcetyl [K8(100)]; 1xTMT6plex [K17(100)]	O54774	K8(Acetyl): 100; K17(TMT6plex): 100	0
VEKHYLFYDGESVSGK	786.75	3	1xAcetyl [K3(100)]; 1xTMT6plex [K16(100)]	P40336-2	K3(Acetyl): 100; K16(TMT6plex): 100	0
LHDALSAKSK	523.983	3	1xAcetyl [K8(99.8)]; 1xTMT6plex [K10(99.8)]	P97807	K8(Acetyl): 99.83; K10(TMT6plex): 99.83	0
VPSIKANAGEESVMNLDK	806.771	3	1xAcetyl [K5(100)]; 1xTMT6plex [K18(100)]	Q8K2B3	K5(Acetyl): 100; M14(Oxidation): 100; K18(TMT6plex): 100	0
IVKDSLSDEVVR	815.965	2	1xTMT6plex [N-Term]; 1xAcetyl [K3(100)]	Q2TPA8	K3(Acetyl): 100	0
GYGFGMVKIDLK	914.524	2	1xAcetyl [K8(100)]; 1xTMT6plex [K12(100)]	Q60931	K8(Acetyl): 100; K12(TMT6plex): 100	0
YLMDEGAHLHIYDPKVPR	809.089	3	1xTMT6plex [N-Term]; 1xAcetyl [K15(100)]	O70475	K15(Acetyl): 100	0
LTTVLTTHHHWDHAGGNEKLVK	499.944	6	1xAcetyl [K19(100)]; 1xTMT6plex [K22(100)]	Q99KB8	K19(Acetyl): 100; K22(TMT6plex): 100	0
DGKYSQVLANGLDNK	708.056	3	1xAcetyl [K3(100)]; 1xTMT6plex [K15(100)]	P62270	K3(Acetyl): 100; K15(TMT6plex): 100	0
QQFHDAKFMADTDLDPGCTLNK	1018.17	3	1xCarbamidomethyl [C18]; 1xAcetyl [K7(100)]; 1xTMT6plex [K22(100)]	Q9D0R2	K7(Acetyl): 100; K22(TMT6plex): 100	0
EVEEDEYKAFYK	1025.53	2	1xAcetyl [K8(100)]; 1xTMT6plex [K12(100)]	P08113	K8(Acetyl): 100; K12(TMT6plex): 100	0
LKGELESSDQVR	816.443	2	1xTMT6plex [N-Term]; 1xAcetyl [K2(100)]	Q99PL5	K2(Acetyl): 100	0
QQLEVFMKK	825.986	2	1xAcetyl [K8(99.9)]; 1xTMT6plex [K9(99.9)]	O35490	K8(Acetyl): 100; K9(TMT6plex): 100	0
NQVTATKADGSTQVIDTK	793.104	3	1xAcetyl [K7(100)]; 1xTMT6plex [K18(100)]	O08749	K7(Acetyl): 100; K18(TMT6plex): 100	0
DYVVKHALPLVGHR	469.525	4	1xTMT6plex [N-Term]; 1xAcetyl [K5(100)]	P08003	K5(Acetyl): 100	0
EKYGIVDYMIEQSGPPSK	847.784	3	1xAcetyl [K2(100)]; 1xTMT6plex [K18(100)]	P08003	K2(Acetyl): 100; K18(TMT6plex): 100	0
EVDRNEGLKFAR	568.978	3	1xTMT6plex [N-Term]; 1xAcetyl [K9(100)]	P35293	K9(Acetyl): 100	0
IAQAQGLKDGYR	795.943	2	1xTMT6plex [N-Term]; 1xAcetyl [K8(100)]	Q9D0S9	K8(Acetyl): 100	0
LGAHDNLKLTITQDGNK	780.109	3	1xAcetyl [K8(100)]; 1xTMT6plex [K17(100)]	P55050	K8(Acetyl): 100; K17(TMT6plex): 100	0
AYPTFHYYHYGKLVEK	629.839	4	1xAcetyl [K12(100)]; 1xTMT6plex [K16(100)]	Q921X9	K12(Acetyl): 100; K16(TMT6plex): 100	0
HIGYDDSAKGFDFK	700.698	3	1xAcetyl [K9(100)]; 1xTMT6plex [K14(100)]	Q91X83	K9(Acetyl): 100; K14(TMT6plex): 100	0
EDLVYQAKLAEQAER	678.695	3	1xTMT6plex [N-Term]; 1xAcetyl [K8(100)]	P62259	K8(Acetyl): 100	0
AGTEETILYSDIDLKK	766.096	3	1xAcetyl [K15(99.8)]; 1xTMT6plex [K16(99.8)]	Q9JHW2	K15(Acetyl): 99.64; K16(TMT6plex): 99.64	0
QTGALSKAIDR	715.911	2	1xTMT6plex [N-Term]; 1xAcetyl [K7(100)]	Q61102	K7(Acetyl): 100	0
AAQTSDSEKIHLDEK	724.722	3	1xAcetyl [K9(100)]; 1xTMT6plex [K15(100)]	Q93092	K9(Acetyl): 100; K15(TMT6plex): 100	0
SVEAAAELSAKDLK	644.705	3	1xAcetyl [K11(100)]; 1xTMT6plex [K14(100)]	Q9D0J8	K11(Acetyl): 100; K14(TMT6plex): 100	0
IDAMHGVVGPYVKK	672.056	3	1xAcetyl [K13(99.9)]; 1xTMT6plex [K14(99.9)]	Q9D0F9	K13(Acetyl): 99.86; K14(TMT6plex): 99.86	0
RVPQAKPVAVEEK	651.062	3	1xAcetyl [K6(100)]; 1xTMT6plex [K13(100)]	Q8R344	K6(Acetyl): 100; K13(TMT6plex): 100	0
GEVSFPGGKCDPDDQDVIHTALR	928.786	3	1xCarbamidomethyl [C10]; 1xTMT6plex [N-Term]; 1xAcetyl [K9(100)]	Q9CR24	K9(Acetyl): 100	0
ESSFVEKMK	792.938	2	1xAcetyl [K7(100)]; 1xTMT6plex [K9(100)]	P37040	K7(Acetyl): 100; K9(TMT6plex): 100	0
INVYYNEATGGKYVPR	1058.06	2	1xTMT6plex [N-Term]; 1xAcetyl [K12(100)]	P68372	K12(Acetyl): 100	0
LHLMPEGKHNLHLR	496.278	4	1xTMT6plex [N-Term]; 1xAcetyl [K8(100)]	Q8R164	M4(Oxidation): 100; K8(Acetyl): 100	0
WKAYDATCLVK	619.011	3	1xCarbamidomethyl [C8]; 1xAcetyl [K2(100)]; 1xTMT6plex [K11(100)]	Q9R0P3	K2(Acetyl): 100; K11(TMT6plex): 100	0
IVYKMEKDEQIPDGMCIDAEGK	1100.24	3	1xCarbamidomethyl [C16]; 1xAcetyl [K4(100)]; 2xTMT6plex [K7(100); K22(100)]	Q64374	K4(Acetyl): 100; K7(TMT6plex): 100; K22(TMT6plex): 100	0
HQEGEIFDTEKEK	697.364	3	1xAcetyl [K11(99.8)]; 1xTMT6plex [K13(99.8)]	P47911	K11(Acetyl): 99.85; K13(TMT6plex): 99.85	0
GLGDCLVKIYK	883.518	2	1xCarbamidomethyl [C5]; 1xAcetyl [K8(100)]; 1xTMT6plex [K11(100)]	P51881	K8(Acetyl): 100; K11(TMT6plex): 100	0
GYPVYSHTEKSNIAMQK	823.765	3	1xOxidation [M15(100)]; 1xAcetyl [K10(100)]; 1xTMT6plex [K17(100)]	Q91XE0	K10(Acetyl): 100; M15(Oxidation): 100; K17(TMT6plex): 100	0
AEKKGDEYVINGQK	770.107	3	1xAcetyl [K3(99.8)]; 2xTMT6plex [K4(99.8); K14(100)]	P45952	K3(Acetyl): 99.85; K4(TMT6plex): 99.85; K14(TMT6plex): 100	0
LGETYKDHENIIIAK	748.759	3	1xAcetyl [K6(100)]; 1xTMT6plex [K15(100)]	P09103	K6(Acetyl): 100; K15(TMT6plex): 100	0
ARPFPDGLAEDIDKGEVSAR	805.421	3	1xTMT6plex [N-Term]; 1xAcetyl [K14(100)]	P58252	K14(Acetyl): 100	0
TSFGSLKDEDR	763.387	2	1xTMT6plex [N-Term]; 1xAcetyl [K7(100)]	Q91YT0	K7(Acetyl): 100	0
VSSYVAEGGAKDIR	861.964	2	1xTMT6plex [N-Term]; 1xAcetyl [K11(100)]	Q571I9	K11(Acetyl): 100	0
EVQTNDLKEVVNK	1008.57	2	1xAcetyl [K8(100)]; 1xTMT6plex [K13(100)]	P97351	K8(Acetyl): 100; K13(TMT6plex): 100	0
HKQCFLYMVCQTAK	777.399	3	2xCarbamidomethyl [C4; C10]; 1xAcetyl [K2(100)]; 1xTMT6plex [K14(100)]	Q9DCY0	K2(Acetyl): 100; M8(Oxidation): 100; K14(TMT6plex): 100	0
IGDTSVSYKYTSR	874.455	2	1xTMT6plex [N-Term]; 1xAcetyl [K9(100)]	P14733	K9(Acetyl): 100	0
ASIKKGEDFVK	882.518	2	2xAcetyl [K4(100); K5(100)]; 1xTMT6plex [K11(100)]	P08249	K4(Acetyl): 100; K5(Acetyl): 100; K11(TMT6plex): 100	0
TLFVQCDVADQKQLR	698.041	3	1xCarbamidomethyl [C6]; 1xTMT6plex [N-Term]; 1xAcetyl [K12(100)]	Q8VCC1	K12(Acetyl): 100	0
GCWDSIHVVEVQEKSSGR	782.057	3	1xCarbamidomethyl [C2]; 1xTMT6plex [N-Term]; 1xAcetyl [K14(100)]	P47757-4	K14(Acetyl): 100	0
ASFENNCEVGCFAK	952.426	2	2xCarbamidomethyl [C7; C11]; 1xTMT6plex [N-Term]; 1xAcetyl [K14(100)]	O55135	K14(Acetyl): 100	0
DAKDAVDLMK	803.448	2	1xAcetyl [K3(100)]; 1xTMT6plex [K10(100)]	Q8R164	K3(Acetyl): 100; K10(TMT6plex): 100	0
SFVGKQFSANDK	914.505	2	1xAcetyl [K5(100)]; 1xTMT6plex [K12(100)]	Q9D0F9	K5(Acetyl): 100; K12(TMT6plex): 100	0
AAVVESHKLGGTCVNVGCVPK	894.817	3	2xCarbamidomethyl [C13; C18]; 1xAcetyl [K8(100)]; 1xTMT6plex [K21(100)]	P47791	K8(Acetyl): 100; K21(TMT6plex): 100	0
EVVIAQKDK	765.468	2	1xAcetyl [K7(100)]; 1xTMT6plex [K9(100)]	Q3UPL0	K7(Acetyl): 100; K9(TMT6plex): 100	0
EACDQHGPDIYPKFK	769.06	3	1xCarbamidomethyl [C3]; 1xAcetyl [K13(100)]; 1xTMT6plex [K15(100)]	P36552	K13(Acetyl): 100; K15(TMT6plex): 100	0
FEEGGYVVCNTKQNGQWGPEER	952.439	3	1xCarbamidomethyl [C9]; 1xTMT6plex [N-Term]; 1xAcetyl [K12(100)]	O08573	K12(Acetyl): 100	0
EMMKYASDSHTCVDTK	801.717	3	1xCarbamidomethyl [C12]; 1xAcetyl [K4(100)]; 1xTMT6plex [K16(100)]	Q3UNX5-2	K4(Acetyl): 100; K16(TMT6plex): 100	0
DGVIEASINHEKGYVQSK	825.447	3	1xAcetyl [K12(100)]; 1xTMT6plex [K18(100)]	P14685	K12(Acetyl): 100; K18(TMT6plex): 100	0
DQDCDKFNQCGTCTEFK	885.062	3	3xCarbamidomethyl [C4; C10; C13]; 1xAcetyl [K6(100)]; 1xTMT6plex [K17(100)]	Q9WUU7	K6(Acetyl): 100; K17(TMT6plex): 100	0
ALHHGIDLEKIK	469.286	4	1xAcetyl [K10(100)]; 1xTMT6plex [K12(100)]	Q922B2	K10(Acetyl): 100; K12(TMT6plex): 100	0
ADNKLDINLER	786.432	2	1xTMT6plex [N-Term]; 1xAcetyl [K4(100)]	Q8C3X2	K4(Acetyl): 100	0
VDEYDYSKPIQGQQKKPFGEHWR	713.782	5	1xAcetyl [K15(100)]; 2xTMT6plex [K8(100); K16(100)]	Q8K2B3	K8(TMT6plex): 100; K15(Acetyl): 100; K16(TMT6plex): 100	0
ALNHLKENLK	560.678	3	1xAcetyl [K6(100)]; 1xTMT6plex [K10(100)]	P47809	K6(Acetyl): 100; K10(TMT6plex): 100	0
IKPHLMSQEVPEDWDK	818.103	3	1xAcetyl [K2(100)]; 1xTMT6plex [K16(100)]	P09103	K2(Acetyl): 100; K16(TMT6plex): 100	0
AGLEQGSDAGYLAESQK	665.665	3	1xTMT6plex [N-Term]; 1xAcetyl [K17(100)]	Q8BMS1	K17(Acetyl): 100	0
NTKIICQGFTGK	934.031	2	1xCarbamidomethyl [C6]; 1xAcetyl [K3(100)]; 1xTMT6plex [K12(100)]	Q9WUM5	K3(Acetyl): 100; K12(TMT6plex): 100	0
QSMWTSTISSHLATKHLK	639.853	4	1xAcetyl [K15(100)]; 1xTMT6plex [K18(100)]	Q8BVI4	K15(Acetyl): 100; K18(TMT6plex): 100	0
EIKDAISGVGTDEK	654.698	3	1xAcetyl [K3(100)]; 1xTMT6plex [K14(100)]	P14824	K3(Acetyl): 100; K14(TMT6plex): 100	0
ELQHHVKSVTAPYK	535.059	4	1xAcetyl [K7(100)]; 1xTMT6plex [K14(100)]	Q91VA0	K7(Acetyl): 100; K14(TMT6plex): 100	0
QPLPKTEVNQIHEDCK	812.769	3	1xCarbamidomethyl [C15]; 1xAcetyl [K5(100)]; 1xTMT6plex [K16(100)]	Q3UEG6	K5(Acetyl): 100; K16(TMT6plex): 100	0
DAIAQAEMDLKR	544.625	3	1xTMT6plex [N-Term]; 1xAcetyl [K11(100)]	Q3UMR5	K11(Acetyl): 100	0
QKSSGLNLCTGTGSK	680.037	3	1xCarbamidomethyl [C9]; 1xAcetyl [K2(100)]; 1xTMT6plex [K15(100)]	Q8C5H8; Q8C5H8-3	K2(Acetyl): 100; K15(TMT6plex): 100	0
VGAFTVVCKDAEEAKR	760.751	3	1xCarbamidomethyl [C8]; 1xTMT6plex [N-Term]; 2xAcetyl [K9(100); K15(100)]	P05202	K9(Acetyl): 100; K15(TMT6plex): 100	0
TSDEKPVDDIEK	938.501	2	1xAcetyl [K5(100)]; 1xTMT6plex [K12(100)]	Q99N96	K5(Acetyl): 100; K12(TMT6plex): 100	0
AASEKSCNCLLLK	665.366	3	2xCarbamidomethyl [C7; C9]; 1xAcetyl [K5(100)]; 1xTMT6plex [K13(100)]	P17182	K5(Acetyl): 100; K13(TMT6plex): 100	0
EVLHSYLKNYYTPDR	723.71	3	1xTMT6plex [N-Term]; 1xAcetyl [K8(100)]	Q9DC61	K8(Acetyl): 100	0
ETVSEESNVLCLSKSPNK	841.113	3	1xCarbamidomethyl [C11]; 1xAcetyl [K14(100)]; 1xTMT6plex [K18(100)]	P58252	K14(Acetyl): 100; K18(TMT6plex): 100	0
HALIIYDDLSK	520.294	3	1xTMT6plex [N-Term]; 1xAcetyl [K11(100)]	Q03265	K11(Acetyl): 100	0
QENFKTCAELVQEAAR	1083.05	2	1xCarbamidomethyl [C7]; 1xTMT6plex [N-Term]; 1xAcetyl [K5(100)]	Q8VDK1	K5(Acetyl): 100	0
RFEKPLEEK	559.33	3	1xAcetyl [K4(100)]; 1xTMT6plex [K9(100)]	Q9CY58; Q9CY58-2	K4(Acetyl): 100; K9(TMT6plex): 100	0
AHVDEFKSVSK	873.993	2	1xAcetyl [K7(100)]; 1xTMT6plex [K11(100)]	Q91ZJ5	K7(Acetyl): 100; K11(TMT6plex): 100	0
INSYGYGDHYIHIK	651	3	1xTMT6plex [N-Term]; 1xAcetyl [K14(100)]	Q99M87-2; Q99M87	K14(Acetyl): 100	0
EVKPEEVTCSEHCLQK	825.085	3	2xCarbamidomethyl [C9; C13]; 1xAcetyl [K3(100)]; 1xTMT6plex [K16(100)]	Q9WV98	K3(Acetyl): 100; K16(TMT6plex): 100	0
MDATANDITNDQYK	935.937	2	1xTMT6plex [N-Term]; 1xAcetyl [K14(100)]	P08003	K14(Acetyl): 100	0
SGKFTQQDIDEAK	984.027	2	1xAcetyl [K3(100)]; 1xTMT6plex [K13(100)]	Q8K411	K3(Acetyl): 100; K13(TMT6plex): 100	0
LKNEIPNSHILDQYR	704.386	3	1xTMT6plex [N-Term]; 1xAcetyl [K2(100)]	Q91WT9	K2(Acetyl): 100	0
LGGTCVNVGCVPKK	663.703	3	2xCarbamidomethyl [C5; C10]; 1xAcetyl [K13(100)]; 1xTMT6plex [K14(100)]	P47791	K13(Acetyl): 99.86; K14(TMT6plex): 99.86	0
LAIAHHLIKK	411.773	4	1xAcetyl [K9(99.9)]; 1xTMT6plex [K10(99.9)]	Q8JZU0	K9(Acetyl): 99.87; K10(TMT6plex): 99.87	0
VILHLKEDQTEYLEER	762.745	3	1xTMT6plex [N-Term]; 1xAcetyl [K6(100)]	P07901; P11499	K6(Acetyl): 100	0
YAEKLIQEGK	839.992	2	1xAcetyl [K4(100)]; 1xTMT6plex [K10(100)]	Q8CGC7	K4(Acetyl): 100; K10(TMT6plex): 100	0
FRPDMEEEEAKK	670.35	3	1xAcetyl [K11(100)]; 1xTMT6plex [K12(100)]	P70195	K11(Acetyl): 100; K12(TMT6plex): 100	0
AAIISAEGDSK	666.863	2	1xTMT6plex [N-Term]; 1xAcetyl [K11(100)]	P67778	K11(Acetyl): 100	0
DSHKLEDFMIQK	664.359	3	1xAcetyl [K4(100)]; 1xTMT6plex [K12(100)]	P56593	K4(Acetyl): 100; K12(TMT6plex): 100	0
LKEDTQVADVTTSR	611.996	3	1xTMT6plex [N-Term]; 1xAcetyl [K2(100)]	P19096	K2(Acetyl): 100	0
AWQEKNHPWLELSDVHR	604.813	4	1xTMT6plex [N-Term]; 1xAcetyl [K5(100)]	Q91VA6	K5(Acetyl): 100	0
LGGDLGTYVINKQTPNK	773.44	3	1xAcetyl [K12(100)]; 1xTMT6plex [K17(100)]	O35943	K12(Acetyl): 100; K17(TMT6plex): 100	0
FAQEHVAPLVSSMDENSKMEK	959.822	3	1xAcetyl [K18(100)]; 1xTMT6plex [K21(100)]	Q9DBL1	K18(Acetyl): 100; K21(TMT6plex): 100	0
IISSIEQKEENK	959.548	2	1xAcetyl [K8(100)]; 1xTMT6plex [K12(100)]	P62259	K8(Acetyl): 100; K12(TMT6plex): 100	0
MEEFKDQLPADECNK	785.384	3	1xCarbamidomethyl [C13]; 1xAcetyl [K5(100)]; 1xTMT6plex [K15(100)]	P38647	K5(Acetyl): 100; K15(TMT6plex): 100	0
FVYTCNECKHHVETR	563.519	4	2xCarbamidomethyl [C5; C8]; 1xTMT6plex [N-Term]; 1xAcetyl [K9(100)]	P45481; B2RWS6	K9(Acetyl): 100	0
FTFIEKCNNPR	848.938	2	1xCarbamidomethyl [C7]; 1xTMT6plex [N-Term]; 1xAcetyl [K6(100)]	P80317	K6(Acetyl): 100	0
WGVDLQTEHEKYLVR	715.381	3	1xTMT6plex [N-Term]; 1xAcetyl [K11(100)]	Q8BGV0	K11(Acetyl): 100	0
VEHVVSVLEKK	589.697	3	1xAcetyl [K]; 1xTMT6plex [K]	Q6P5E4	K10(Acetyl): 50; K10(TMT6plex): 50; K11(Acetyl): 50; K11(TMT6plex): 50	0
YHEALAKGDVTTQVALQPALK	918.524	3	1xAcetyl [K7(100)]; 1xTMT6plex [K21(100)]	P09671	K7(Acetyl): 100; K21(TMT6plex): 100	0
ALHGEQYLELYKPLPR	733.411	3	1xTMT6plex [N-Term]; 1xAcetyl [K12(100)]	P51660	K12(Acetyl): 100	0
EGQESPASPPEWKDR	661.991	3	1xTMT6plex [N-Term]; 1xAcetyl [K13(100)]	Q9DBT9	K13(Acetyl): 100	0
AVLVTGADSGFGHGLAKHLDK	649.118	4	1xAcetyl [K17(100)]; 1xTMT6plex [K21(100)]	P51658	K17(Acetyl): 100; K21(TMT6plex): 100	0
ALKPTVFPTVPR	532.994	3	1xTMT6plex [N-Term]; 1xAcetyl [K3(100)]	Q8JZR0	K3(Acetyl): 100	0
LVEVIKTPMTSQK	664.06	3	1xAcetyl [K6(100)]; 1xTMT6plex [K13(100)]	Q61425	K6(Acetyl): 100; M9(Oxidation): 100; K13(TMT6plex): 100	0
ANIQDVEKDEDGKEHK	646.849	4	1xAcetyl [K8(100)]; 2xTMT6plex [K13(100); K16(100)]	Q9JL35	K8(Acetyl): 100; K13(TMT6plex): 100; K16(TMT6plex): 100	0
YKFGTCTGILTSLEEHSEQLK	736.139	4	1xCarbamidomethyl [C6]; 1xAcetyl [K2(100)]; 1xTMT6plex [K21(100)]	Q8BH86	K2(Acetyl): 100; K21(TMT6plex): 100	0
AFSKPPCPQPPCKEPILAAQAVPR	790.685	4	2xCarbamidomethyl [C7; C12]; 1xAcetyl [K4(100)]; 1xTMT6plex [K13(100)]	Q9R123	K4(Acetyl): 100; K13(TMT6plex): 100	0
DGTVTAGNASGVSDGAGAVIIASEDAVK	935.143	3	1xTMT6plex [N-Term]; 1xAcetyl [K28(100)]	Q8BWT1	K28(Acetyl): 100	0
ANAGEESVMNLDK	555.604	3	1xTMT6plex [N-Term]; 1xOxidation [M9(100)]; 1xAcetyl [K13(100)]	Q8K2B3	M9(Oxidation): 100; K13(Acetyl): 100	0
GLEKAGLLTK	765.486	2	1xAcetyl [K4(100)]; 1xTMT6plex [K10(100)]	Q91YI0	K4(Acetyl): 100; K10(TMT6plex): 100	0
QVEILNQYPHFK	893.988	2	1xTMT6plex [N-Term]; 1xAcetyl [K12(100)]	Q9D379	K12(Acetyl): 100	0
CADFGMAADKNK	615.306	3	1xCarbamidomethyl [C1]; 1xOxidation [M6(100)]; 1xAcetyl [K10(100)]; 1xTMT6plex [K12(100)]	Q99MN9	M6(Oxidation): 100; K10(Acetyl): 99.83; K12(TMT6plex): 99.83	0
QLAPIWDKLGETYKDHENIIIAK	856.991	4	1xAcetyl [K8(100)]; 2xTMT6plex [K14(100); K23(100)]	P09103	K8(Acetyl): 100; K14(TMT6plex): 100; K23(TMT6plex): 100	0
VIADNVKDWSK	888.009	2	1xAcetyl [K7(100)]; 1xTMT6plex [K11(100)]	P17751	K7(Acetyl): 100; K11(TMT6plex): 100	0
NECFLQHKDDNPSLPPFERPEAEAMCTSFK	1024.49	4	2xCarbamidomethyl [C3; C26]; 1xAcetyl [K8(100)]; 1xTMT6plex [K30(100)]	P07724	K8(Acetyl): 100; K30(TMT6plex): 100	0
VISHAISEHVEDAGVHSGDATLMLPTQTISQGAIEK	1008.01	4	1xTMT6plex [N-Term]; 1xOxidation [M23(100)]; 1xAcetyl [K36(100)]	Q8C196	M23(Oxidation): 100; K36(Acetyl): 100	0
IYGDIIYTSAKDKR	715.076	3	1xAcetyl [K11(100)]; 1xTMT6plex [K13(100)]	Q8BWF0	K11(Acetyl): 100; K13(TMT6plex): 100	0
RSEPEPQILDFQTQQYK	793.411	3	1xTMT6plex [N-Term]; 1xAcetyl [K17(100)]	Q9R0H0; Q9R0H0-2	K17(Acetyl): 100	0
QGTFHSQQALEYGTKLVGGTTPGK	1002.54	3	1xAcetyl [K15(100)]; 1xTMT6plex [K24(100)]	Q9WUM5	K15(Acetyl): 100; K24(TMT6plex): 100	0
AVTKYTSAK	734.941	2	1xAcetyl [K4(100)]; 1xTMT6plex [K9(100)]	Q64524	K4(Acetyl): 100; K9(TMT6plex): 100	0
FSGWYDADLSPAGHEEAKR	803.054	3	1xTMT6plex [N-Term]; 1xAcetyl [K18(100)]	Q9DBJ1	K18(Acetyl): 100	0
KFSGVYLEKEVVEK	719.086	3	1xAcetyl [K9(100)]; 1xTMT6plex [K14(100)]	P40936	K9(Acetyl): 100; K14(TMT6plex): 100	0
DAAKPVIELYK	583.018	3	1xAcetyl [K4(100)]; 1xTMT6plex [K11(100)]	Q9WUR9	K4(Acetyl): 100; K11(TMT6plex): 100	0
IQEYEKQLEK	904.515	2	1xAcetyl [K6(100)]; 1xTMT6plex [K10(100)]	Q9DCX2	K6(Acetyl): 100; K10(TMT6plex): 100	0
IEYDDQNDGSCDVK	964.92	2	1xCarbamidomethyl [C11]; 1xTMT6plex [N-Term]; 1xAcetyl [K14(100)]	Q80X90	K14(Acetyl): 100	0
TGTCGYCGLQFKQHHH	551.259	4	2xCarbamidomethyl [C4; C7]; 1xTMT6plex [N-Term]; 1xAcetyl [K12(100)]	P52503	K12(Acetyl): 100	0
AISPDKDNFHFEVK	716.389	3	1xAcetyl [K6(100)]; 1xTMT6plex [K14(100)]	Q61941	K6(Acetyl): 100; K14(TMT6plex): 100	0
GKPDVVVKEDEEYKR	630.862	4	1xAcetyl [K2(100)]; 2xTMT6plex [K8(100); K14(100)]	Q8QZT1	K2(Acetyl): 100; K8(TMT6plex): 100; K14(TMT6plex): 100	0
GASAINWTLIHGDKK	704.405	3	1xAcetyl [K14(99.8)]; 1xTMT6plex [K15(99.8)]	Q8R0Y6	K14(Acetyl): 50; K14(TMT6plex): 50; K15(Acetyl): 50; K15(TMT6plex): 50	0
EFTQGVKPDWTIAR	640.346	3	1xTMT6plex [N-Term]; 1xAcetyl [K7(100)]	Q8BHE8	K7(Acetyl): 100	0
STLNEIYFGKTK	634.363	3	1xAcetyl [K10(100)]; 1xTMT6plex [K12(100)]	P47757-4	K10(Acetyl): 100; K12(TMT6plex): 100	0
TAHIVLEDGTKMK	653.703	3	1xOxidation [M12(100)]; 1xAcetyl [K11(100)]; 1xTMT6plex [K13(100)]	Q8C196	K11(Acetyl): 100; M12(Oxidation): 100; K13(TMT6plex): 100	0
EMLQQSKILK	578.679	3	1xOxidation [M2(100)]; 1xAcetyl [K7(100)]; 1xTMT6plex [K10(100)]	P07901; P11499	M2(Oxidation): 100; K7(Acetyl): 100; K10(TMT6plex): 100	0
TLTPGGHAEHDGQPYCHKPCYGILFGPK	728.367	5	2xCarbamidomethyl [C16; C20]; 1xAcetyl [K18(100)]; 1xTMT6plex [K28(100)]	Q9DCT8	K18(Acetyl): 100; K28(TMT6plex): 100	0
FETKVTTLDNGLR	882.988	2	1xTMT6plex [N-Term]; 1xAcetyl [K4(100)]	Q9DC61	K4(Acetyl): 100	0
YPEIEEKLHEEIDR	691.022	3	1xTMT6plex [N-Term]; 1xAcetyl [K7(100)]	Q05421	K7(Acetyl): 100	0
YDLGGMVMVKDNHVVAAGSMER	884.104	3	1xTMT6plex [N-Term]; 1xAcetyl [K10(100)]	Q91X91	K10(Acetyl): 100	0
FGHTFCKYSEEMK	727.356	3	1xCarbamidomethyl [C6]; 1xOxidation [M12(100)]; 1xAcetyl [K7(100)]; 1xTMT6plex [K13(100)]	P42669	K7(Acetyl): 100; M12(Oxidation): 100; K13(TMT6plex): 100	0
AQYEALAQKNR	781.926	2	1xTMT6plex [N-Term]; 1xAcetyl [K9(100)]	P05784	K9(Acetyl): 100	0
LHQECEKLK	562.32	3	1xCarbamidomethyl [C5]; 1xAcetyl [K7(100)]; 1xTMT6plex [K9(100)]	Q61699	K7(Acetyl): 100; K9(TMT6plex): 100	0
DIGNIISDAMKK	602.346	3	1xAcetyl [K11(99.9)]; 1xTMT6plex [K12(99.9)]	P63038	K11(Acetyl): 99.89; K12(TMT6plex): 99.89	0
YEYGIFNQKIR	567.977	3	1xTMT6plex [N-Term]; 1xAcetyl [K9(100)]	Q9ET01	K9(Acetyl): 100	0
YILGNPLNSGINQGPQIDKEQHNK	795.182	4	1xAcetyl [K19(100)]; 1xTMT6plex [K24(100)]	O35945	K19(Acetyl): 100; K24(TMT6plex): 100	0
LFVEDSIHDQFVQK	659.348	3	1xTMT6plex [N-Term]; 1xAcetyl [K14(100)]	Q8R0Y6	K14(Acetyl): 100	0
VLSKHNFGPITTDIR	657.041	3	1xTMT6plex [N-Term]; 1xAcetyl [K4(100)]	Q9D6Y7	K4(Acetyl): 100	0
THLPGFVEQAGALKAK	723.092	3	1xAcetyl [K14(100)]; 1xTMT6plex [K16(100)]	P99029	K14(Acetyl): 100; K16(TMT6plex): 100	0
VSSDNVADLHDK	785.898	2	1xTMT6plex [N-Term]; 1xAcetyl [K12(100)]	O55234	K12(Acetyl): 100	0
TSEWIGTLVKQHR	609.341	3	1xTMT6plex [N-Term]; 1xAcetyl [K10(100)]	Q61694	K10(Acetyl): 100	0
YKPVCNQVECHPYLNQGKLLDFCR	885.449	4	3xCarbamidomethyl [C5; C10; C23]; 1xAcetyl [K18(100)]; 1xTMT6plex [K2(100)]	P70694	K2(TMT6plex): 100; K18(Acetyl): 100	0
IQKPTLDKPSAETFVK	844.506	3	1xAcetyl [K16(100)]; 2xTMT6plex [K3(100); K8(100)]	O70503	K3(Acetyl): 100; K8(TMT6plex): 100; K16(TMT6plex): 100	0
GVQKILQDYK	846.507	2	1xAcetyl [K4(100)]; 1xTMT6plex [K10(100)]	P56480	K4(Acetyl): 100; K10(TMT6plex): 100	0
SALVDEKDQDSK	917.992	2	1xAcetyl [K7(100)]; 1xTMT6plex [K12(100)]	Q80Y14	K7(Acetyl): 100; K12(TMT6plex): 100	0
VLQYYQESEKPEELGSVTVQK	985.531	3	1xAcetyl [K10(100)]; 1xTMT6plex [K21(100)]	Q791V5	K10(Acetyl): 100; K21(TMT6plex): 100	0
AEAQIAAKNLDK	886.519	2	1xAcetyl [K8(100)]; 1xTMT6plex [K12(100)]	P05202	K8(Acetyl): 100; K12(TMT6plex): 100	0
QKQDDFALASQQK	669.701	3	1xAcetyl [K2(100)]; 1xTMT6plex [K13(100)]	Q921H8	K2(Acetyl): 100; K13(TMT6plex): 100	0
VLGTAGSEEGKK	559.325	3	1xAcetyl [K11(99.8)]; 1xTMT6plex [K12(99.8)]	P47199	K11(Acetyl): 99.82; K12(TMT6plex): 99.82	0
LTAYEFAKQK	849.994	2	1xAcetyl [K8(100)]; 1xTMT6plex [K10(100)]	Q8VCR2-2	K8(Acetyl): 100; K10(TMT6plex): 100	0
LEYGGMGHEVQVEHIKAYVTR	672.6	4	1xTMT6plex [N-Term]; 1xAcetyl [K16(100)]	Q8R1G2	K16(Acetyl): 100	0
EQVIKAVVPAK	561.357	3	1xAcetyl [K5(100)]; 1xTMT6plex [K11(100)]	Q91X83	K5(Acetyl): 100; K11(TMT6plex): 100	0
VGNGFEEGTTQGPLINEKAVEK	705.132	4	1xAcetyl [K18(100)]; 1xTMT6plex [K22(100)]	Q8BWF0	K18(Acetyl): 100; K22(TMT6plex): 100	0
YPAPVTSLKPRPDGTWDVETPQGSVR	781.911	4	1xTMT6plex [N-Term]; 1xAcetyl [K9(100)]	Q9DBT9	K9(Acetyl): 100	0
LSTLDVTHAPLVDKFWQFGGNER	967.841	3	1xTMT6plex [N-Term]; 1xAcetyl [K14(100)]	Q5FW57	K14(Acetyl): 100	0
AHSNILKTAMDNSEIAGEK	843.784	3	1xAcetyl [K7(100)]; 1xTMT6plex [K19(100)]	Q8CAQ8-5; Q8CAQ8-3	K7(Acetyl): 100; K19(TMT6plex): 100	0
MIQHAVFKELVK	648.389	3	1xAcetyl [K8(100)]; 1xTMT6plex [K12(100)]	P14576	K8(Acetyl): 100; K12(TMT6plex): 100	0
ASQRPDVLTTGGGNPIGDKLNIMTAGSR	1033.21	3	1xTMT6plex [N-Term]; 1xAcetyl [K19(100)]	P24270	K19(Acetyl): 100	0
GISEETTTGVHNLYK	960.498	2	1xTMT6plex [N-Term]; 1xAcetyl [K15(100)]	P50247	K15(Acetyl): 100	0
ALLNNSHYYHMAHGKDFASR	524.66	5	1xTMT6plex [N-Term]; 1xOxidation [M11(100)]; 1xAcetyl [K15(100)]	O08749	M11(Oxidation): 100; K15(Acetyl): 100	0
GVFTKELPSGK	554.999	3	1xAcetyl [K5(100)]; 1xTMT6plex [K11(100)]	O08709	K5(Acetyl): 100; K11(TMT6plex): 100	0
EPWVEQDKFGK	932.004	2	1xAcetyl [K8(100)]; 1xTMT6plex [K11(100)]	P49429	K8(Acetyl): 100; K11(TMT6plex): 100	0
YPNAELAWCQEEHKNQGYYDYVKPR	915.45	4	1xCarbamidomethyl [C9]; 1xAcetyl [K14(100)]; 1xTMT6plex [K23(100)]	Q60597	K14(Acetyl): 100; K23(TMT6plex): 100	0
LGKEAGLKPFEQVK	758.464	3	1xAcetyl [K3(100)]; 2xTMT6plex [K8(100); K14(100)]	P41216	K3(Acetyl): 100; K8(TMT6plex): 100; K14(TMT6plex): 100	0
FEKEAAEMGK	820.44	2	1xAcetyl [K3(100)]; 1xTMT6plex [K10(100)]	P10126; P62631	K3(Acetyl): 100; K10(TMT6plex): 100	0
IHSDIVKTQVFK	639.051	3	1xAcetyl [K7(100)]; 1xTMT6plex [K12(100)]	Q9ET01	K7(Acetyl): 100; K12(TMT6plex): 100	0
YFDPANGKFSK	591.991	3	1xAcetyl [K8(100)]; 1xTMT6plex [K11(100)]	P58252	K8(Acetyl): 100; K11(TMT6plex): 100	0
QHVIPGMFKEVYQK	735.416	3	1xAcetyl [K9(100)]; 1xTMT6plex [K14(100)]	P28271	K9(Acetyl): 100; K14(TMT6plex): 100	0
VECGSKYPEAPPSVR	973.995	2	1xCarbamidomethyl [C3]; 1xTMT6plex [N-Term]; 1xAcetyl [K6(100)]	Q9D2M8	K6(Acetyl): 100	0
AINEAYKEDYHK	661.018	3	1xAcetyl [K7(100)]; 1xTMT6plex [K12(100)]	P14824	K7(Acetyl): 100; K12(TMT6plex): 100	0
QQQAKFDQCVLDK	703.379	3	1xCarbamidomethyl [C9]; 1xAcetyl [K5(100)]; 1xTMT6plex [K13(100)]	Q9DCJ5	K5(Acetyl): 100; K13(TMT6plex): 100	0
IQGEYKYTQVGPDHNR	726.037	3	1xTMT6plex [N-Term]; 1xAcetyl [K6(100)]	O70133-2	K6(Acetyl): 100	0
AVIVKNIDDGTSDRPYSHALVAGIDR	764.161	4	1xTMT6plex [N-Term]; 1xAcetyl [K5(100)]	P61358	K5(Acetyl): 100	0
SDGPEGQGQGQLLIKTVK	785.781	3	1xAcetyl [K15(100)]; 1xTMT6plex [K18(100)]	Q6ZQH8	K15(Acetyl): 100; K18(TMT6plex): 100	0
LASVPAGGAVAVSAAPGSAAPAAGSAPAAAEEKKDEK	1001.8	4	1xAcetyl [K]; 2xTMT6plex [K37(99.7); K]	P99027	K33(Acetyl): 49.87; K33(TMT6plex): 50.13; K34(Acetyl): 49.87; K34(TMT6plex): 50.13; K37(TMT6plex): 99.73	0
SLTKDLGGNAK	802.475	2	1xAcetyl [K4(100)]; 1xTMT6plex [K11(100)]	Q9D6R2	K4(Acetyl): 100; K11(TMT6plex): 100	0
DWVSDTKDELGK	947.003	2	1xAcetyl [K7(100)]; 1xTMT6plex [K12(100)]	P97313	K7(Acetyl): 100; K12(TMT6plex): 100	0
LYCENEKDPK	898.467	2	1xCarbamidomethyl [C3]; 1xAcetyl [K7(100)]; 1xTMT6plex [K10(100)]	Q8BIJ6	K7(Acetyl): 100; K10(TMT6plex): 100	0
FNAKFAVELEGEQPISVPPSTNHTVYR	826.181	4	1xTMT6plex [N-Term]; 1xAcetyl [K4(100)]	Q8CHT0	K4(Acetyl): 100	0
QGQIINPSEDPHLPQEEVLK	848.117	3	1xTMT6plex [N-Term]; 1xAcetyl [K20(100)]	P50136	K20(Acetyl): 100	0
SQGKVLQATVVAVGSGGK	729.435	3	1xAcetyl [K4(100)]; 1xTMT6plex [K18(100)]	Q64433	K4(Acetyl): 100; K18(TMT6plex): 100	0
GVNQFGNKYIQQTKPLTLER	945.536	3	1xAcetyl [K8(100)]; 1xTMT6plex [K14(100)]	Q9CQF3	K8(Acetyl): 100; K14(TMT6plex): 100	0
SQGTALEKYAK	848.487	2	1xAcetyl [K8(100)]; 1xTMT6plex [K11(100)]	P14152	K8(Acetyl): 100; K11(TMT6plex): 100	0
IISSIEQKEENKGGEDK	659.12	4	1xAcetyl [K8(100)]; 2xTMT6plex [K12(100); K17(100)]	P62259	K8(Acetyl): 100; K12(TMT6plex): 100; K17(TMT6plex): 100	0
ITLPAPNPDHVGGYK	617.338	3	1xTMT6plex [N-Term]; 1xAcetyl [K15(100)]	Q9QXX4	K15(Acetyl): 100	0
VSSDQLSSENLTSAVGQKIASPNR	920.484	3	1xTMT6plex [N-Term]; 1xAcetyl [K18(100)]	Q8CC88	K18(Acetyl): 100	0
WDPDKTGDKPR	605.664	3	1xAcetyl [K5(100)]; 1xTMT6plex [K9(100)]	Q9CQA3	K5(Acetyl): 100; K9(TMT6plex): 100	0
YNALKIPVPEDK	944.052	2	1xAcetyl [K5(100)]; 1xTMT6plex [K12(100)]	Q9DCX2	K5(Acetyl): 100; K12(TMT6plex): 100	0
EGHPVTSEPSRPEPAVFK	745.724	3	1xTMT6plex [N-Term]; 1xAcetyl [K18(100)]	P52196	K18(Acetyl): 100	0
TSASHHPGKPLSGMKILDVGCGGGLLTEPLGR	752.607	5	1xCarbamidomethyl [C21]; 1xOxidation [M14(100)]; 1xAcetyl [K9(99.2)]; 1xTMT6plex [K15(99.2)]	Q8BMS4	K9(Acetyl): 99.19; M14(Oxidation): 100; K15(TMT6plex): 99.19	0
LVEKGETDLIQK	625.039	3	1xAcetyl [K4(100)]; 1xTMT6plex [K12(100)]	Q6PB66	K4(Acetyl): 100; K12(TMT6plex): 100	0
GVEVTVGHEQEEGGKWPYAGTAEAIK	1081.56	3	1xAcetyl [K15(100)]; 1xTMT6plex [K26(100)]	Q9D172	K15(Acetyl): 100; K26(TMT6plex): 100	0
AVQMGMSSVFFNKGENCIAAGR	893.095	3	1xCarbamidomethyl [C17]; 1xTMT6plex [N-Term]; 2xOxidation [M4(100); M6(100)]; 1xAcetyl [K13(100)]	Q8R0Y6	M4(Oxidation): 100; M6(Oxidation): 100; K13(Acetyl): 100	0
SGAQATWTEVSWPHEK	695.679	3	1xTMT6plex [N-Term]; 1xAcetyl [K16(100)]	Q91X72	K16(Acetyl): 100	0
YGISSMIQSQEKPDR	670.676	3	1xTMT6plex [N-Term]; 1xAcetyl [K12(100)]	Q922B2	K12(Acetyl): 100	0
HQGSLYSLFPDHSVKK	586.577	4	1xAcetyl [K15(100)]; 1xTMT6plex [K16(100)]	Q64374	K15(Acetyl): 100; K16(TMT6plex): 100	0
LGHGLLSGEYSKPALESGDGEQVPEQK	1109.25	3	1xAcetyl [K12(100)]; 1xTMT6plex [K27(100)]	P56399	K12(Acetyl): 100; K27(TMT6plex): 100	0
GHSLSDGLDEVQK	828.425	2	1xTMT6plex [N-Term]; 1xAcetyl [K13(100)]	O88441	K13(Acetyl): 100	0
HGKHYFIEVNSR	586.647	3	1xTMT6plex [N-Term]; 1xAcetyl [K3(100)]	Q05920	K3(Acetyl): 100	0
YSSVYGASVSDEDLK	945.961	2	1xTMT6plex [N-Term]; 1xAcetyl [K15(100)]	Q9CRB9	K15(Acetyl): 100	0
VPQSTKAEMDAAVESCK	789.736	3	1xCarbamidomethyl [C16]; 1xOxidation [M9(100)]; 1xAcetyl [K6(100)]; 1xTMT6plex [K17(100)]	Q9EQ20	K6(Acetyl): 100; M9(Oxidation): 100; K17(TMT6plex): 100	0
GRNDLMEYAKQHGIPIPVTPK	716.902	4	1xAcetyl [K10(100)]; 1xTMT6plex [K21(100)]	P16460	K10(Acetyl): 100; K21(TMT6plex): 100	0
LAGECGGKNFHFVHSSADVDSVVSGTLR	805.153	4	1xCarbamidomethyl [C5]; 1xTMT6plex [N-Term]; 1xAcetyl [K8(100)]	Q8CHT0	K8(Acetyl): 100	0
HLAGEVAKEWQELDDAEK	856.782	3	1xAcetyl [K8(100)]; 1xTMT6plex [K18(100)]	Q8VDM4	K8(Acetyl): 100; K18(TMT6plex): 100	0
IKPHLMSQEVPEDWDKQPVK	784.187	4	1xAcetyl [K2(100)]; 2xTMT6plex [K16(100); K20(100)]	P09103	K2(TMT6plex): 100; K16(Acetyl): 100; K20(TMT6plex): 100	0
FMGKGVSQAVEHINK	715.734	3	1xAcetyl [K4(100)]; 1xTMT6plex [K15(100)]	P17182	K4(Acetyl): 100; K15(TMT6plex): 100	0
LKYYTGNYDQYVK	719.053	3	1xAcetyl [K2(100)]; 1xTMT6plex [K13(100)]	Q99LE6	K2(Acetyl): 100; K13(TMT6plex): 100	0
MEEFKDQLPADECNKLK	942.165	3	1xCarbamidomethyl [C13]; 1xAcetyl [K15(100)]; 2xTMT6plex [K5(100); K17(100)]	P38647	K5(TMT6plex): 100; K15(Acetyl): 100; K17(TMT6plex): 100	0
ITNFSTDIKDSK	623.683	3	1xAcetyl [K9(100)]; 1xTMT6plex [K12(100)]	Q61233	K9(Acetyl): 100; K12(TMT6plex): 100	0
TDFQQGCAKTLYHSVHEK	663.092	4	1xCarbamidomethyl [C7]; 1xAcetyl [K9(100)]; 1xTMT6plex [K18(100)]	Q9DCM0	K9(Acetyl): 100; K18(TMT6plex): 100	0
SLLYSCAKHEPLER	658.682	3	1xCarbamidomethyl [C6]; 1xTMT6plex [N-Term]; 1xAcetyl [K8(100)]	Q8BXJ9	K8(Acetyl): 100	0
GNYVAEKISGQK	897.512	2	1xAcetyl [K7(100)]; 1xTMT6plex [K12(100)]	O35490	K7(Acetyl): 100; K12(TMT6plex): 100	0
QKADEAYLIGR	767.924	2	1xTMT6plex [N-Term]; 1xAcetyl [K2(100)]	Q05920	K2(Acetyl): 100	0
TVDGPSGKLWR	743.914	2	1xTMT6plex [N-Term]; 1xAcetyl [K8(100)]	P16858	K8(Acetyl): 100	0
YAYDSAFHPDTGEK	936.435	2	1xTMT6plex [N-Term]; 1xAcetyl [K14(100)]	Q99JR1	K14(Acetyl): 100	0
VFANPEDCAGFGKGENAK	603.556	4	1xCarbamidomethyl [C8]; 1xAcetyl [K13(100)]; 1xTMT6plex [K18(100)]	Q91VS7	K13(Acetyl): 100; K18(TMT6plex): 100	0
EGYTIYKTQLGEDHEK	804.419	3	1xAcetyl [K7(100)]; 1xTMT6plex [K16(100)]	Q5SW19	K7(Acetyl): 100; K16(TMT6plex): 100	0
LALKYHPDKNPNEGEK	646.368	4	1xAcetyl [K4(100)]; 2xTMT6plex [K9(100); K16(100)]	P63037	K4(Acetyl): 100; K9(TMT6plex): 100; K16(TMT6plex): 100	0
EVLLNHKNEFSGR	605.33	3	1xTMT6plex [N-Term]; 1xAcetyl [K7(100)]	Q05421	K7(Acetyl): 100	0
VNLQNNPGAMEHFHMKLFR	639.331	4	1xTMT6plex [N-Term]; 1xAcetyl [K16(100)]	Q61335	K16(Acetyl): 100	0
QFMKQHVFPAEK	669.369	3	1xOxidation [M3(100)]; 1xAcetyl [K4(100)]; 1xTMT6plex [K12(100)]	Q80XL6	M3(Oxidation): 100; K4(Acetyl): 100; K12(TMT6plex): 100	0
HKDAFLKK	510.313	3	2xAcetyl [K2(100); K7(99.9)]; 1xTMT6plex [K8(99.9)]	Q9D2G2	K2(Acetyl): 100; K7(Acetyl): 99.92; K8(TMT6plex): 99.92	0
IITSTLEKEASK	910.542	2	1xAcetyl [K8(100)]; 1xTMT6plex [K12(100)]	Q9DBM2	K8(Acetyl): 100; K12(TMT6plex): 100	0
AKDLEEELER	751.897	2	1xTMT6plex [N-Term]; 1xAcetyl [K2(100)]	Q91ZV0	K2(Acetyl): 100	0
HLTDAYFKK	541.648	3	1xAcetyl [K8(99.9)]; 1xTMT6plex [K9(99.9)]	P47911	K8(Acetyl): 99.9; K9(TMT6plex): 99.9	0
TMIYKDVPENLHK	696.723	3	1xOxidation [M2(100)]; 1xAcetyl [K5(100)]; 1xTMT6plex [K13(100)]	Q99KR3	K5(Acetyl): 100; K13(TMT6plex): 100	0
FVNVVPTFGKK	868.529	2	1xAcetyl [K10(99.9)]; 1xTMT6plex [K11(99.9)]	P62862	K10(Acetyl): 99.86; K11(TMT6plex): 99.86	0
ASCDAQTYGIGLK	827.918	2	1xCarbamidomethyl [C3]; 1xTMT6plex [N-Term]; 1xAcetyl [K13(100)]	Q921G7	K13(Acetyl): 100	0
DPEEIEKEEQAAAEK	739.382	3	1xAcetyl [K15(100)]; 1xTMT6plex [K7(100)]	P14206	K7(TMT6plex): 100; K15(Acetyl): 100	0
LTKEFSVYMTK	621.682	3	1xAcetyl [K3(100)]; 1xTMT6plex [K11(100)]	P05202	K3(Acetyl): 100; M9(Oxidation): 100; K11(TMT6plex): 100	0
SKPTDGMKWTSSDWTFDPR	914.792	3	1xAcetyl [K8(100)]; 1xTMT6plex [K2(100)]	Q71RI9	K2(TMT6plex): 100; K8(Acetyl): 100	0
IGFAEKVAAK	767.473	2	1xAcetyl [K6(100)]; 1xTMT6plex [K10(100)]	P97807	K6(Acetyl): 100; K10(TMT6plex): 100	0
NVTDVVNTCHDAGISKK	786.754	3	1xCarbamidomethyl [C9]; 1xAcetyl [K16(99.8)]; 1xTMT6plex [K17(99.8)]	Q99LF4	K16(Acetyl): 99.8; K17(TMT6plex): 99.8	0
TYVEKVDELK	862.498	2	1xAcetyl [K5(100)]; 1xTMT6plex [K10(100)]	P31786	K5(Acetyl): 100; K10(TMT6plex): 100	0
IASKYDQQAEEDLR	968.994	2	1xTMT6plex [N-Term]; 1xAcetyl [K4(100)]	Q9DAW9	K4(Acetyl): 100	0
SNEAISKELASQK	953.038	2	1xAcetyl [K7(100)]; 1xTMT6plex [K13(100)]	Q9QXE0	K7(Acetyl): 100; K13(TMT6plex): 100	0
NAQAMADALLKR	524.962	3	1xTMT6plex [N-Term]; 1xAcetyl [K11(100)]	Q9CZN7	K11(Acetyl): 100	0
YGTKVEHFAK	840.479	2	1xAcetyl [K4(100)]; 1xTMT6plex [K10(100)]	P32020	K4(Acetyl): 100; K10(TMT6plex): 100	0
TSKDTTASAVAVGLR	874.489	2	1xTMT6plex [N-Term]; 1xAcetyl [K3(100)]	Q8BMS1	K3(Acetyl): 100	0
SSSIASFKDPK	833.973	2	1xAcetyl [K8(100)]; 1xTMT6plex [K11(100)]	Q61233	K8(Acetyl): 100; K11(TMT6plex): 100	0
VIQWCTHHKDDPPPPEDDENKEK	709.56	5	1xCarbamidomethyl [C5]; 1xAcetyl [K9(100)]; 2xTMT6plex [K21(100); K23(100)]	Q9WTX5	K9(Acetyl): 100; K21(TMT6plex): 100; K23(TMT6plex): 100	0
NKIHTLEDFQR	557.971	3	1xTMT6plex [N-Term]; 1xAcetyl [K2(100)]	O08756	K2(Acetyl): 100	0
NQSFCPTVNLDK	847.423	2	1xCarbamidomethyl [C5]; 1xTMT6plex [N-Term]; 1xAcetyl [K12(100)]	P14115	K12(Acetyl): 100	0
DFYGENIKASPDYER	1038	2	1xTMT6plex [N-Term]; 1xAcetyl [K8(100)]	P47740	K8(Acetyl): 100	0
GILAADESTGSIAKR	880.491	2	1xTMT6plex [N-Term]; 1xAcetyl [K14(100)]	P05064	K14(Acetyl): 100	0
LGEVVNTHGPVEPDKDNIR	787.417	3	1xTMT6plex [N-Term]; 1xAcetyl [K15(100)]	O70310	K15(Acetyl): 100	0
DYKNPVEFTGK	899.493	2	1xAcetyl [K3(100)]; 1xTMT6plex [K11(100)]	P97872	K3(Acetyl): 100; K11(TMT6plex): 100	0
ALSSEGKPYVTK	594.013	3	1xAcetyl [K7(100)]; 1xTMT6plex [K12(100)]	P16546	K7(Acetyl): 100; K12(TMT6plex): 100	0
HLYTKDIDIHEVR	478.263	4	1xTMT6plex [N-Term]; 1xAcetyl [K5(100)]	Q8VEK3	K5(Acetyl): 100	0
GASIVEDKLVEDLKTR	696.054	3	1xTMT6plex [N-Term]; 2xAcetyl [K8(100); K14(100)]	P26443	K8(Acetyl): 100; K14(Acetyl): 100	0
ADINTKWAATR	759.416	2	1xTMT6plex [N-Term]; 1xAcetyl [K6(100)]	Q9CR57	K6(Acetyl): 100	0
HTGCCGDNDPIDVCEIGSK	802.349	3	3xCarbamidomethyl [C4; C5; C14]; 1xTMT6plex [N-Term]; 1xAcetyl [K19(100)]	Q9D819	K19(Acetyl): 100	0
DIKDTTVGTLSQR	568.983	3	1xTMT6plex [N-Term]; 1xAcetyl [K3(100)]	P26516	K3(Acetyl): 100	0
IIQSAKTGSFK	840.507	2	1xAcetyl [K6(100)]; 1xTMT6plex [K11(100)]	Q9CPQ8	K6(Acetyl): 100; K11(TMT6plex): 100	0
MQIFVKTLTGK	883.535	2	1xAcetyl [K6(100)]; 1xTMT6plex [K11(100)]	P62984; P62983	K6(Acetyl): 100; K11(TMT6plex): 100	0
EEYQKVLSK	812.468	2	1xAcetyl [K5(100)]; 1xTMT6plex [K9(100)]	Q9D6Y7	K5(Acetyl): 100; K9(TMT6plex): 100	0
HGIEYQEKPLLR	585.329	3	1xTMT6plex [N-Term]; 1xAcetyl [K8(100)]	Q9Z0R9	K8(Acetyl): 100	0
THQKFVIATSTK	621.036	3	1xAcetyl [K4(100)]; 1xTMT6plex [K12(100)]	P47911	K4(Acetyl): 100; K12(TMT6plex): 100	0
DEECSELSMVADKTEK	796.383	3	1xCarbamidomethyl [C4]; 1xOxidation [M9(100)]; 1xAcetyl [K13(100)]; 1xTMT6plex [K16(100)]	B5X0G2; P11589; P11588	M9(Oxidation): 100; K13(Acetyl): 100; K16(TMT6plex): 100	0
AHGLKVLGTAGSEEGKK	603.611	4	1xAcetyl [K5(100)]; 2xTMT6plex [K16(100); K17(100)]	P47199	K5(Acetyl): 100; K16(TMT6plex): 100; K17(TMT6plex): 100	0
GANINAFDKK	526.639	3	1xAcetyl [K9(100)]; 1xTMT6plex [K10(100)]	Q505D1	K9(Acetyl): 99.8; K10(TMT6plex): 99.8	0
LDEEDKLSHFR	553.956	3	1xTMT6plex [N-Term]; 1xAcetyl [K6(100)]	Q9CXF0	K6(Acetyl): 100	0
GPQTLKETSFNQAYGR	690.026	3	1xTMT6plex [N-Term]; 1xAcetyl [K6(100)]	Q9JLN9	K6(Acetyl): 100	0
AIGSASEGAQSSLQEVYHK	745.051	3	1xTMT6plex [N-Term]; 1xAcetyl [K19(100)]	Q9Z2U1	K19(Acetyl): 100	0
TTVVYPATEKHLQK	705.745	3	1xAcetyl [K10(100)]; 1xTMT6plex [K14(100)]	Q9DAR7	K10(Acetyl): 100; K14(TMT6plex): 100	0
DEELEEIKK	816.959	2	1xAcetyl [K8(100)]; 1xTMT6plex [K9(100)]	P61022	K8(Acetyl): 100; K9(TMT6plex): 100	0
EEWQAKVAGNETSEAENDAAETEEAEEDR	877.885	4	1xTMT6plex [N-Term]; 1xAcetyl [K6(100)]	Q62264	K6(Acetyl): 100	0
EEVKEVYMGNVIQGGEGQAPTR	893.449	3	1xTMT6plex [N-Term]; 1xAcetyl [K4(100)]	Q8QZT1	K4(Acetyl): 100; M8(Oxidation): 100	0
FDQKGDVYK	800.442	2	1xAcetyl [K4(100)]; 1xTMT6plex [K9(100)]	P53395	K4(Acetyl): 100; K9(TMT6plex): 100	0
FTVKESSNFR	743.399	2	1xTMT6plex [N-Term]; 1xAcetyl [K4(100)]	P55050	K4(Acetyl): 100	0
GLVMVKPGSIQPHQK	712.414	3	1xOxidation [M4(100)]; 1xAcetyl [K6(100)]; 1xTMT6plex [K15(100)]	Q8BFR5	M4(Oxidation): 100; K6(Acetyl): 100; K15(TMT6plex): 100	0
SLNPELGTDADKEQWK	777.745	3	1xAcetyl [K12(100)]; 1xTMT6plex [K16(100)]	P06151	K12(Acetyl): 100; K16(TMT6plex): 100	0
EGLELPEDEEEK	844.408	2	1xTMT6plex [N-Term]; 1xAcetyl [K12(100)]	P07901; P11499	K12(Acetyl): 100	0
FHEICSNLVKTR	592.32	3	1xCarbamidomethyl [C5]; 1xTMT6plex [N-Term]; 1xAcetyl [K10(100)]	Q9JKW0	K10(Acetyl): 100	0
AHGSVVKSEDYAFPTYADR	795.395	3	1xTMT6plex [N-Term]; 1xAcetyl [K7(100)]	P19783	K7(Acetyl): 100	0
ILVEQHQSSWNDKDVSR	771.398	3	1xTMT6plex [N-Term]; 1xAcetyl [K13(100)]	Q9QXY9	K13(Acetyl): 100	0
VSGTLETKYK	813.479	2	1xAcetyl [K8(100)]; 1xTMT6plex [K10(100)]	Q60930	K8(Acetyl): 100; K10(TMT6plex): 100	0
QDGPLPKPHSVSLNDTETR	788.077	3	1xTMT6plex [N-Term]; 1xAcetyl [K7(100)]	Q9WV55	K7(Acetyl): 100	0
EKFAQLSEEHGIVR	638.681	3	1xTMT6plex [N-Term]; 1xAcetyl [K2(100)]	Q5FW60	K2(Acetyl): 100	0
AVAQGNLSSADVQAAKNK	758.093	3	1xAcetyl [K16(100)]; 1xTMT6plex [K18(100)]	Q9DB77	K16(Acetyl): 100; K18(TMT6plex): 100	0
AADIIKGHPALEDK	660.051	3	1xAcetyl [K6(100)]; 1xTMT6plex [K14(100)]	Q8BJ64	K6(Acetyl): 100; K14(TMT6plex): 100	0
LQVASDENYKDPTNLQGK	840.782	3	1xAcetyl [K10(100)]; 1xTMT6plex [K18(100)]	P16546	K10(Acetyl): 100; K18(TMT6plex): 100	0
GCGPEKDHVYLQLHHLPPEQLATR	614.121	5	1xCarbamidomethyl [C2]; 1xTMT6plex [N-Term]; 1xAcetyl [K6(100)]	Q8K2B3	K6(Acetyl): 100	0
DTIKHIGYDDSAK	655.023	3	1xAcetyl [K4(100)]; 1xTMT6plex [K13(100)]	Q91X83	K4(Acetyl): 100; K13(TMT6plex): 100	0
RNEKIAVHCTVR	585.327	3	1xCarbamidomethyl [C9]; 1xTMT6plex [N-Term]; 1xAcetyl [K4(100)]	Q9CXW4	K4(Acetyl): 100	0
SHSGNISCMDFSSNGKYLATCADDR	1027.45	3	2xCarbamidomethyl [C8; C21]; 1xTMT6plex [N-Term]; 1xOxidation [M9(100)]; 1xAcetyl [K16(100)]	Q9R099	M9(Oxidation): 100; K16(Acetyl): 100	0
YVAEIEKEKEENEK	823.122	3	1xAcetyl [K7(100)]; 2xTMT6plex [K9(100); K14(100)]	Q9Z2U0	K7(Acetyl): 100; K9(TMT6plex): 100; K14(TMT6plex): 100	0
AISISENEEWKR	578.306	3	1xTMT6plex [N-Term]; 1xAcetyl [K11(100)]	Q64464	K11(Acetyl): 100	0
LEEEGEQFVKK	918.51	2	1xAcetyl [K10(100)]; 1xTMT6plex [K11(100)]	P32020	K10(Acetyl): 100; K11(TMT6plex): 100	0
NDTKEDVFVHQTAIK	749.078	3	1xAcetyl [K4(100)]; 1xTMT6plex [K15(100)]	Q9JKB3; P62960	K4(Acetyl): 100; K15(TMT6plex): 100	0
HGSWGSGLDMHTKPWIR	751.377	3	1xAcetyl [K13(100)]	O35490	M10(Oxidation): 100; K13(Acetyl): 100	0
NGVKIMGTSPLQIDR	639.355	3	1xTMT6plex [N-Term]; 1xOxidation [M6(100)]; 1xAcetyl [K4(100)]	Q8C196	K4(Acetyl): 100; M6(Oxidation): 100	0
YADLTEDQLPSCESLKDTIAR	899.447	3	1xCarbamidomethyl [C12]; 1xTMT6plex [N-Term]; 1xAcetyl [K16(100)]	Q9DBJ1	K16(Acetyl): 100	0
NKEDQYEHLDAADVTK	792.739	3	1xAcetyl [K2(100)]; 1xTMT6plex [K16(100)]	Q61316	K2(Acetyl): 100; K16(TMT6plex): 100	0
GAEAANVTGPGGVPVQGSKYAADR	848.439	3	1xTMT6plex [N-Term]; 1xAcetyl [K19(100)]	P62960	K19(Acetyl): 100	0
QAQYLGMPINGPFKPDHYR	835.094	3	1xTMT6plex [N-Term]; 1xOxidation [M7(100)]; 1xAcetyl [K14(100)]	P50247	K14(Acetyl): 100	0
GEFKDEEETVTTK	1007.02	2	1xAcetyl [K4(100)]; 1xTMT6plex [K13(100)]	Q99KN9	K4(Acetyl): 100; K13(TMT6plex): 100	0
NKFPGDSVVTGR	774.422	2	1xTMT6plex [N-Term]; 1xAcetyl [K2(100)]	Q99MN9	K2(Acetyl): 100	0
ASGNYATVISHNPETKK	773.09	3	1xAcetyl [K16(99.8)]; 1xTMT6plex [K17(99.8)]	P62918	K16(Acetyl): 99.75; K17(TMT6plex): 99.75	0
GYLNKDTHDQLSEPSEVR	787.061	3	1xTMT6plex [N-Term]; 1xAcetyl [K5(100)]	Q9QXS1	K5(Acetyl): 100	0
ESKYGAHNYHPLPVALER	588.813	4	1xTMT6plex [N-Term]; 1xAcetyl [K3(100)]	P29758	K3(Acetyl): 100	0
SVQASVKHPYEVAIK	719.421	3	1xAcetyl [K7(100)]; 1xTMT6plex [K15(100)]	Q9DBM2	K7(Acetyl): 100; K15(TMT6plex): 100	0
QAASSLQQASLKLFEMAYK	877.477	3	1xOxidation [M16(100)]; 1xAcetyl [K12(100)]; 1xTMT6plex [K19(100)]	P38647	K12(Acetyl): 100; M16(Oxidation): 100; K19(TMT6plex): 100	0
EELVKNLGTIAK	605.704	3	1xAcetyl [K5(100)]; 1xTMT6plex [K12(100)]	P08113	K5(Acetyl): 100; K12(TMT6plex): 100	0
GSSAADKVVAEIR	787.441	2	1xTMT6plex [N-Term]; 1xAcetyl [K7(100)]	P51660	K7(Acetyl): 100	0
VLKYANEVSSHGGASK	716.397	3	1xAcetyl [K3(100)]; 1xTMT6plex [K16(100)]	Q8BMA6	K3(Acetyl): 100; K16(TMT6plex): 100	0
TEDTQHCGEGKGFLQK	779.062	3	1xCarbamidomethyl [C7]; 1xAcetyl [K11(100)]; 1xTMT6plex [K16(100)]	Q9DCP2	K11(Acetyl): 100; K16(TMT6plex): 100	0
GQLGDLQDYHKYR	621.989	3	1xTMT6plex [N-Term]; 1xAcetyl [K11(100)]	Q8CAK1	K11(Acetyl): 100	0
LDGSLSKDALSR	766.929	2	1xTMT6plex [N-Term]; 1xAcetyl [K7(100)]	Q920A7	K7(Acetyl): 100	0
LICEMKVEEQHTNK	759.063	3	1xCarbamidomethyl [C3]; 1xAcetyl [K6(100)]; 1xTMT6plex [K14(100)]	Q9CQR4	M5(Oxidation): 100; K6(Acetyl): 100; K14(TMT6plex): 100	0
ETVKDFYGENIK	648.355	3	1xAcetyl [K4(100)]; 1xTMT6plex [K12(100)]	P47740	K4(Acetyl): 100; K12(TMT6plex): 100	0
RPEILKQEIK	585.369	3	1xAcetyl [K6(100)]; 1xTMT6plex [K10(100)]	Q9DBG3-2	K6(Acetyl): 100; K10(TMT6plex): 100	0
SYENQKPPFDAK	962.512	2	1xAcetyl [K6(100)]; 1xTMT6plex [K12(100)]	P37040	K6(Acetyl): 100; K12(TMT6plex): 100	0
GTVCAANDFNPDADAKALR	1139.06	2	1xCarbamidomethyl [C4]; 1xTMT6plex [N-Term]; 1xAcetyl [K16(100)]	P14824	K16(Acetyl): 100	0
EGLELPEDEEEKK	682.36	3	1xAcetyl [K13(99.9)]; 1xTMT6plex [K12(99.9)]	P07901; P11499	K12(TMT6plex): 99.87; K13(Acetyl): 99.87	0
RFPGYDSESKEFNAEVHR	610.551	4	1xTMT6plex [N-Term]; 1xAcetyl [K10(100)]	P47962	K10(Acetyl): 100	0
DSKTIVAINK	794.987	2	1xAcetyl [K3(100)]; 1xTMT6plex [K10(100)]	Q99LC5	K3(Acetyl): 100; K10(TMT6plex): 100	0
YKPLDLRPK	544.007	3	1xAcetyl [K2(100)]; 1xTMT6plex [K9(100)]	Q6ZWV7	K2(Acetyl): 100; K9(TMT6plex): 100	0
GPHEGQFNEENFVSKSDAK	874.106	3	1xAcetyl [K15(100)]; 1xTMT6plex [K19(100)]	Q9D404	K15(Acetyl): 100; K19(TMT6plex): 100	0
SLQKVTTAAK	773.981	2	1xAcetyl [K4(100)]; 1xTMT6plex [K10(100)]	Q9WV68	K4(Acetyl): 100; K10(TMT6plex): 100	0
HSENYKDNGGLIPEEK	777.406	3	1xAcetyl [K6(100)]; 1xTMT6plex [K16(100)]	P00186	K6(Acetyl): 100; K16(TMT6plex): 100	0
VGVVDEVVPEDQVHSKAR	745.403	3	1xTMT6plex [N-Term]; 1xAcetyl [K16(100)]	P42125	K16(Acetyl): 100	0
AKYHGNVTLLR	514.97	3	1xTMT6plex [N-Term]; 1xAcetyl [K2(100)]	P19096	K2(Acetyl): 100	0
DSKSTWVILHHK	651.043	3	1xAcetyl [K3(100)]; 1xTMT6plex [K12(100)]	P56395	K3(Acetyl): 100; K12(TMT6plex): 100	0
YQKTFTVIEK	879.016	2	1xAcetyl [K3(100)]; 1xTMT6plex [K10(100)]	O35459	K3(Acetyl): 100; K10(TMT6plex): 100	0
EPIICKNIPR	755.934	2	1xCarbamidomethyl [C5]; 1xTMT6plex [N-Term]; 1xAcetyl [K6(100)]	P54071	K6(Acetyl): 100	0
TYFPHFDVSHGSAQVKGHGK	675.605	4	1xAcetyl [K16(100)]; 1xTMT6plex [K20(100)]	P01942	K16(Acetyl): 100; K20(TMT6plex): 100	0
FVEKYTELQNLGETDEEK	891.457	3	1xAcetyl [K4(100)]; 1xTMT6plex [K18(100)]	Q8VE22	K4(Acetyl): 100; K18(TMT6plex): 100	0
YQVDPDACFSAK	836.397	2	1xCarbamidomethyl [C8]; 1xTMT6plex [N-Term]; 1xAcetyl [K12(100)]	Q60932	K12(Acetyl): 100	0
SALEHSVQCAVDVK	605.315	3	1xCarbamidomethyl [C9]; 1xTMT6plex [N-Term]; 1xAcetyl [K14(100)]	P24270	K14(Acetyl): 100	0
EVVSHVIKQGK	862.527	2	1xAcetyl [K8(100)]; 1xTMT6plex [K11(100)]	P49429	K8(Acetyl): 100; K11(TMT6plex): 100	0
TFYTKVLNEEER	900.472	2	1xTMT6plex [N-Term]; 1xAcetyl [K5(100)]	P24270	K5(Acetyl): 100	0
HLVGVCYTEEEAK	903.45	2	1xCarbamidomethyl [C6]; 1xTMT6plex [N-Term]; 1xAcetyl [K13(100)]	Q9D0M3	K13(Acetyl): 100	0
SLKDEDVLQK	837.987	2	1xAcetyl [K10(100)]; 1xTMT6plex [K3(100)]	Q9CY27	K3(Acetyl): 100; K10(TMT6plex): 100	0
DVHMPKHPELADK	505.029	4	1xAcetyl [K6(100)]; 1xTMT6plex [K13(100)]	P63325	K6(Acetyl): 100; K13(TMT6plex): 100	0
QELILSNSEDKSIR	635.015	3	1xTMT6plex [N-Term]; 1xAcetyl [K11(100)]	Q8CIE6	K11(Acetyl): 100	0
GEESNSSANKCLLK	679.694	3	1xCarbamidomethyl [C11]; 1xAcetyl [K10(100)]; 1xTMT6plex [K14(100)]	Q9DB05	K10(Acetyl): 100; K14(TMT6plex): 100	0
EITALAPSTMKIK	635.049	3	1xAcetyl [K11(100)]; 1xTMT6plex [K13(100)]	P60710; P62737	K11(Acetyl): 100; K13(TMT6plex): 100	0
EKYPCHSFIGEESVAAGEK	880.111	3	1xCarbamidomethyl [C5]; 1xAcetyl [K2(100)]; 1xTMT6plex [K19(100)]	O55023	K2(Acetyl): 100; K19(TMT6plex): 100	0
VRVDEYDYSKPIQGQQK	851.795	3	1xAcetyl [K10(100)]; 1xTMT6plex [K17(100)]	Q8K2B3	K10(Acetyl): 100; K17(TMT6plex): 100	0
ASLENSLEETKGR	568.971	3	1xTMT6plex [N-Term]; 1xAcetyl [K11(100)]	Q9Z2K1	K11(Acetyl): 100	0
EQIVPKPEEEVAQK	708.737	3	1xAcetyl [K6(100)]; 1xTMT6plex [K14(100)]	Q9CPR4	K6(Acetyl): 100; K14(TMT6plex): 100	0
AEIYNSVDQVKR	846.959	2	1xTMT6plex [N-Term]; 1xAcetyl [K11(100)]	Q8VCR2-2	K11(Acetyl): 100	0
HEEEAFTAFTAKPEDR	717.016	3	1xTMT6plex [N-Term]; 1xAcetyl [K12(100)]	Q9JIK9	K12(Acetyl): 100	0
YKPVCNQVECHLYLNQR	831.417	3	2xCarbamidomethyl [C5; C10]; 1xTMT6plex [N-Term]; 1xAcetyl [K2(100)]	Q8VC28	K2(Acetyl): 100	0
SLNPELGTDADK	765.895	2	1xTMT6plex [N-Term]; 1xAcetyl [K12(100)]	P06151	K12(Acetyl): 100	0
SPLNKTEVHESYYK	732.396	3	1xAcetyl [K5(100)]; 1xTMT6plex [K14(100)]	Q9R0H0; Q9R0H0-2	K5(Acetyl): 100; K14(TMT6plex): 100	0
VDFNVPMKNNQITNNQR	768.397	3	1xTMT6plex [N-Term]; 1xAcetyl [K8(100)]	P09041; P09411	K8(Acetyl): 100	0
VLKEFHGAK	764.965	2	1xAcetyl [K3(100)]; 1xTMT6plex [K9(100)]	Q9D172	K3(Acetyl): 100; K9(TMT6plex): 100	0
IDMCKHSLSPEQDIK	767.737	3	1xCarbamidomethyl [C4]; 1xAcetyl [K5(100)]; 1xTMT6plex [K15(100)]	Q32MW3	K5(Acetyl): 100; K15(TMT6plex): 100	0
DHHTADLCQEKLVLR	626.315	3	1xCarbamidomethyl [C8]; 1xTMT6plex [N-Term]; 1xAcetyl [K11(100)]	P21981	K11(Acetyl): 100	0
EKYIDQEELNK	955.019	2	1xAcetyl [K2(100)]; 1xTMT6plex [K11(100)]	P07901; P11499	K2(Acetyl): 100; K11(TMT6plex): 100	0
EHLAKLFNEQR	552.64	3	1xTMT6plex [N-Term]; 1xAcetyl [K5(100)]	Q9JKR6	K5(Acetyl): 100	0
DELFTDTKAR	733.887	2	1xTMT6plex [N-Term]; 1xAcetyl [K8(100)]	P52825	K8(Acetyl): 100	0
ADMFSLKPPGTDGVDNSQSGHPAR	693.586	4	1xTMT6plex [N-Term]; 1xOxidation [M3(100)]; 1xAcetyl [K7(100)]	Q3UQ84	M3(Oxidation): 100; K7(Acetyl): 100	0
EIQNLIKASAPESGLLSK	600.354	4	1xAcetyl [K7(100)]; 1xTMT6plex [K18(100)]	Q91V64	K7(Acetyl): 100; K18(TMT6plex): 100	0
LPECEAVCGKPK	630.006	3	2xCarbamidomethyl [C4; C8]; 1xAcetyl [K10(100)]; 1xTMT6plex [K12(100)]	Q61646	K10(Acetyl): 100; K12(TMT6plex): 100	0
AHPVFYQGTYSQALNDAKR	813.086	3	1xTMT6plex [N-Term]; 1xAcetyl [K18(100)]	Q3TDN2	K18(Acetyl): 100	0
VGQAVDVVGQAGKPK	651.722	3	1xAcetyl [K13(100)]; 1xTMT6plex [K15(100)]	Q8VDM4	K13(Acetyl): 100; K15(TMT6plex): 100	0
CDVAKEQDVQSTFQEMEK	672.827	4	1xCarbamidomethyl [C1]; 1xAcetyl [K5(100)]; 1xTMT6plex [K18(100)]	Q91VT4	K5(Acetyl): 100; M16(Oxidation): 100; K18(TMT6plex): 100	0
VSSLGKDWHK	552.987	3	1xAcetyl [K6(100)]; 1xTMT6plex [K10(100)]	Q9DCT8	K6(Acetyl): 100; K10(TMT6plex): 100	0
SVDEVNYWDKQDHPISR	1180.08	2	1xTMT6plex [N-Term]; 1xAcetyl [K10(100)]	P50136	K10(Acetyl): 100	0
ILSQWKPEDSKDPTK	834.478	3	1xAcetyl [K6(100)]; 2xTMT6plex [K11(100); K15(100)]	Q9WVM8	K6(Acetyl): 100; K11(TMT6plex): 100; K15(TMT6plex): 100	0
DISLSEYKGK	820.469	2	1xAcetyl [K8(100)]; 1xTMT6plex [K10(100)]	P35700	K8(Acetyl): 100; K10(TMT6plex): 100	0
AKTAHIVLEDGTK	628.371	3	1xAcetyl [K2(100)]; 1xTMT6plex [K13(100)]	Q8C196	K2(Acetyl): 100; K13(TMT6plex): 100	0
HAPLVEFEEEESDK	643.98	3	1xTMT6plex [N-Term]; 1xAcetyl [K14(100)]	Q99MR8	K14(Acetyl): 100	0
LGQSDPAPLQHQVDIYQK	770.075	3	1xTMT6plex [N-Term]; 1xAcetyl [K18(100)]	P40142	K18(Acetyl): 100	0
ELESKFSSK	777.942	2	1xAcetyl [K5(100)]; 1xTMT6plex [K9(100)]	Q71RI9	K5(Acetyl): 100; K9(TMT6plex): 100	0
ADSYLKHFASDR	560.956	3	1xTMT6plex [N-Term]; 1xAcetyl [K6(100)]	Q80WB5	K6(Acetyl): 100	0
TGGTYGEDLGADYNLSQVCDGK	864.398	3	1xCarbamidomethyl [C19]; 1xTMT6plex [N-Term]; 1xAcetyl [K22(100)]	P19096	K22(Acetyl): 100	0
GYSIPECQKMLPK	689.705	3	1xCarbamidomethyl [C7]; 1xAcetyl [K9(100)]; 1xTMT6plex [K13(100)]	Q9CZU6	K9(Acetyl): 100; M10(Oxidation): 100; K13(TMT6plex): 100	0
TVFAEHISDECK	853.915	2	1xCarbamidomethyl [C11]; 1xTMT6plex [N-Term]; 1xAcetyl [K12(100)]	P27659	K12(Acetyl): 100	0
VQCGCSVKEVLGR	881.96	2	2xCarbamidomethyl [C3; C5]; 1xTMT6plex [N-Term]; 1xAcetyl [K8(100)]	Q91W43	K8(Acetyl): 100	0
IPGEETDTIQHVKDSR	699.364	3	1xTMT6plex [N-Term]; 1xAcetyl [K13(100)]	P97742	K13(Acetyl): 100	0
GFVPSATSKPEGHESLVDR	762.061	3	1xTMT6plex [N-Term]; 1xAcetyl [K9(100)]	Q9Z1Q9	K9(Acetyl): 100	0
LFNYNKVLPMNTGVEAGETACK	991.509	3	1xCarbamidomethyl [C21]; 1xOxidation [M10(100)]; 1xAcetyl [K6(100)]; 1xTMT6plex [K22(100)]	P29758	K6(Acetyl): 100; M10(Oxidation): 100; K22(TMT6plex): 100	0
IGHGYKYAIGSLNEGR	592.972	3	1xAcetyl [K6(100)]	Q9DBL1	K6(Acetyl): 100	0
HPYEVAIKEEAK	957.544	2	1xAcetyl [K8(100)]; 1xTMT6plex [K12(100)]	Q9DBM2	K8(Acetyl): 100; K12(TMT6plex): 100	0
VLKSHGQDYLVGNR	619.677	3	1xTMT6plex [N-Term]; 1xAcetyl [K3(100)]	P10648; P30115	K3(Acetyl): 100	0
ASQRPDVLTTGGGNPIGDK	718.716	3	1xTMT6plex [N-Term]; 1xAcetyl [K19(100)]	P24270	K19(Acetyl): 100	0
VATLNSEEENDPPTYK	1039.51	2	1xTMT6plex [N-Term]; 1xAcetyl [K16(100)]	Q8VDJ3	K16(Acetyl): 100	0
AADLKYIEACAR	826.437	2	1xCarbamidomethyl [C10]; 1xTMT6plex [N-Term]; 1xAcetyl [K5(100)]	O70475	K5(Acetyl): 100	0
AYTEEDLDLVEK	848.428	2	1xTMT6plex [N-Term]; 1xAcetyl [K12(100)]	Q922D8	K12(Acetyl): 100	0
FYKHNADFCYK	665.005	3	1xCarbamidomethyl [C9]; 1xAcetyl [K3(100)]; 1xTMT6plex [K11(100)]	Q64442	K3(Acetyl): 100; K11(TMT6plex): 100	0
VGEVCHITCKPEYAYGAAGSPPK	997.841	3	2xCarbamidomethyl [C5; C9]; 1xAcetyl [K10(100)]; 1xTMT6plex [K23(100)]	P30416	K10(Acetyl): 100; K23(TMT6plex): 100	0
AKVFEHIGK	510.313	3	1xAcetyl [K2(100)]; 1xTMT6plex [K9(100)]	P24270	K2(Acetyl): 100; K9(TMT6plex): 100	0
YLSAQKPLLNDSQFR	684.375	3	1xTMT6plex [N-Term]; 1xAcetyl [K6(100)]	P52825	K6(Acetyl): 100	0
YSQKEDKYEEEIK	806.771	3	1xAcetyl [K4(100)]; 2xTMT6plex [K7(100); K13(100)]	P21107-2; P58771-2	K4(Acetyl): 100; K7(TMT6plex): 100; K13(TMT6plex): 100	0
VVKQASEGPLK	552.674	3	1xAcetyl [K3(100)]; 1xTMT6plex [K11(100)]	P16858	K3(Acetyl): 100; K11(TMT6plex): 100	0
DATNDQVTKDAAEAIKK	849.812	3	1xAcetyl [K9(100)]; 2xTMT6plex [K16(100); K17(100)]	O88844	K9(Acetyl): 100; K16(TMT6plex): 100; K17(TMT6plex): 100	0
HGEKVEECQK	581.974	3	1xCarbamidomethyl [C8]; 1xAcetyl [K4(100)]; 1xTMT6plex [K10(100)]	Q9QXS1	K4(Acetyl): 100; K10(TMT6plex): 100	0
LQAGTVFVNTYNKTDVAAPFGGFK	1015.88	3	1xAcetyl [K13(100)]; 1xTMT6plex [K24(100)]	Q8R0Y6	K13(Acetyl): 100; K24(TMT6plex): 100	0
AVGESVQKPLDYYR	948.506	2	1xTMT6plex [N-Term]; 1xAcetyl [K8(100)]	Q8R059	K8(Acetyl): 100	0
SQHTGNAQVSQTKFLPNAPK	885.153	3	1xAcetyl [K13(100)]; 1xTMT6plex [K20(100)]	Q91VR5	K13(Acetyl): 100; K20(TMT6plex): 100	0
TEVHESYYKHLKPLQSK	564.123	5	1xAcetyl [K9(100)]; 2xTMT6plex [K12(100); K17(100)]	Q9R0H0; Q9R0H0-2	K9(Acetyl): 100; K12(TMT6plex): 100; K17(TMT6plex): 100	0
EQEMGDDLDQHTNTYQIYSKDPK	814.642	4	1xAcetyl [K20(100)]; 1xTMT6plex [K23(100)]	Q5FW57	K20(Acetyl): 100; K23(TMT6plex): 100	0
LVEEAIQCAEK	780.91	2	1xCarbamidomethyl [C8]; 1xTMT6plex [N-Term]; 1xAcetyl [K11(100)]	Q8BH95	K11(Acetyl): 100	0
ALLAGKDSETGENIR	922.998	2	1xTMT6plex [N-Term]; 1xAcetyl [K6(100)]	P38647	K6(Acetyl): 100	0
VGELKDDDFER	797.399	2	1xTMT6plex [N-Term]; 1xAcetyl [K5(100)]	Q63932	K5(Acetyl): 100	0
VSISEGDDKIEYR	891.458	2	1xTMT6plex [N-Term]; 1xAcetyl [K9(100)]	P35550	K9(Acetyl): 100	0
EAWHGKPLPK	554.995	3	1xAcetyl [K6(100)]; 1xTMT6plex [K10(100)]	P40142	K6(Acetyl): 100; K10(TMT6plex): 100	0
QASLKDYEETIGK	661.365	3	1xAcetyl [K5(100)]; 1xTMT6plex [K13(100)]	Q9DBF1; Q9DBF1-2	K5(Acetyl): 100; K13(TMT6plex): 100	0
SEKEMAAEAEALR	853.44	2	1xTMT6plex [N-Term]; 1xAcetyl [K3(100)]	O89106	K3(Acetyl): 100	0
SALQHEKEGYTIYK	723.064	3	1xAcetyl [K7(100)]; 1xTMT6plex [K14(100)]	Q5SW19	K7(Acetyl): 100; K14(TMT6plex): 100	0
AEHDQLLLNYAKK	681.725	3	1xAcetyl [K12(99.9)]; 1xTMT6plex [K13(99.9)]	P14733	K12(Acetyl): 99.88; K13(TMT6plex): 99.88	0
DVDPGEHYIIK	778.911	2	1xTMT6plex [N-Term]; 1xAcetyl [K11(100)]	Q61176	K11(Acetyl): 100	0
QPAENVNQYLTDSK	939.476	2	1xTMT6plex [N-Term]; 1xAcetyl [K14(100)]	Q02053	K14(Acetyl): 100	0
DESQEGKQQYLQSIEDR	775.378	3	1xTMT6plex [N-Term]; 1xAcetyl [K7(100)]	Q9CQA3	K7(Acetyl): 100	0
IDKTDYMVGSYGPR	630.314	3	1xTMT6plex [N-Term]; 1xOxidation [M7(100)]; 1xAcetyl [K3(100)]	Q99PT1	K3(Acetyl): 100; M7(Oxidation): 100	0
AKDYENAIK	776.442	2	1xAcetyl [K2(100)]; 1xTMT6plex [K9(100)]	Q60676	K2(Acetyl): 100; K9(TMT6plex): 100	0
ISAQDAKQAGLVSK	958.563	2	1xAcetyl [K7(100)]; 1xTMT6plex [K14(100)]	Q8BH95	K7(Acetyl): 100; K14(TMT6plex): 100	0
AFSKPPCPQPPCK	672.024	3	2xCarbamidomethyl [C7; C12]; 1xAcetyl [K4(100)]; 1xTMT6plex [K13(100)]	Q9R123	K4(Acetyl): 100; K13(TMT6plex): 100	0
DVDEAYMNKVELESR	695.671	3	1xTMT6plex [N-Term]; 1xAcetyl [K9(100)]	P11679	M7(Oxidation): 100; K9(Acetyl): 100	0
FCYADKALLNR	821.434	2	1xCarbamidomethyl [C2]; 1xTMT6plex [N-Term]; 1xAcetyl [K6(100)]	Q8CHT0	K6(Acetyl): 100	0
GVTSISADTHKYGYAPK	574.565	4	1xAcetyl [K11(100)]; 1xTMT6plex [K17(100)]	Q8R0X7	K11(Acetyl): 100; K17(TMT6plex): 100	0
SANKWSTPSGASWK	1004.04	2	1xAcetyl [K4(100)]; 1xTMT6plex [K14(100)]	Q9DBM2	K4(Acetyl): 100; K14(TMT6plex): 100	0
QKLTAEFEEAQR	860.958	2	1xTMT6plex [N-Term]; 1xAcetyl [K2(100)]	Q99PL5	K2(Acetyl): 100	0
SFDLQKSEAMLR	848.449	2	1xTMT6plex [N-Term]; 1xAcetyl [K6(100)]	Q99J08	K6(Acetyl): 100	0
DLPEFGTQGGVHVHKDR	721.707	3	1xTMT6plex [N-Term]; 1xAcetyl [K15(100)]	Q3TNA1	K15(Acetyl): 100	0
GHPALEDKNVPVYKPQTLDTQR	752.414	4	1xAcetyl [K8(100)]; 1xTMT6plex [K14(100)]	Q8BJ64	K8(Acetyl): 100; K14(TMT6plex): 100	0
FNNVEAGKYTVGLGQTR	709.048	3	1xTMT6plex [N-Term]; 1xAcetyl [K8(100)]	P54869	K8(Acetyl): 100	0
ELHSILQHKGLVDK	706.42	3	1xAcetyl [K9(100)]; 1xTMT6plex [K14(100)]	P13707	K9(Acetyl): 100; K14(TMT6plex): 100	0
APSMVAAAVTYSKPR	612.668	3	1xTMT6plex [N-Term]; 1xOxidation [M4(100)]; 1xAcetyl [K13(100)]	Q9CPQ8	M4(Oxidation): 100; K13(Acetyl): 100	0
VGAFVDAVHKHSR	424.236	4	1xTMT6plex [N-Term]; 1xAcetyl [K10(100)]	P70697	K10(Acetyl): 100	0
ASAELALGENNEVLKSGR	710.384	3	1xTMT6plex [N-Term]; 1xAcetyl [K15(100)]	P05202	K15(Acetyl): 100	0
NHKHSVNNTYSQFQDEYSLEEVMK	861.669	4	1xOxidation [M23(100)]; 1xAcetyl [K3(100)]; 1xTMT6plex [K24(100)]	P32020	K3(Acetyl): 100; M23(Oxidation): 100; K24(TMT6plex): 100	0
ECCHGDLLECADDRAELAK	845.047	3	3xCarbamidomethyl [C2; C3; C10]; 1xTMT6plex [N-Term]; 1xAcetyl [K19(100)]	P07724	K19(Acetyl): 100	0
ANAGEESVMNLDKLR	967.494	2	1xTMT6plex [N-Term]; 1xOxidation [M9(100)]; 1xAcetyl [K13(100)]	Q8K2B3	M9(Oxidation): 100; K13(Acetyl): 100	0
VDSDITNEADGKPQTFDK	827.423	3	1xAcetyl [K12(100)]; 1xTMT6plex [K18(100)]	Q9QZ85	K12(Acetyl): 100; K18(TMT6plex): 100	0
VVGNTTSGSYSYSIQK	981.5	2	1xTMT6plex [N-Term]; 1xAcetyl [K16(100)]	Q9DBT9	K16(Acetyl): 100	0
EDVKSCAEFVSGSQLR	695.015	3	1xCarbamidomethyl [C6]; 1xTMT6plex [N-Term]; 1xAcetyl [K4(100)]	Q9DCX2	K4(Acetyl): 100	0
IKENYEFNGK	871.476	2	1xAcetyl [K10(100)]; 1xTMT6plex [K2(100)]	O35488	K2(Acetyl): 100; K10(TMT6plex): 100	0
CVYKPVQPGPHVVK	703.408	3	1xCarbamidomethyl [C1]; 1xAcetyl [K4(100)]; 1xTMT6plex [K14(100)]	Q80X90	K4(Acetyl): 100; K14(TMT6plex): 100	0
SKTFPACDGSHNK	650.336	3	1xCarbamidomethyl [C7]; 1xAcetyl [K2(100)]; 1xTMT6plex [K13(100)]	Q9CQB5	K2(Acetyl): 100; K13(TMT6plex): 100	0
VDDSSEDKTEFTVK	1050.54	2	1xAcetyl [K8(100)]; 1xTMT6plex [K14(100)]	Q8BGQ7	K8(Acetyl): 100; K14(TMT6plex): 100	0
LQEKEDLQELNDR	950.992	2	1xTMT6plex [N-Term]; 1xAcetyl [K4(100)]	P48678	K4(Acetyl): 100	0
YAPVAKDLASR	731.416	2	1xTMT6plex [N-Term]; 1xAcetyl [K6(100)]	Q8K2B3	K6(Acetyl): 100	0
LPVGPSHKLSNNYYCTR	759.725	3	1xCarbamidomethyl [C15]; 1xTMT6plex [N-Term]; 1xAcetyl [K8(100)]	Q9Z1P6	K8(Acetyl): 100	0
SDQDYILKEGDLVK	708.393	3	1xAcetyl [K8(100)]; 1xTMT6plex [K14(100)]	P50580	K8(Acetyl): 100; K14(TMT6plex): 100	0
YKPVTNQVECHPYFTQTKLLK	831.716	4	1xCarbamidomethyl [C10]; 1xAcetyl [K18(100)]; 2xTMT6plex [K2(100); K21(100)]	Q8VCX1	K2(TMT6plex): 100; K18(Acetyl): 100; K21(TMT6plex): 100	0
LYIDSYEKDVAK	972.539	2	1xAcetyl [K8(100)]; 1xTMT6plex [K12(100)]	Q9D0F9	K8(Acetyl): 100; K12(TMT6plex): 100	0
EFSVYMTKDGR	802.402	2	1xTMT6plex [N-Term]; 1xAcetyl [K8(100)]	P05202	K8(Acetyl): 100	0
QVGQENQMQWAQK	923.459	2	1xTMT6plex [N-Term]; 1xAcetyl [K13(100)]	Q9WVL0	K13(Acetyl): 100	0
EHLLKYEYQPFAGK	741.745	3	1xAcetyl [K5(100)]; 1xTMT6plex [K14(100)]	O88342	K5(Acetyl): 100; K14(TMT6plex): 100	0
GSQVLVTVDPKFR	572.999	3	1xTMT6plex [N-Term]; 1xAcetyl [K11(100)]	P53657	K11(Acetyl): 100	0
AAEAGADLVMLDNFKPEELHPTAATLK	842.95	4	1xOxidation [M10(100)]; 1xAcetyl [K15(100)]; 1xTMT6plex [K27(100)]	Q91X91	M10(Oxidation): 100; K15(Acetyl): 100; K27(TMT6plex): 100	0
AVANYDSVEAGEK	812.406	2	1xTMT6plex [N-Term]; 1xAcetyl [K13(100)]	P51660	K13(Acetyl): 100	0
MNPQSAFFQGKLK	998.559	2	1xAcetyl [K11(100)]; 1xTMT6plex [K13(100)]	P32020	K11(Acetyl): 100; K13(TMT6plex): 100	0
SGEYPFPLIKR	789.447	2	1xTMT6plex [N-Term]; 1xAcetyl [K10(100)]	P45952	K10(Acetyl): 100	0
VEKPVVEMDGDEMTR	679.994	3	1xTMT6plex [N-Term]; 2xOxidation [M8(100); M13(100)]; 1xAcetyl [K3(100)]	P54071	K3(Acetyl): 100; M8(Oxidation): 100; M13(Oxidation): 100	0
AVTKYTSSK	742.939	2	1xAcetyl [K4(100)]; 1xTMT6plex [K9(100)]	Q64475; Q64525; Q9D2U9	K4(Acetyl): 100; K9(TMT6plex): 100	0
AAISQPGISEDLEKVK	729.086	3	1xAcetyl [K14(100)]; 1xTMT6plex [K16(100)]	Q8BP40	K14(Acetyl): 100; K16(TMT6plex): 100	0
EGQVFYYAEDYHQQYLSK	847.07	3	1xTMT6plex [N-Term]; 1xAcetyl [K18(100)]	Q9D6Y7	K18(Acetyl): 100	0
GLNLNKVGIQTDEK	1015.09	2	1xAcetyl [K6(100)]; 1xTMT6plex [K14(100)]	P47791	K6(Acetyl): 100; K14(TMT6plex): 100	0
TQAIVCQQLDLTHLKER	775.425	3	1xCarbamidomethyl [C6]; 1xTMT6plex [N-Term]; 1xAcetyl [K15(100)]	P61222	K15(Acetyl): 100	0
ENYGELADCCTKQEPER	790.687	3	2xCarbamidomethyl [C9; C10]; 1xTMT6plex [N-Term]; 1xAcetyl [K12(100)]	P07724	K12(Acetyl): 100	0
DMDATSELKNK	876.467	2	1xAcetyl [K9(100)]; 1xTMT6plex [K11(100)]	Q8K273	K9(Acetyl): 100; K11(TMT6plex): 100	0
SASPDHTCIKSK	610.997	3	1xCarbamidomethyl [C8]; 1xAcetyl [K10(100)]; 1xTMT6plex [K12(100)]	Q91VA0	K10(Acetyl): 100; K12(TMT6plex): 100	0
EFVDLMNSKEYK	1002.03	2	1xAcetyl [K9(100)]; 1xTMT6plex [K12(100)]	Q924Y0	K9(Acetyl): 100; K12(TMT6plex): 100	0
MDLTAKELTEEK	954.523	2	1xAcetyl [K6(100)]; 1xTMT6plex [K12(100)]	P14152	K6(Acetyl): 100; K12(TMT6plex): 100	0
LDEAEDDFKK	855.453	2	1xAcetyl [K9(100)]; 1xTMT6plex [K10(100)]	Q91YW3	K9(Acetyl): 100; K10(TMT6plex): 100	0
ANEELAGVVAEVQKNGR	1028.05	2	1xTMT6plex [N-Term]; 1xAcetyl [K14(100)]	Q61176	K14(Acetyl): 100	0
QVADEGDALVAGGVSQTPSYLSCKSEVEVK	1208.62	3	1xCarbamidomethyl [C23]; 1xAcetyl [K24(100)]; 1xTMT6plex [K30(100)]	O35490	K24(Acetyl): 100; K30(TMT6plex): 100	0
ISNYGWDQSDKFVK	729.719	3	1xAcetyl [K11(100)]; 1xTMT6plex [K14(100)]	Q9CXW3	K11(Acetyl): 100; K14(TMT6plex): 100	0
VEAAVGKDLFR	738.424	2	1xTMT6plex [N-Term]; 1xAcetyl [K7(100)]	Q64471	K7(Acetyl): 100	0
GYVSCALGCPYEGKVSPAK	848.441	3	2xCarbamidomethyl [C5; C9]; 1xAcetyl [K14(100)]; 1xTMT6plex [K19(100)]	P38060	K14(Acetyl): 100; K19(TMT6plex): 100	0
VLAACLTEKGAEQLR	965.533	2	1xCarbamidomethyl [C5]; 1xTMT6plex [N-Term]; 1xAcetyl [K9(100)]	O88451	K9(Acetyl): 100	0
SDYCQAAKLYDEALNK	797.074	3	1xCarbamidomethyl [C4]; 1xAcetyl [K8(100)]; 1xTMT6plex [K16(100)]	P97313	K8(Acetyl): 100; K16(TMT6plex): 100	0
VLAACLTEKGAEELR	966.034	2	1xCarbamidomethyl [C5]; 1xTMT6plex [N-Term]; 1xAcetyl [K9(100)]	Q9R092	K9(Acetyl): 100	0
VLSGTLKLDSK	831.015	2	1xAcetyl [K7(100)]; 1xTMT6plex [K11(100)]	Q9D9V3	K7(Acetyl): 100; K11(TMT6plex): 100	0
AVSSQMIGQKLITK	668.735	3	1xAcetyl [K10(100)]; 1xTMT6plex [K14(100)]	Q9Z2I9	K10(Acetyl): 100; K14(TMT6plex): 100	0
YEYHPVCADLQTKILQCYR	910.117	3	2xCarbamidomethyl [C7; C17]; 1xTMT6plex [N-Term]; 1xAcetyl [K13(100)]	Q9CRB9	K13(Acetyl): 100	0
DLQQYQSQAKQLFR	675.362	3	1xTMT6plex [N-Term]; 1xAcetyl [K10(100)]	O08547	K10(Acetyl): 100	0
ITHTGQVYDEK	781.405	2	1xTMT6plex [N-Term]; 1xAcetyl [K11(100)]	P52503	K11(Acetyl): 100	0
LEQDAEAAHKAGLAFGVK	589.582	4	1xAcetyl [K10(100)]; 1xTMT6plex [K18(100)]	Q8VCZ9	K10(Acetyl): 100; K18(TMT6plex): 100	0
FAFNGEFKNK	851.471	2	1xAcetyl [K8(100)]; 1xTMT6plex [K10(100)]	Q91VM9	K8(Acetyl): 100; K10(TMT6plex): 100	0
TEEIVQKFQEGAGK	688.716	3	1xAcetyl [K7(100)]; 1xTMT6plex [K14(100)]	Q9DC50	K7(Acetyl): 100; K14(TMT6plex): 100	0
LMKEGLEAAR	702.888	2	1xTMT6plex [N-Term]; 1xOxidation [M2(100)]; 1xAcetyl [K3(100)]	O35490	M2(Oxidation): 100; K3(Acetyl): 100	0
VAHFLEKQGFK	602.022	3	1xAcetyl [K7(100)]; 1xTMT6plex [K11(100)]	O55029	K7(Acetyl): 100; K11(TMT6plex): 100	0
VKFYIEGSEPGK	618.684	3	1xAcetyl [K2(100)]; 1xTMT6plex [K12(100)]	Q8CCM6-2	K2(Acetyl): 100; K12(TMT6plex): 100	0
MSVIWEKGVHSGK	653.368	3	1xAcetyl [K7(100)]; 1xTMT6plex [K13(100)]	Q9EQF5	K7(Acetyl): 100; K13(TMT6plex): 100	0
RKPDTIEVQQMK	663.711	3	1xOxidation [M11(100)]; 1xAcetyl [K2(100)]; 1xTMT6plex [K12(100)]	P26043; P26041; P26040	K2(Acetyl): 100; M11(Oxidation): 100; K12(TMT6plex): 100	0
VICIPKSINPSR	552.321	3	1xCarbamidomethyl [C3]; 1xTMT6plex [N-Term]; 1xAcetyl [K6(100)]	Q9JII6	K6(Acetyl): 100	0
DLGLSESGEDVNAAILDESGKK	916.481	3	1xAcetyl [K21(99.8)]; 1xTMT6plex [K22(99.8)]	P08003	K21(Acetyl): 99.7; K22(TMT6plex): 99.7	0
AECSAEQCYKVTK	1037.52	2	2xCarbamidomethyl [C3; C8]; 1xAcetyl [K10(100)]; 1xTMT6plex [K13(100)]	P06801	K10(Acetyl): 100; K13(TMT6plex): 100	0
VCVQTVESGAMTKDLAGCIHGLSNVK	823.43	4	2xCarbamidomethyl [C2; C18]; 1xAcetyl [K13(100)]; 1xTMT6plex [K26(100)]	P54071	M11(Oxidation): 100; K13(Acetyl): 100; K26(TMT6plex): 100	0
DPHLNKDLAFTLEER	690.366	3	1xTMT6plex [N-Term]; 1xAcetyl [K6(100)]	P06801	K6(Acetyl): 100	0
QFHDSKIK	501.629	3	1xAcetyl [K6(100)]; 1xTMT6plex [K8(100)]	P62717	K6(Acetyl): 100; K8(TMT6plex): 100	0
ESKDILVTSEDGITK	712.399	3	1xAcetyl [K3(100)]; 1xTMT6plex [K15(100)]	Q9WUR2	K3(Acetyl): 100; K15(TMT6plex): 100	0
YKPESDELTAEKITEFCHR	714.115	4	1xCarbamidomethyl [C17]; 1xAcetyl [K12(100)]; 1xTMT6plex [K2(100)]	P09103	K2(TMT6plex): 100; K12(Acetyl): 100	0
EIAQDFKTDLR	803.935	2	1xTMT6plex [N-Term]; 1xAcetyl [K7(100)]	P84244; P84228	K7(Acetyl): 100	0
INSPNSKVNTLNK	850.478	2	1xAcetyl [K7(100)]; 1xTMT6plex [K13(100)]	Q8BMS1	K7(Acetyl): 100	0
LYDLAKNADK	825.975	2	1xAcetyl [K6(100)]; 1xTMT6plex [K10(100)]	Q8BJ71	K6(Acetyl): 100; K10(TMT6plex): 100	0
HLDMADLEAKLK	628.691	3	1xOxidation [M4(100)]; 1xAcetyl [K10(99.8)]; 1xTMT6plex [K12(99.8)]	O88986	K10(Acetyl): 100; K12(TMT6plex): 100	0
DLALHQTGHNSGVIHSGIYYKPESLK	673.765	5	1xAcetyl [K21(100)]; 1xTMT6plex [K26(100)]	Q91YP0	K21(Acetyl): 100; K26(TMT6plex): 100	0
YFHKAEEVDPNFYSK	792.076	3	1xAcetyl [K4(100)]; 1xTMT6plex [K15(100)]	Q9DCV4	K4(Acetyl): 100; K15(TMT6plex): 100	0
ISTQQVKNK	773.471	2	1xAcetyl [K7(100)]; 1xTMT6plex [K9(100)]	Q9DCM2	K7(Acetyl): 100; K9(TMT6plex): 100	0
IDFEKEPLGVNAQGR	648.684	3	1xTMT6plex [N-Term]; 1xAcetyl [K5(100)]	P28271	K5(Acetyl): 100	0
SFLLKDPETSQR	846.461	2	1xTMT6plex [N-Term]; 1xAcetyl [K5(100)]	Q9CZN7	K5(Acetyl): 100	0
EKPLWYDIYK	928.022	2	1xAcetyl [K2(100)]; 1xTMT6plex [K10(100)]	Q8VE22	K2(Acetyl): 100; K10(TMT6plex): 100	0
GFLDACEKGPLSGHK	706.046	3	1xCarbamidomethyl [C6]; 1xAcetyl [K8(100)]; 1xTMT6plex [K15(100)]	Q8K0D5	K8(Acetyl): 100; K15(TMT6plex): 100	0
ELLKPNASVALHK	640.726	3	1xAcetyl [K4(100)]; 1xTMT6plex [K13(100)]	P54775	K4(Acetyl): 100; K13(TMT6plex): 100	0
DAISGVGTDEK	681.85	2	1xTMT6plex [N-Term]; 1xAcetyl [K11(100)]	P14824	K11(Acetyl): 100	0
TYEHFNAMGKYVDQR	716.01	3	1xTMT6plex [N-Term]; 1xOxidation [M8(100)]; 1xAcetyl [K10(100)]	P37040	M8(Oxidation): 100; K10(Acetyl): 100	0
QLEALGQEKLK	586.356	3	1xAcetyl [K9(100)]; 1xTMT6plex [K11(100)]	P11679	K9(Acetyl): 100; K11(TMT6plex): 100	0
YHGQLTKEAAMGQGFDR	732.694	3	1xTMT6plex [N-Term]; 1xOxidation [M11(100)]; 1xAcetyl [K7(100)]	P52825	K7(Acetyl): 100; M11(Oxidation): 100	0
DSGKPSTEK	724.903	2	1xAcetyl [K4(100)]; 1xTMT6plex [K9(100)]	Q6KCD5	K4(Acetyl): 100; K9(TMT6plex): 100	0
LSGHPEFEAGNVHTDFIPQHHKDLLPSHSTIAK	694.2	6	1xAcetyl [K22(100)]; 1xTMT6plex [K33(100)]	Q99MR8	K22(Acetyl): 100; K33(TMT6plex): 100	0
GQVLKHVNGQDQIVPGLYACGEAACASVHGANR	937.72	4	2xCarbamidomethyl [C20; C25]; 1xTMT6plex [N-Term]; 1xAcetyl [K5(100)]	Q8K2B3	K5(Acetyl): 100	0
HVAGHYISPFHDIPLKADCKEEHDIPR	614.489	6	1xCarbamidomethyl [C19]; 1xAcetyl [K16(100)]; 1xTMT6plex [K20(100)]	Q91VM9	K16(Acetyl): 99.99; K20(TMT6plex): 99.99	0
IQTTAPPVKESSFVEK	754.432	3	1xAcetyl [K9(100)]; 1xTMT6plex [K16(100)]	P37040	K9(Acetyl): 100; K16(TMT6plex): 100	0
EVNAVDSEHEKNVMNDAWR	844.064	3	1xTMT6plex [N-Term]; 1xOxidation [M14(100)]; 1xAcetyl [K11(100)]	Q9JHR7	K11(Acetyl): 100; M14(Oxidation): 100	0
SVTKIYNYYK	890.008	2	1xAcetyl [K4(100)]; 1xTMT6plex [K10(100)]	Q93092	K4(Acetyl): 100; K10(TMT6plex): 100	0
IVEMSTSKTGK	840.983	2	1xAcetyl [K8(100)]; 1xTMT6plex [K11(100)]	P63242	K8(Acetyl): 100; K11(TMT6plex): 100	0
LCKTVGATALPK	587.023	3	1xCarbamidomethyl [C2]; 1xAcetyl [K3(100)]; 1xTMT6plex [K12(100)]	P42932	K3(Acetyl): 100; K12(TMT6plex): 100	0
FIDTTSKFGHGR	546.293	3	1xTMT6plex [N-Term]; 1xAcetyl [K7(100)]	P27659	K7(Acetyl): 100	0
FKYDIAGHSGDGYNIK	762.402	3	1xAcetyl [K2(100)]; 1xTMT6plex [K16(100)]	Q8CC88	K2(Acetyl): 100; K16(TMT6plex): 100	0
YKPESDELTAEK	955.507	2	1xAcetyl [K2(100)]; 1xTMT6plex [K12(100)]	P09103	K2(Acetyl): 100; K12(TMT6plex): 100	0
TMVVHEKQDDLGK	667.367	3	1xOxidation [M2(100)]; 1xAcetyl [K7(100)]; 1xTMT6plex [K13(100)]	P08228	K7(Acetyl): 100; K13(TMT6plex): 100	0
RKEATSVLGEHQALCTITSFPR	693.871	4	1xCarbamidomethyl [C15]; 1xTMT6plex [N-Term]; 1xAcetyl [K2(100)]	P97494	K2(Acetyl): 100	0
AGAAGGPEEEAEKPVK	680.705	3	1xAcetyl [K13(100)]; 1xTMT6plex [K16(100)]	Q6P8I4	K13(Acetyl): 100; K16(TMT6plex): 100	0
AHQVVEDGYEFFAKR	689.685	3	1xTMT6plex [N-Term]; 1xAcetyl [K14(100)]	P63087-2; P62137; P62141	K14(Acetyl): 100	0
VISHAISEHVEDAGVHSGDATLMLPTQTISQGAIEKVK	897.879	5	1xOxidation [M23(100)]; 1xAcetyl [K36(100)]; 1xTMT6plex [K38(100)]	Q8C196	M23(Oxidation): 100; K36(Acetyl): 99.99; K38(TMT6plex): 99.99	0
TVDSKSLFHYR	541.961	3	1xTMT6plex [N-Term]; 1xAcetyl [K5(100)]	Q8C196	K5(Acetyl): 100	0
EHFVKETDPK	577.322	3	1xAcetyl [K5(100)]; 1xTMT6plex [K10(100)]	Q8K2M0	K5(Acetyl): 100; K10(TMT6plex): 100	0
VDCTANTNTCNKYGVSGYPTLK	988.491	3	2xCarbamidomethyl [C3; C10]; 1xAcetyl [K12(100)]; 1xTMT6plex [K22(100)]	P27773	K12(Acetyl): 100; K22(TMT6plex): 100	0
YKQALLQYK	827.999	2	1xAcetyl [K2(100)]; 1xTMT6plex [K9(100)]	P30416	K2(Acetyl): 100; K9(TMT6plex): 100	0
FIHDQTSSNPKYR	621.99	3	1xTMT6plex [N-Term]; 1xAcetyl [K11(100)]	Q8JZU2	K11(Acetyl): 100	0
RDEEEEEEKLEEK	731.369	3	1xAcetyl [K9(100)]; 1xTMT6plex [K13(100)]	P35564	K9(TMT6plex): 100; K13(Acetyl): 100	0
QYAGFSTVEESNKFYK	800.082	3	1xAcetyl [K13(100)]; 1xTMT6plex [K16(100)]	P16332	K13(Acetyl): 100; K16(TMT6plex): 100	0
VSKDASPGSPLEK	793.435	2	1xAcetyl [K3(100)]; 1xTMT6plex [K13(100)]	P54869	K3(Acetyl): 100	0
INPDEREEMKVSAK	716.057	3	1xAcetyl [K10(100)]; 1xTMT6plex [K14(100)]	O09172	K10(Acetyl): 100; K14(TMT6plex): 100	0
ATCIGNNSAAAVSMLKQDYK	886.793	3	1xCarbamidomethyl [C3]; 1xOxidation [M14(100)]; 1xAcetyl [K16(100)]; 1xTMT6plex [K20(100)]	Q9R1P0	M14(Oxidation): 100; K16(Acetyl): 100; K20(TMT6plex): 100	0
DCQAWKNAGLPLSTTSNEACK	951.141	3	2xCarbamidomethyl [C2; C20]; 1xAcetyl [K6(100)]; 1xTMT6plex [K21(100)]	A3KMP2	K6(Acetyl): 100; K21(TMT6plex): 100	0
GGVEKGPAALR	663.39	2	1xTMT6plex [N-Term]; 1xAcetyl [K5(100)]	Q61176	K5(Acetyl): 100	0
DNGKHALIIYDDLSK	734.742	3	1xAcetyl [K4(100)]; 1xTMT6plex [K15(100)]	Q03265	K4(Acetyl): 100; K15(TMT6plex): 100	0
GISDTKQLIEEK	931.035	2	1xAcetyl [K6(100)]; 1xTMT6plex [K12(100)]	Q9WVM8	K6(Acetyl): 100; K12(TMT6plex): 100	0
DPAIWEKPDDFCPHR	718.68	3	1xCarbamidomethyl [C12]; 1xTMT6plex [N-Term]; 1xAcetyl [K7(100)]	Q9CX98	K7(Acetyl): 100	0
DGSGDSHPDFPEDADIDLKDVDK	996.477	3	1xAcetyl [K19(100)]; 1xTMT6plex [K23(100)]	Q9CR16	K19(Acetyl): 100; K23(TMT6plex): 100	0
ESDGVLKPLPK	842.008	2	1xAcetyl [K7(100)]; 1xTMT6plex [K11(100)]	Q8BGQ7	K7(Acetyl): 100; K11(TMT6plex): 100	0
DHCDPKVLCIINPGNPTGQVQSR	959.483	3	2xCarbamidomethyl [C3; C9]; 1xTMT6plex [N-Term]; 1xAcetyl [K6(100)]	Q8BGT5	K6(Acetyl): 100	0
QLGSILKTNVR	750.457	2	1xTMT6plex [N-Term]; 1xAcetyl [K7(100)]	Q6P5F9	K7(Acetyl): 100	0
HQPTAIIAKTFK	619.045	3	1xAcetyl [K9(100)]; 1xTMT6plex [K12(100)]	P40142	K9(Acetyl): 100; K12(TMT6plex): 100	0
QVAGVIKAVDSK	858.026	2	1xAcetyl [K7(100)]; 1xTMT6plex [K12(100)]	O08601	K7(Acetyl): 100; K12(TMT6plex): 100	0
QLTSENLQSKTTGLHVTEYEDNLK	812.93	4	1xAcetyl [K10(100)]; 1xTMT6plex [K24(100)]	Q921G7	K10(Acetyl): 100; K24(TMT6plex): 100	0
HELQANCYEEVK	895.932	2	1xCarbamidomethyl [C7]; 1xTMT6plex [N-Term]; 1xAcetyl [K12(100)]	P18760	K12(Acetyl): 100	0
ILMEHIHKLK	441.276	4	1xAcetyl [K8(100)]; 1xTMT6plex [K10(100)]	P84099	K8(Acetyl): 100; K10(TMT6plex): 100	0
IYNCHVLLNSKGSVVASYR	817.771	3	1xCarbamidomethyl [C4]; 1xTMT6plex [N-Term]; 1xAcetyl [K11(100)]	Q8VDK1	K11(Acetyl): 100	0
HVTEDCVFIYCQVGDKPYWK	1015.51	3	2xCarbamidomethyl [C6; C11]; 1xAcetyl [K16(100)]; 1xTMT6plex [K20(100)]	Q9CQM5	K16(Acetyl): 100; K20(TMT6plex): 100	0
EPMTVSSDQMAKLR	932.478	2	1xTMT6plex [N-Term]; 1xOxidation [M3(100)]; 1xAcetyl [K12(100)]	P16015	K12(Acetyl): 100	0
QISQAYEVLADSK	574.976	3	1xTMT6plex [N-Term]; 1xAcetyl [K13(100)]	P63037	K13(Acetyl): 100	0
VYGTGSLALYEKADIK	743.426	3	1xAcetyl [K12(100)]; 1xTMT6plex [K16(100)]	Q91VR2	K12(Acetyl): 100; K16(TMT6plex): 100	0
LMFNDFLSSSSDKQNNLYK	923.137	3	1xAcetyl [K13(100)]; 1xTMT6plex [K19(100)]	P54869	M2(Oxidation): 100; K13(Acetyl): 100; K19(TMT6plex): 100	0
TGQGEDPSSDELDKEQHDVTNATR	967.45	3	1xTMT6plex [N-Term]; 1xAcetyl [K14(100)]	Q8CCJ3; Q8CCJ3-1	K14(Acetyl): 100	0
SCEAGYSPSYK	760.35	2	1xCarbamidomethyl [C2]; 1xTMT6plex [N-Term]; 1xAcetyl [K11(100)]	P10605	K11(Acetyl): 100	0
DPKVVGELAQQMIGYNLATK	897.83	3	1xOxidation [M12(100)]; 1xAcetyl [K3(100)]; 1xTMT6plex [K20(100)]	Q9Z2I8	K3(Acetyl): 100; M12(Oxidation): 100; K20(TMT6plex): 100	0
DIEKACQSIYPLHDVFVR	821.097	3	1xCarbamidomethyl [C6]; 1xTMT6plex [N-Term]; 1xAcetyl [K4(100)]	P97351	K4(Acetyl): 100	0
LTAIPVSAFCDSKSKPHFEK	599.137	5	1xCarbamidomethyl [C10]; 1xAcetyl [K13(99.5)]; 2xTMT6plex [K15(99.5); K20(100)]	Q71RI9	K13(Acetyl): 99.54; K15(TMT6plex): 99.54; K20(TMT6plex): 100	0
AVATLQGEGLSVTGIVCHVGKAEDR	946.833	3	1xCarbamidomethyl [C17]; 1xTMT6plex [N-Term]; 1xAcetyl [K21(100)]	Q99LB2	K21(Acetyl): 100	0
AAAFEQLQKWK	910.529	2	1xAcetyl [K9(100)]; 1xTMT6plex [K11(100)]	Q9CZW5	K9(Acetyl): 100; K11(TMT6plex): 100	0
VEDMAELTCLNEASVLHNLKER	953.478	3	1xCarbamidomethyl [C9]; 1xTMT6plex [N-Term]; 1xAcetyl [K20(100)]	Q8VDD5	M4(Oxidation): 100; K20(Acetyl): 100	0
EQESEVDMKSATDNAAR	718.005	3	1xTMT6plex [N-Term]; 1xAcetyl [K9(100)]	Q8K3J1	K9(Acetyl): 100	0
MSFVKGWGAEYR	851.433	2	1xTMT6plex [N-Term]; 1xAcetyl [K5(100)]	Q62432	K5(Acetyl): 100	0
EVEPEPTEEKDVDADEEDSR	863.722	3	1xTMT6plex [N-Term]; 1xAcetyl [K10(100)]	Q99L45	K10(Acetyl): 100	0
LEETYTNKDVDK	863.44	2	1xAcetyl [K8(100)]; 1xTMT6plex [K12(100)]	P54869	K8(Acetyl): 100	0
FYHDWNDKEIEVLNK	817.431	3	1xAcetyl [K8(100)]; 1xTMT6plex [K15(100)]	Q9CZ30	K8(Acetyl): 100; K15(TMT6plex): 100	0
NVNAGGHKLGLGLEFQA	666.031	3	1xTMT6plex [N-Term]; 1xAcetyl [K8(100)]	Q60932	K8(Acetyl): 100	0
DKYENEDLIK	883.982	2	1xAcetyl [K2(100)]; 1xTMT6plex [K10(100)]	Q78PG9	K2(Acetyl): 100; K10(TMT6plex): 100	0
RPQPEEGATYEGIQKK	701.374	3	1xAcetyl [K15(99.8)]; 1xTMT6plex [K16(99.8)]	Q8R0Y6	K15(Acetyl): 99.78; K16(TMT6plex): 99.78	0
GGQKHLGLPVFNTVK	699.085	3	1xAcetyl [K4(100)]; 1xTMT6plex [K15(100)]	Q9WUM5	K4(Acetyl): 100; K15(TMT6plex): 100	0
GGKGLGKGGAK	491.305	3	2xAcetyl [K3(100); K7(100)]; 1xTMT6plex [K11(100)]	P62806	K3(Acetyl): 100; K7(Acetyl): 100; K11(TMT6plex): 100	0
RPQDKVAVSEMK	635.36	3	1xAcetyl [K5(100)]; 1xTMT6plex [K12(100)]	P28271	K5(Acetyl): 100; M11(Oxidation): 100; K12(TMT6plex): 100	0
LKEVLEYNALGGKYNR	789.787	3	1xAcetyl [K13(100)]; 1xTMT6plex [K2(100)]	Q920E5	K2(TMT6plex): 100; K13(Acetyl): 100	0
VDLPDKYPFK	861.497	2	1xAcetyl [K6(100)]; 1xTMT6plex [K10(100)]	P62257	K6(Acetyl): 100; K10(TMT6plex): 100	0
LEKINDAFLHVMQR	667.698	3	1xTMT6plex [N-Term]; 1xAcetyl [K3(100)]	Q3UNZ8	K3(Acetyl): 100; M12(Oxidation): 100	0
YYAGWADKYHGK	653.676	3	1xAcetyl [K8(100)]; 1xTMT6plex [K12(100)]	P47738	K8(Acetyl): 100; K12(TMT6plex): 100	0
AFAAGADIKEMQNR	904.962	2	1xTMT6plex [N-Term]; 1xOxidation [M11(100)]; 1xAcetyl [K9(100)]	Q8BH95	K9(Acetyl): 100; M11(Oxidation): 100	0
DKHPPELQVAFADCAADIKSTYEDQSAR	916.458	4	1xCarbamidomethyl [C14]; 1xAcetyl [K19(100)]; 1xTMT6plex [K2(100)]	Q14C51	K2(TMT6plex): 100; K19(Acetyl): 100	0
DYPDMAKEAGQK	926.978	2	1xAcetyl [K7(100)]; 1xTMT6plex [K12(100)]	P32020	K7(Acetyl): 100; K12(TMT6plex): 100	0
TLVLDCHYPEDEIGHEDEAESDIFSIK	1144.87	3	1xCarbamidomethyl [C6]; 1xTMT6plex [N-Term]; 1xAcetyl [K27(100)]	O35658	K27(Acetyl): 100	0
EEEVSNLVKSTLAK	683.059	3	1xAcetyl [K9(100)]; 1xTMT6plex [K14(100)]	Q99MZ7	K9(Acetyl): 100; K14(TMT6plex): 100	0
GPPEEDAPSSLPVSPYESEPWKYLDSEEYHNR	1325.95	3	1xTMT6plex [N-Term]; 1xAcetyl [K22(100)]	Q99N84	K22(Acetyl): 100	0
EEREDDIDEPKPK	700.698	3	1xAcetyl [K11(100)]; 1xTMT6plex [K13(100)]	Q8CH18	K11(Acetyl): 100; K13(TMT6plex): 100	0
LRGEDGESECVINYVEKAVK	932.492	3	1xCarbamidomethyl [C10]; 1xAcetyl [K17(100)]; 1xTMT6plex [K20(100)]	Q8R0Y6	K17(Acetyl): 100; K20(TMT6plex): 100	0
LCKELSAWIQRPR	643.362	3	1xCarbamidomethyl [C2]; 1xTMT6plex [N-Term]; 1xAcetyl [K3(100)]	Q8VCZ9	K3(Acetyl): 100	0
WGHPLVIEKLK	607.378	3	1xAcetyl [K9(100)]; 1xTMT6plex [K11(100)]	Q80XL6	K9(Acetyl): 100; K11(TMT6plex): 100	0
TEVVDSDGSKTDK	940.995	2	1xAcetyl [K10(100)]; 1xTMT6plex [K13(100)]	Q8JZN5	K10(Acetyl): 100; K13(TMT6plex): 100	0
EFVLGNLAKK	809.999	2	1xAcetyl [K9(100)]; 1xTMT6plex [K10(100)]	Q8BGT5	K9(Acetyl): 100; K10(TMT6plex): 100	0
TKLIEGLPK	500.325	3	1xAcetyl [K2(100)]; 1xTMT6plex [K9(100)]	Q921S7	K2(Acetyl): 100; K9(TMT6plex): 100	0
NSITVPYKVWAK	636.045	3	1xAcetyl [K8(100)]; 1xTMT6plex [K12(100)]	P42669	K8(Acetyl): 100; K12(TMT6plex): 100	0
LVEIAAKNLQAQVSHR	683.399	3	1xTMT6plex [N-Term]; 1xAcetyl [K7(100)]	Q9R0H0; Q9R0H0-2	K7(Acetyl): 100	0
[truncated: 6,447 more rows]
