# Supplementary material for: CREB-Regulated Transcriptional Coactivator 2 Proteome Landscape is Modulated by SREBF1
Source: Mol Cell Proteomics. 2023 Aug 28;22(10):100637. doi: 10.1016/j.mcpro.2023.100637 (PMC10522995; doi:10.1016/j.mcpro.2023.100637)
Supplement: Supplemental Table S10 [file mmc5.xlsx]

## Sheet: Sheet1
	Table of content
1	Supplemental Table S10: List of transcripts with at least one motif identified.

## Sheet: Sheet2
Transcript	Srebf1 (E-BOX)	Srebf1 (SRE1)	CRE	Gene
ENSMUST00000215792.1	0	1	0	Cyp1a2
ENSMUST00000044094.5	0	1	0	Hsd3b5
ENSMUST00000055655.8	0	4	1	Fasn
ENSMUST00000206589.1	0	3	1	Fasn
ENSMUST00000206637.1	0	1	0	Fasn
ENSMUST00000205905.1	0	3	1	Fasn
ENSMUST00000152969.1	1	1	1	Acly
ENSMUST00000154888.1	0	1	1	Acly
ENSMUST00000029545.14	0	2	0	Crtc2
ENSMUST00000130002.7	0	2	0	Crtc2
ENSMUST00000149422.7	0	2	0	Crtc2
ENSMUST00000123964.2	0	2	0	Crtc2
ENSMUST00000136970.7	0	2	0	Crtc2
ENSMUST00000184882.1	0	1	0	Crtc2
ENSMUST00000135002.1	0	1	0	Crtc2
ENSMUST00000079472.3	0	1	0	Aadat
ENSMUST00000211032.1	0	1	0	Aadat
ENSMUST00000209338.1	0	1	0	Aadat
ENSMUST00000163832.7	0	1	0	Gbe1
ENSMUST00000099628.4	0	1	0	Gbe1
ENSMUST00000171132.7	0	1	0	Gbe1
ENSMUST00000164300.1	0	1	0	Gbe1
ENSMUST00000023393.14	0	1	0	Gbe1
ENSMUST00000170464.2	0	1	0	Gbe1
ENSMUST00000169432.1	0	0	2	Gbe1
ENSMUST00000029905.1	0	1	0	Cyp7a1
ENSMUST00000147346.1	0	1	0	Cyp7a1
ENSMUST00000134660.7	0	0	1	Srebf1
ENSMUST00000020846.7	0	2	1	Srebf1
ENSMUST00000141161.1	0	0	1	Srebf1
ENSMUST00000144942.1	0	0	2	Srebf1
ENSMUST00000136215.1	0	2	1	Srebf1
ENSMUST00000001780.9	0	0	1	Akt1
ENSMUST00000144550.8	0	0	1	Akt1
ENSMUST00000130342.1	0	0	1	Akt1
ENSMUST00000127902.1	0	0	1	Akt1
ENSMUST00000026552.8	1	1	1	Cyp2e1
ENSMUST00000209253.1	1	1	1	Cyp2e1
ENSMUST00000210235.1	1	1	1	Cyp2e1
ENSMUST00000210403.1	1	1	1	Cyp2e1
ENSMUST00000030487.2	0	0	2	Cyp4a14
ENSMUST00000124412.1	0	0	2	Cyp4a14
ENSMUST00000229793.1	0	0	1	Cyp2d9
ENSMUST00000089129.6	0	0	1	Cyp2d9
ENSMUST00000229313.1	0	0	1	Cyp2d9
ENSMUST00000231136.1	0	0	1	Cyp2d9
ENSMUST00000230191.1	0	0	1	Cyp2d9
ENSMUST00000229473.1	0	0	1	cyp2d9
ENSMUST00000230000.1	0	0	1	Cyp2d9
ENSMUST00000230024.1	0	0	1	Cyp2d9
ENSMUST00000058785.9	0	1	0	Cyp4a10
ENSMUST00000094886.3	0	1	0	Cyp4a10
ENSMUST00000084343.3	0	2	1	Cyp4a12a
ENSMUST00000019469.2	0	2	1	G6PC
ENSMUST00000062474.4	0	1	5	Cyp8b1
ENSMUST00000031183.2	0	1	3	Ugt2b1
ENSMUST00000072818.5	0	0	1	Ugt2b38
ENSMUST00000082214.4	0	1	0	Cyp2b9
ENSMUST00000070181.6	0	1	1	Itpkb
